# Supplementary material for: Nono deficiency impedes the proliferation and adhesion of H9c2 cardiomyocytes through Pi3k/Akt signaling pathway
Source: Sci Rep. 2023 May 2;13:7134. doi: 10.1038/s41598-023-32572-x (PMC10154399; doi:10.1038/s41598-023-32572-x)
Supplement: Supplementary file 2 — Supplementary Information 2. [file 41598_2023_32572_MOESM2_ESM.csv]

	baseMean	log2FoldChange	lfcSE	stat	pvalue	padj
Nono	3036.731646	5.856741739	0.137909602	42.46797667	0	0
Hmga2	1029.115206	3.935864869	0.132308893	29.747546	1.87E-194	1.32E-190
Alpk3	788.3524951	-4.767321313	0.161152577	-29.58265631	2.50E-192	1.17E-188
Lmod1	1962.498967	-3.517011321	0.120791642	-29.11634665	2.23E-186	7.86E-183
Dok5	986.8977113	3.808682496	0.136032916	27.99824191	1.71E-172	4.81E-169
Mmd	3311.007561	2.733415063	0.098244299	27.82263279	2.31E-170	5.43E-167
Psca	1142.654963	-3.307401433	0.127412048	-25.95830994	1.47E-148	2.95E-145
Msmo1	2076.681963	3.485128514	0.135130362	25.790862	1.12E-146	1.98E-143
Cyth3	3125.348013	2.398278789	0.094762997	25.30817787	2.60E-141	4.07E-138
Myog	1039.560304	-4.056125506	0.161352257	-25.13832516	1.90E-139	2.67E-136
Foxc2	1122.166931	4.358749345	0.174054777	25.04239997	2.11E-138	2.71E-135
Osr1	9613.77738	-2.577318863	0.102960036	-25.03222568	2.73E-138	3.20E-135
Slit2	1449.867239	2.674970949	0.106955486	25.01013308	4.74E-138	5.15E-135
Cav1	5056.088634	2.983875868	0.120091447	24.84669754	2.81E-136	2.83E-133
Tspan18	846.2296817	4.770077209	0.194244729	24.55704837	3.64E-133	3.42E-130
Rai14	1613.617953	2.584018738	0.107054384	24.13743964	1.01E-128	8.92E-126
Antxr2	4572.789861	2.14428122	0.093116348	23.02797814	2.45E-117	2.03E-114
Ocm	3660.111827	-2.65634525	0.116026768	-22.89424499	5.30E-116	4.15E-113
NEWGENE_1310139	1784.939603	2.980255925	0.130992165	22.75140599	1.39E-114	1.03E-111
Sh2b3	2916.076065	2.312712881	0.104062825	22.22419863	2.00E-109	1.41E-106
Ccdc88b	542.9320994	-3.305627294	0.148840401	-22.20920706	2.80E-109	1.88E-106
Itgb4	499.6438289	-3.549124071	0.160046252	-22.17561505	5.91E-109	3.79E-106
Myo10	3453.614721	2.229376392	0.100607598	22.15912557	8.52E-109	5.22E-106
Plaat3	688.1631757	-3.071752156	0.13886648	-22.12018443	2.02E-108	1.19E-105
Mgst1	624.3244925	-2.950276306	0.133524064	-22.09546512	3.49E-108	1.97E-105
Septin1	578.5321489	-3.203734721	0.145223365	-22.0607388	7.53E-108	4.09E-105
Dusp5	1446.491546	3.414249777	0.155368231	21.97521178	4.97E-107	2.60E-104
Arhgap22	3327.774693	2.379192812	0.108283686	21.97184919	5.35E-107	2.70E-104
Fosl1	3605.270097	2.694231473	0.12509899	21.53679633	7.04E-103	3.42E-100
Egr1	1545.732234	3.755820013	0.175033234	21.45775365	3.87E-102	1.82E-99
Socs5	2423.889149	2.28215981	0.10740562	21.24804846	3.44E-100	1.56E-97
Rasa1	690.3784814	3.693102351	0.17391186	21.23548307	4.49E-100	1.98E-97
Myc	787.9041501	3.452450398	0.16758786	20.60083826	2.70E-94	1.15E-91
Sgk1	556.8951147	4.639787744	0.226299262	20.50288503	2.03E-93	8.42E-91
Mat2a	1135.797252	2.710652511	0.132260115	20.49485977	2.39E-93	9.64E-91
H1f2	2729.698983	-2.976302852	0.145279304	-20.48676429	2.83E-93	1.11E-90
Frmd4a	882.7866946	2.727479243	0.133162378	20.482356	3.09E-93	1.18E-90
Col18a1	1206.08726	-3.30148036	0.164374072	-20.085165	9.95E-90	3.69E-87
Glis3	1284.238157	3.019323874	0.151008895	19.99434452	6.17E-89	2.23E-86
Klhl41	2844.220297	2.086034861	0.104879415	19.88984074	4.98E-88	1.76E-85
Scd	707.0154303	7.677398902	0.388064092	19.78384257	4.10E-87	1.41E-84
Zfp36l2	6588.431518	2.691146813	0.136234807	19.75373899	7.45E-87	2.50E-84
Dhcr24	1750.882518	2.34272889	0.119071806	19.67492532	3.54E-86	1.16E-83
Hivep2	726.5263465	4.088694682	0.209993014	19.47062236	1.95E-84	6.25E-82
Emp1	8376.712769	2.244513219	0.117238566	19.14483694	1.07E-81	3.35E-79
Crip2	2198.778691	-2.175615047	0.114149742	-19.05930765	5.50E-81	1.69E-78
Map1b	2170.192265	3.088032536	0.163140453	18.92867457	6.62E-80	1.99E-77
Lox	2966.726681	2.262778131	0.119773254	18.89218216	1.32E-79	3.89E-77
Scn1b	603.7126262	-3.184786436	0.169329626	-18.80820574	6.47E-79	1.86E-76
Cacna1i	421.5027264	3.281349519	0.175035666	18.74674799	2.06E-78	5.80E-76
Pdgfa	5527.557106	1.75638058	0.093740675	18.73658981	2.49E-78	6.89E-76
Slc20a1	1882.874854	2.458701284	0.131320425	18.72291596	3.22E-78	8.73E-76
Slc23a2	1151.074708	2.35486556	0.126205646	18.65895577	1.07E-77	2.84E-75
Dusp6	2515.969311	2.415786982	0.129621476	18.63724332	1.60E-77	4.19E-75
Megf10	505.9540228	3.761747027	0.202025492	18.62016024	2.21E-77	5.66E-75
Rnf4	1233.88368	2.50893738	0.13590786	18.46057606	4.29E-76	1.08E-73
Ddit4	1513.40656	-2.348278846	0.127316501	-18.44441871	5.78E-76	1.43E-73
Tes	1251.387389	2.705409383	0.148218285	18.252872	1.96E-74	4.77E-72
Fndc5	669.2733503	-2.396185593	0.131499364	-18.22203182	3.45E-74	8.25E-72
Atp2b1	841.2683826	2.662073041	0.146161463	18.21323483	4.05E-74	9.53E-72
Adamts1	3185.373455	2.43689012	0.135172675	18.02797885	1.18E-72	2.72E-70
F2r	4019.594091	2.014064954	0.111735697	18.02525976	1.23E-72	2.81E-70
Msln	4586.542371	-2.924472031	0.162792119	-17.96445702	3.70E-72	8.28E-70
Fads2	1779.434534	2.4328039	0.135813124	17.91287784	9.36E-72	2.06E-69
Map4k1	212.8818625	-4.839112481	0.27023101	-17.90731746	1.03E-71	2.24E-69
Iqgap1	4194.233439	1.772652528	0.099319663	17.84795153	3.00E-71	6.41E-69
Cdv3	2153.662738	1.817199739	0.101958725	17.8228958	4.69E-71	9.88E-69
Rcor2	739.1387631	-2.205566131	0.124147988	-17.76562124	1.30E-70	2.71E-68
Ets1	1032.753433	2.562404265	0.144390751	17.74631861	1.84E-70	3.76E-68
Trib1	1389.367169	2.459498006	0.138642029	17.73991635	2.06E-70	4.16E-68
Arl4c	3728.854818	1.886155966	0.10666509	17.68297361	5.67E-70	1.13E-67
Ggta1	1347.525556	1.94339725	0.110334354	17.61370948	1.93E-69	3.79E-67
Sod3	470.8725309	-3.226338867	0.183723434	-17.56084566	4.91E-69	9.49E-67
Nkd2	1780.910418	-2.479450422	0.141695759	-17.49840953	1.47E-68	2.81E-66
Sytl1	201.7665189	-4.53407972	0.259800859	-17.45213522	3.32E-68	6.24E-66
Phlpp1	939.891253	2.226996381	0.127748892	17.43260824	4.67E-68	8.66E-66
Gas6	13053.67135	-1.761360502	0.101120168	-17.41848866	5.97E-68	1.09E-65
Them6	587.7552439	-2.519912334	0.145013532	-17.37708406	1.23E-67	2.22E-65
Rbpj	839.7700312	2.751649074	0.158558309	17.35417774	1.83E-67	3.27E-65
Amd1	683.5661949	2.680025763	0.154705188	17.3234382	3.13E-67	5.52E-65
Sdc4	2887.840079	2.128346816	0.12300368	17.30311493	4.46E-67	7.76E-65
Pnkd	1861.812175	-2.059006859	0.119456958	-17.23639122	1.42E-66	2.44E-64
Atoh8	779.6474211	-2.078515189	0.120688917	-17.22208833	1.81E-66	3.08E-64
Chst11	1588.275046	1.904508997	0.110745725	17.1971333	2.79E-66	4.68E-64
MGC105649	336.2758478	3.407535787	0.199660349	17.0666625	2.63E-65	4.36E-63
Eps8	1689.666734	2.417673224	0.142034774	17.02169943	5.67E-65	9.30E-63
Pcdh1	276.6096618	6.309732518	0.371894499	16.96645834	1.45E-64	2.36E-62
Cd44	11068.64514	1.875840719	0.111241265	16.86281364	8.45E-64	1.35E-61
Sertad2	2009.220379	2.23823883	0.132978648	16.83156554	1.43E-63	2.27E-61
Dhrs9	578.5283225	2.957122846	0.177809013	16.63089403	4.16E-62	6.52E-60
Rin2	879.317675	2.157665576	0.1297785	16.62575517	4.54E-62	7.03E-60
Trib2	665.9338328	2.101407136	0.126861318	16.56460114	1.26E-61	1.93E-59
Cnp	2278.532677	-1.7735927	0.107187727	-16.54660234	1.69E-61	2.57E-59
Klhdc8b	1192.288599	-1.970736998	0.119372647	-16.50911702	3.15E-61	4.73E-59
Il17re	183.1608716	-4.989503229	0.303689859	-16.42960108	1.17E-60	1.74E-58
Hspb7	1356.694666	-2.254506259	0.137565578	-16.38859298	2.31E-60	3.39E-58
Rhox5	367.1654037	3.348692456	0.204403613	16.38274591	2.54E-60	3.69E-58
Adgre5	1070.306814	2.454207378	0.150040822	16.35693104	3.88E-60	5.59E-58
Pdlim2	2023.34068	-1.712035997	0.10473171	-16.34687336	4.58E-60	6.52E-58
S100a16	1233.033471	-2.09334046	0.128093022	-16.34234583	4.93E-60	6.96E-58
Lmcd1	3693.802475	1.633479632	0.100128258	16.31387252	7.86E-60	1.10E-57
Son	1072.203219	2.624377803	0.16142431	16.25763679	1.97E-59	2.73E-57
Ankrd13d	380.1346885	-2.556668203	0.157282451	-16.25526675	2.05E-59	2.81E-57
Vgf	558.2156522	2.765577326	0.170906998	16.18176762	6.78E-59	9.20E-57
Psmb8	428.9840237	-2.632432619	0.162825345	-16.16721658	8.59E-59	1.15E-56
Spry2	786.0237995	2.307184363	0.142868707	16.14898328	1.15E-58	1.54E-56
Vil1	175.0971976	-5.20478326	0.323245137	-16.10165991	2.48E-58	3.27E-56
Gadd45g	2825.544204	-1.700766168	0.105839452	-16.06930251	4.19E-58	5.47E-56
Cpeb2	410.5262379	2.937218232	0.182977068	16.05238443	5.50E-58	7.10E-56
Jsrp1	713.6400412	-2.697408666	0.168042158	-16.05197587	5.54E-58	7.10E-56
Igf2bp2	1283.121706	1.710488456	0.106591548	16.0471303	5.99E-58	7.61E-56
Cdkn1a	8324.765039	-1.742065921	0.108594785	-16.04189304	6.51E-58	8.20E-56
Padi3	210.0194073	-6.170166859	0.385080559	-16.02305468	8.82E-58	1.10E-55
Notch2	3502.242485	1.711063452	0.107564338	15.90734895	5.63E-57	6.97E-55
Cnn1	5000.673772	-1.608309626	0.10162946	-15.82523052	2.08E-56	2.56E-54
Itgb1	9687.170553	1.662071019	0.105082854	15.81676698	2.38E-56	2.90E-54
Cd3e	525.4113312	-3.114571875	0.19709911	-15.80205956	3.01E-56	3.63E-54
Dipk1b	921.4667139	-1.996365795	0.126359142	-15.7991401	3.15E-56	3.77E-54
Soat1	2504.688806	1.566840909	0.099211845	15.79288149	3.48E-56	4.13E-54
Insig1	666.7278408	2.843689716	0.180432429	15.7604136	5.83E-56	6.85E-54
Svbp	991.9473775	-1.760368689	0.112034247	-15.712773	1.24E-55	1.44E-53
Ripor3	459.9008682	-2.272218016	0.144666435	-15.70660128	1.36E-55	1.56E-53
Tab2	1016.521716	1.795432368	0.114307969	15.70697465	1.35E-55	1.56E-53
Ubr2	1277.566663	1.647757624	0.104948149	15.70068307	1.50E-55	1.70E-53
Bcat1	12705.58618	1.429202207	0.091056273	15.69581265	1.62E-55	1.82E-53
Ivns1abp	627.005662	2.080193713	0.132564485	15.69193821	1.72E-55	1.92E-53
Ptpn12	740.1516948	3.07357218	0.196388507	15.65046868	3.30E-55	3.66E-53
Slc30a4	754.8647504	2.097281364	0.134271457	15.61971112	5.34E-55	5.89E-53
Ankrd50	1176.230296	2.197769216	0.141472413	15.53496667	2.01E-54	2.20E-52
Asap2	688.0302203	2.204985692	0.142106789	15.5163994	2.69E-54	2.92E-52
Cltc	1622.506174	2.506559921	0.161844136	15.48749301	4.21E-54	4.54E-52
Nsd2	1345.270728	1.756609584	0.113470576	15.48074969	4.68E-54	5.00E-52
Ahnak	8970.888	2.370566921	0.153146894	15.47904019	4.81E-54	5.10E-52
Cyp51	2469.026601	2.239698089	0.144984976	15.44779436	7.81E-54	8.22E-52
Adprhl1	504.3560502	-2.343205587	0.152052399	-15.4105138	1.39E-53	1.45E-51
Pam16	538.6878689	-2.039038507	0.13252324	-15.38627114	2.02E-53	2.10E-51
Fermt2	1948.379939	2.097517725	0.136809558	15.33166073	4.70E-53	4.84E-51
Wnk1	1818.424205	2.447488597	0.15976452	15.31934994	5.68E-53	5.80E-51
Ywhah	4935.081064	1.4764365	0.096414724	15.31339233	6.22E-53	6.31E-51
Elk4	1015.358983	1.987743916	0.129975925	15.29316994	8.49E-53	8.55E-51
Minpp1	1849.527664	1.584288437	0.103598919	15.29251893	8.58E-53	8.58E-51
Mat1a	200.1010593	-3.508249449	0.229662578	-15.2756687	1.11E-52	1.10E-50
Zmiz1	836.927409	1.898261014	0.124408647	15.25827234	1.45E-52	1.43E-50
Mtss2	3338.153834	-1.531561704	0.100716096	-15.20672232	3.19E-52	3.13E-50
Adam12	4775.752282	1.630521137	0.10723128	15.20564842	3.24E-52	3.16E-50
Akap13	584.0061912	2.320729134	0.152919412	15.17615787	5.09E-52	4.91E-50
Plxna2	621.8608428	2.278994803	0.150198304	15.17323928	5.32E-52	5.10E-50
Frmd6	3377.132474	1.575539755	0.103850414	15.17124187	5.48E-52	5.22E-50
Slc48a1	5099.379059	-1.800794014	0.119123614	-15.1170197	1.25E-51	1.18E-49
Tnpo1	1092.412356	1.873189776	0.124099448	15.09426355	1.77E-51	1.66E-49
Vcl	4639.152918	1.692049649	0.112182522	15.08300598	2.10E-51	1.96E-49
Cand1	1642.475221	2.222080076	0.147425954	15.07251619	2.46E-51	2.28E-49
Ppp3r1	1335.173663	1.713137701	0.113799664	15.05397855	3.25E-51	3.00E-49
Abhd2	980.8843515	1.903326765	0.126438835	15.0533399	3.28E-51	3.01E-49
Chsy1	1553.750964	2.109785972	0.140307086	15.03691679	4.21E-51	3.83E-49
Actr2	4295.379612	1.559621618	0.103759036	15.03118833	4.59E-51	4.15E-49
Elk3	2601.540059	1.48917439	0.099111964	15.02517285	5.02E-51	4.51E-49
Dusp18	760.4873254	1.829839743	0.121852594	15.01683042	5.70E-51	5.08E-49
Fam178b	372.7327016	-2.790604085	0.185979703	-15.00488517	6.82E-51	6.05E-49
Apbb1	1901.241596	-1.825191424	0.121865003	-14.9771582	1.04E-50	9.13E-49
LOC310926	481.6542243	-2.372151366	0.158520701	-14.96430024	1.26E-50	1.10E-48
Runx1	3756.344178	2.028371962	0.135646892	14.95332427	1.48E-50	1.29E-48
Nedd4	5765.242227	1.652945948	0.110758547	14.92386818	2.31E-50	1.99E-48
Selenoi	728.9683396	2.355859687	0.158189839	14.89261065	3.68E-50	3.17E-48
Palmd	155.8906561	-3.830564496	0.25740797	-14.88129715	4.36E-50	3.73E-48
Dact3	1721.970649	-1.872544375	0.125947431	-14.86766626	5.34E-50	4.54E-48
Serinc3	1323.863452	1.614689336	0.108765924	14.84554423	7.43E-50	6.28E-48
Cers6	314.6790299	2.917184216	0.196712474	14.82968597	9.42E-50	7.91E-48
Ryr1	199.0289103	-3.564313514	0.240376285	-14.8280581	9.65E-50	8.05E-48
Dusp10	629.7628107	2.078755359	0.140379521	14.80810983	1.30E-49	1.08E-47
Spry4	1635.013727	2.345399327	0.158696559	14.77914422	2.00E-49	1.65E-47
Sqle	915.8311881	2.153735511	0.145815941	14.77023361	2.28E-49	1.87E-47
Csnk1a1	1570.951319	1.770147926	0.120231157	14.72287191	4.60E-49	3.75E-47
Fam171a2	1408.208424	-1.753068503	0.1191852	-14.70877676	5.66E-49	4.59E-47
Pcdh18	393.4019011	3.001922799	0.204175894	14.70263084	6.20E-49	5.00E-47
Tnnc1	9553.270134	-1.41479764	0.096357479	-14.68280055	8.31E-49	6.66E-47
Cdk13	657.946346	2.020426705	0.137646723	14.67834952	8.87E-49	7.07E-47
Atp2a3	252.8374563	-2.913434508	0.1985199	-14.67578067	9.21E-49	7.30E-47
Hist1h2bq	309.4853255	-2.615084405	0.178589483	-14.64299216	1.49E-48	1.18E-46
LOC108352829	204.9232871	-3.485701495	0.238957004	-14.58714931	3.39E-48	2.66E-46
Aig1	1252.248201	1.606188667	0.110139183	14.58326292	3.59E-48	2.79E-46
Dclk1	552.7080807	2.530354354	0.17351264	14.58311255	3.60E-48	2.79E-46
Zfp469	4008.505236	1.741056729	0.119394663	14.58236641	3.64E-48	2.80E-46
Myof	8041.840387	1.363955349	0.093568267	14.57711452	3.93E-48	3.01E-46
Ahr	344.469151	2.443823512	0.167878107	14.55713051	5.26E-48	4.01E-46
Flt1	2546.529052	2.522145584	0.17328537	14.55486738	5.44E-48	4.12E-46
Psme2	2735.581577	-1.513324988	0.104080874	-14.53989503	6.77E-48	5.11E-46
Avpi1	3889.02833	-1.549350411	0.106680163	-14.52332253	8.62E-48	6.47E-46
Atf6	1337.410361	1.71036657	0.117790166	14.52045303	8.99E-48	6.67E-46
Msrb1	1318.825309	-1.585724131	0.109205723	-14.52052229	8.98E-48	6.67E-46
Ubr5	1392.301161	2.367690149	0.163282884	14.50054097	1.20E-47	8.88E-46
Plin3	3073.506295	-1.460178762	0.100766509	-14.49071497	1.39E-47	1.02E-45
Hmga1	3082.398304	1.628634449	0.112566858	14.4681523	1.93E-47	1.41E-45
Bhlhe40	2033.793213	1.440063794	0.099620934	14.45543357	2.32E-47	1.68E-45
Gsta1	192.0954352	-6.7555678	0.467435222	-14.45241496	2.42E-47	1.75E-45
Cflar	477.5591035	2.734230833	0.189944602	14.39488573	5.57E-47	4.01E-45
Kbtbd2	330.4053231	2.457276993	0.170793041	14.38745382	6.20E-47	4.44E-45
Jak1	1440.795199	1.917100679	0.133299993	14.38185133	6.73E-47	4.79E-45
Nr2c2	477.7479208	2.216339936	0.154501901	14.34506582	1.14E-46	8.11E-45
Nckap1	656.1179946	2.199163676	0.153533458	14.32367709	1.56E-46	1.10E-44
Cat	828.6342673	1.777236799	0.124173246	14.31255813	1.83E-46	1.28E-44
Asb2	171.1525964	-6.344719352	0.443752257	-14.29788637	2.26E-46	1.57E-44
Asap3	716.1950034	-1.848596098	0.12932372	-14.29433131	2.37E-46	1.65E-44
Pank1	468.2975919	2.27949148	0.159522102	14.28950254	2.54E-46	1.76E-44
Pycard	485.6823382	-2.335999443	0.163522544	-14.2854886	2.70E-46	1.85E-44
Abhd8	1985.892118	-1.721889144	0.120638854	-14.2730894	3.22E-46	2.20E-44
Cdk6	768.0529032	2.570931723	0.180625441	14.23349726	5.68E-46	3.87E-44
Tjp2	3736.534594	1.359843077	0.096022163	14.16176262	1.58E-45	1.07E-43
Bach1	507.2009791	1.949653647	0.13812242	14.11540318	3.05E-45	2.06E-43
Sesn2	2592.560807	-1.534296202	0.108707905	-14.11393407	3.12E-45	2.09E-43
Heatr1	518.1811289	2.433530704	0.172730508	14.0885981	4.46E-45	2.98E-43
Notch1	1214.777288	-1.8548205	0.13172816	-14.08066811	4.99E-45	3.32E-43
Spp1	514.7879809	2.845434452	0.202206387	14.07193165	5.65E-45	3.74E-43
Nectin3	943.4269928	2.047408975	0.145669038	14.05521034	7.16E-45	4.72E-43
Aldh3b1	295.4285744	-2.878029246	0.204883522	-14.04714842	8.02E-45	5.26E-43
Pmepa1	4673.379105	1.672167824	0.119050961	14.04581537	8.17E-45	5.34E-43
Dnajc13	269.9915731	2.514054069	0.17958373	13.9993421	1.57E-44	1.02E-42
Pidd1	1186.868523	-1.665074691	0.119041448	-13.98735247	1.86E-44	1.20E-42
Camk2d	599.2230996	2.114775124	0.15140623	13.96755683	2.46E-44	1.58E-42
Spon2	140.2890965	-3.906526328	0.280297834	-13.93705499	3.77E-44	2.42E-42
Unc93b1	1380.363024	-1.837063376	0.131890746	-13.92867532	4.24E-44	2.71E-42
Tent5b	665.7519675	-1.828502923	0.13146957	-13.90818361	5.65E-44	3.59E-42
Vwa5a	574.8058541	2.022652749	0.145467346	13.90451401	5.95E-44	3.76E-42
Ets2	1938.830666	1.545772363	0.111215929	13.89883965	6.44E-44	4.05E-42
Des	1099.269865	-2.163631687	0.155686533	-13.89735926	6.57E-44	4.12E-42
Ide	1015.353989	1.798890687	0.130132095	13.8235743	1.84E-43	1.14E-41
Kitlg	329.8252459	2.966211995	0.214571632	13.82387765	1.83E-43	1.14E-41
Mapk6	1625.962967	1.751079712	0.126715086	13.8190311	1.96E-43	1.21E-41
Igsf3	1429.107648	1.545353673	0.112147311	13.77967659	3.38E-43	2.08E-41
Hmgcr	1146.002983	1.662932346	0.120923741	13.75190957	4.96E-43	3.04E-41
Eno2	3032.930739	-1.565326999	0.113838693	-13.75039502	5.07E-43	3.09E-41
Usp18	326.0785694	-2.577038417	0.187532303	-13.74183744	5.70E-43	3.47E-41
Cln6	1242.807589	-1.805566569	0.131407711	-13.74018733	5.83E-43	3.53E-41
Shisa2	383.3285141	2.142481219	0.155941215	13.73903124	5.93E-43	3.57E-41
Tns3	3619.803676	1.585907468	0.115808472	13.69422664	1.10E-42	6.60E-41
Tcf7l2	774.1143917	1.728707856	0.1262716	13.69039318	1.16E-42	6.92E-41
Ptp4a1	493.7481317	2.06329811	0.151077319	13.65723279	1.83E-42	1.09E-40
Hipk1	964.5121362	1.913473592	0.140119068	13.65605422	1.86E-42	1.10E-40
Pno1	703.9074648	1.820199848	0.133485588	13.63592784	2.45E-42	1.44E-40
Junb	5560.033378	1.851795399	0.135817198	13.63446913	2.50E-42	1.47E-40
Arhgap32	384.0524388	2.369821801	0.174377712	13.59016453	4.58E-42	2.68E-40
Wwc3	635.1669638	1.783443513	0.131398013	13.57283477	5.80E-42	3.38E-40
Cited2	3464.500032	1.384400918	0.102042741	13.56687313	6.30E-42	3.65E-40
Trib3	1529.436381	-1.768007648	0.130387703	-13.55961953	6.95E-42	4.02E-40
Dennd2b	3240.991254	-1.542943651	0.113828918	-13.55493561	7.41E-42	4.26E-40
Snx21	1683.033926	-1.753183101	0.129423466	-13.54609919	8.36E-42	4.79E-40
Grb14	1149.031213	-1.492061932	0.11027793	-13.53001394	1.04E-41	5.94E-40
Card9	1216.831697	-1.615429687	0.1194604	-13.52272119	1.15E-41	6.53E-40
Dtx4	408.2964096	-2.146589914	0.15889005	-13.5099077	1.37E-41	7.74E-40
Plagl1	210.0421083	2.685850494	0.199224992	13.48149382	2.01E-41	1.13E-39
Extl3	5883.575497	1.334817091	0.099348416	13.43571592	3.73E-41	2.10E-39
Hmgcs1	795.5823104	1.828415262	0.136501134	13.39487237	6.48E-41	3.63E-39
Srgap2	942.4221451	1.522115958	0.113805256	13.37474216	8.49E-41	4.74E-39
LOC120095627	839.3109311	1.87005204	0.139928742	13.36431679	9.77E-41	5.43E-39
Zfand2a	3765.487715	1.381931638	0.103428792	13.36118904	1.02E-40	5.64E-39
Ern1	520.9565151	1.952628784	0.146156813	13.3598205	1.04E-40	5.72E-39
Ifi27l2b	1043.712688	-1.945180242	0.145613019	-13.35855991	1.06E-40	5.79E-39
H1f10	872.7111456	-1.782706209	0.133486387	-13.35496641	1.11E-40	6.06E-39
Dmpk	10200.51266	-1.553299519	0.116392667	-13.34533833	1.26E-40	6.87E-39
Myo1e	3335.266986	1.67030252	0.125407274	13.31902425	1.79E-40	9.73E-39
Cplx2	1790.847192	1.462356697	0.110147331	13.27636983	3.17E-40	1.72E-38
Fam53b	1875.895994	-1.766540777	0.133244481	-13.25789077	4.06E-40	2.19E-38
Tagln	37052.38907	-1.251939829	0.09455292	-13.24062583	5.11E-40	2.74E-38
Inhba	423.593297	3.066088661	0.2320122	13.21520446	7.17E-40	3.83E-38
Wee1	352.5142705	2.060343441	0.156090127	13.19970378	8.81E-40	4.69E-38
Get1	755.5535519	-1.547597772	0.117344853	-13.18845892	1.02E-39	5.42E-38
Eml2	1784.576524	-1.369945647	0.103938971	-13.18028875	1.14E-39	6.02E-38
LOC108348225	271.7406239	2.489921895	0.189042003	13.17126277	1.28E-39	6.76E-38
Ypel3	1134.59761	-1.490350572	0.11316031	-13.17025879	1.30E-39	6.82E-38
Ldb3	155.999193	-3.120382984	0.237125843	-13.15918564	1.51E-39	7.87E-38
Arl8b	1233.684377	1.712223349	0.130140499	13.15672954	1.56E-39	8.10E-38
Ftl1	52362.82052	-1.409000168	0.107098302	-13.15613922	1.57E-39	8.14E-38
Mmp24os	692.8022769	-1.667885515	0.126906985	-13.14258251	1.88E-39	9.70E-38
Tspan15	1074.409102	-1.52358226	0.116045418	-13.1291893	2.24E-39	1.15E-37
Lrrc8a	1419.054261	1.344776831	0.102616761	13.10484576	3.09E-39	1.58E-37
Fam102a	915.7019091	1.698452243	0.129696849	13.09555519	3.49E-39	1.78E-37
Dgat2	870.1173714	-1.501819523	0.114718077	-13.09139382	3.69E-39	1.88E-37
Tmpo	2017.444165	1.352875653	0.103382421	13.08612854	3.95E-39	2.01E-37
Slc25a24	1217.340524	1.575916356	0.120442824	13.08435245	4.05E-39	2.05E-37
Azin1	1561.623679	1.55931792	0.119284832	13.07222291	4.75E-39	2.39E-37
Iffo1	1536.44767	-1.410044913	0.107914829	-13.0662758	5.13E-39	2.58E-37
Pkd2	1975.513582	1.431151499	0.109561629	13.06252486	5.39E-39	2.70E-37
Ccdc8	2016.555691	-1.538418397	0.117782993	-13.06146459	5.47E-39	2.72E-37
Ptgr1	1774.246058	-1.669558204	0.127852184	-13.05850357	5.68E-39	2.82E-37
Pla2g4d	150.957905	-3.053208894	0.234135162	-13.04036892	7.21E-39	3.57E-37
Polr3b	484.6699094	1.911115033	0.146717602	13.02580609	8.73E-39	4.30E-37
Kif13a	939.8486446	1.509201816	0.115994159	13.01101563	1.06E-38	5.21E-37
Galnt7	244.124156	2.459183775	0.189061172	13.00734437	1.11E-38	5.44E-37
Pik3r1	204.5918305	2.638663278	0.20289539	13.00504304	1.15E-38	5.59E-37
Dock5	269.8515575	2.465684586	0.189741734	12.99495124	1.31E-38	6.33E-37
Fam91a1	624.6850041	2.152037915	0.165604358	12.99505602	1.31E-38	6.33E-37
Smim1	671.2140404	-1.62103063	0.124803068	-12.98870815	1.42E-38	6.85E-37
Dbp	449.387913	-2.025598527	0.156073279	-12.97850948	1.62E-38	7.80E-37
Nup153	452.4541647	2.113442132	0.162884082	12.97512995	1.69E-38	8.12E-37
Map3k6	1134.009998	1.65530097	0.127650385	12.96745771	1.87E-38	8.95E-37
Fam102b	353.1123833	2.024589857	0.156185207	12.96275044	1.99E-38	9.48E-37
Tap1	1478.655371	-1.596407232	0.123177342	-12.96023441	2.06E-38	9.76E-37
B3glct	1222.34718	1.79476753	0.138642291	12.94531069	2.50E-38	1.18E-36
Kank1	3082.127871	1.313538609	0.10148487	12.94319644	2.57E-38	1.21E-36
Dglucy	755.4385182	-1.726795795	0.133492091	-12.93556627	2.84E-38	1.33E-36
Calm3	4357.173908	-1.230784582	0.095215907	-12.92624965	3.20E-38	1.50E-36
Hsd17b7	294.7885627	2.759913331	0.213683318	12.91590452	3.66E-38	1.71E-36
Ecscr	185.8140424	-3.310593131	0.256648083	-12.89934874	4.54E-38	2.11E-36
Efnb2	218.6813486	2.876409204	0.223032797	12.89679925	4.69E-38	2.18E-36
Dnajc10	1131.140979	1.545849772	0.119909857	12.89176564	5.01E-38	2.32E-36
Tfr2	134.9017072	-6.238402008	0.484132066	-12.8857443	5.42E-38	2.50E-36
Washc5	983.2092741	1.603381281	0.124488405	12.87976404	5.85E-38	2.69E-36
Pum2	703.3719144	2.417884807	0.187819272	12.8734649	6.35E-38	2.91E-36
Ago2	1640.220539	2.08589498	0.162037701	12.8728991	6.40E-38	2.92E-36
Cyfip2	150.2690259	-2.997966956	0.232955289	-12.86928047	6.70E-38	3.05E-36
Dab2	647.2447922	1.599192167	0.124320254	12.86348862	7.22E-38	3.28E-36
Xpr1	497.9958736	1.76087905	0.13696247	12.85665369	7.89E-38	3.57E-36
Aifm2	1892.586288	-1.432574655	0.111540191	-12.84357359	9.35E-38	4.21E-36
Rapgef2	323.9631927	2.395833387	0.186876613	12.82040244	1.26E-37	5.66E-36
Klc3	471.8133054	-1.740169476	0.135935531	-12.80143215	1.61E-37	7.21E-36
Psme4	292.6264925	2.74317084	0.214439063	12.79230939	1.81E-37	8.08E-36
Ogt	433.5464984	1.8152556	0.142015772	12.78207044	2.06E-37	9.19E-36
Acsl5	4216.9603	1.285643164	0.100689706	12.76836741	2.46E-37	1.09E-35
Cox6a2	331.3676814	-2.440724918	0.191297936	-12.75876245	2.79E-37	1.23E-35
Zfp275	538.7226309	2.003529004	0.157209882	12.74429433	3.35E-37	1.48E-35
Capg	11541.42538	-1.535279902	0.120474583	-12.74360004	3.38E-37	1.49E-35
Parp10	411.5868669	-2.050975529	0.161322893	-12.71348097	4.98E-37	2.18E-35
B4galt6	400.1330042	2.339653834	0.18421963	12.70035033	5.89E-37	2.57E-35
Man1c1	702.6529778	1.730390939	0.136357952	12.69006258	6.71E-37	2.92E-35
Eno3	1006.332304	-1.723237409	0.135826513	-12.68704737	6.98E-37	3.03E-35
LOC120096943	341.1499782	-2.12800631	0.167934874	-12.67161643	8.49E-37	3.67E-35
Adamts12	847.163969	1.605931642	0.126755483	12.66952406	8.72E-37	3.76E-35
Creb3	3023.18303	-1.322392558	0.104412094	-12.66512827	9.23E-37	3.97E-35
Ddx21	1201.40169	1.718733374	0.135730437	12.6628442	9.50E-37	4.06E-35
Smad6	571.8137534	-1.780997197	0.14064701	-12.66288701	9.49E-37	4.06E-35
Myl4	414.460594	-2.083431454	0.164591155	-12.65822248	1.01E-36	4.29E-35
Spire1	508.1044726	1.867173126	0.147580885	12.65186294	1.09E-36	4.64E-35
Cemip2	385.6547054	1.963540418	0.155353585	12.63917027	1.28E-36	5.44E-35
Csrp2	3378.953617	-1.241654302	0.098274278	-12.63458075	1.36E-36	5.75E-35
Sp1	526.8674123	1.993227826	0.157962119	12.61839128	1.67E-36	7.04E-35
Tpbg	1774.270276	1.435492234	0.113870906	12.60631261	1.95E-36	8.18E-35
Angpt4	1047.971554	-1.427590065	0.113259937	-12.60454584	1.99E-36	8.34E-35
Nol10	167.230634	2.789685975	0.22132771	12.60432314	2.00E-36	8.34E-35
Ifi35	387.1181772	-2.098843858	0.166680404	-12.59202529	2.34E-36	9.72E-35
Etv5	1310.774791	1.486518365	0.118085123	12.58853211	2.44E-36	1.01E-34
Esyt2	1425.223005	1.449521208	0.11525173	12.57700171	2.83E-36	1.17E-34
Ier2	2581.990575	1.821061315	0.144863646	12.57086484	3.05E-36	1.26E-34
Zfr2	201.7008052	-2.510389809	0.199710094	-12.57016986	3.08E-36	1.27E-34
Ptk2b	114.2268754	3.708341399	0.295270824	12.55911893	3.54E-36	1.45E-34
Ccn4	712.2174408	1.967082203	0.15665716	12.5566058	3.66E-36	1.49E-34
Acaa2	1971.8282	-1.275155335	0.10156066	-12.55560311	3.70E-36	1.51E-34
Smad7	842.8303428	1.638369584	0.13056697	12.54811676	4.07E-36	1.65E-34
Rab13	983.7288588	-1.399542822	0.111684789	-12.53118564	5.04E-36	2.04E-34
Nptxr	21502.65512	1.293486353	0.103252727	12.52738198	5.29E-36	2.14E-34
Cnih2	203.5329379	-2.627641254	0.209774082	-12.52605292	5.38E-36	2.17E-34
Gfer	1436.800414	-1.385986491	0.110703914	-12.51976046	5.82E-36	2.34E-34
Dipk2a	742.5988115	1.999368111	0.159759293	12.51487829	6.19E-36	2.48E-34
Aldh1l1	95.61081486	-4.398055582	0.351507116	-12.51199586	6.42E-36	2.56E-34
Hrct1	466.4299379	-2.047299627	0.163730434	-12.50408723	7.09E-36	2.82E-34
Ccnyl1	1075.322053	1.494269748	0.119581322	12.49584565	7.87E-36	3.12E-34
Spag9	1301.639197	1.90476813	0.152851037	12.46159767	1.21E-35	4.79E-34
Glg1	4984.924765	1.161606705	0.093239794	12.45827194	1.26E-35	4.98E-34
Osbpl3	674.5934505	1.614125751	0.129745113	12.44074413	1.57E-35	6.19E-34
Fgd6	113.7953679	3.5891542	0.289176451	12.41164067	2.26E-35	8.88E-34
Itpk1	919.292264	1.596646375	0.128682076	12.40768272	2.37E-35	9.30E-34
Il1r1	509.3689966	1.754370953	0.141416435	12.4057077	2.43E-35	9.51E-34
Fam241b	458.2717919	-1.918266788	0.154782901	-12.39327326	2.84E-35	1.11E-33
Axl	9364.942463	1.112917198	0.089812511	12.39156088	2.90E-35	1.13E-33
Ppp2r1b	639.6091588	1.650668843	0.13323445	12.38920449	2.99E-35	1.16E-33
Arhgef3	397.3679061	1.822364265	0.147102716	12.38837942	3.02E-35	1.17E-33
Aida	1939.052293	1.450257431	0.117109343	12.38378934	3.20E-35	1.23E-33
Sgce	199.0340864	7.585585708	0.612743926	12.37969957	3.37E-35	1.29E-33
Gjb3	325.1977247	-2.276598214	0.183970113	-12.37482641	3.58E-35	1.37E-33
Nrp1	644.783859	1.814838189	0.146689484	12.37197197	3.71E-35	1.42E-33
Mef2a	450.1470104	2.332427737	0.188729007	12.35860757	4.38E-35	1.67E-33
Luzp1	711.4898033	1.612420034	0.130488422	12.35680539	4.48E-35	1.70E-33
Diaph1	1741.398617	1.393572267	0.112941155	12.33892351	5.59E-35	2.12E-33
Ezr	4387.023256	1.270006098	0.103053933	12.32370337	6.75E-35	2.55E-33
Hes6	806.761703	-1.44120381	0.116978425	-12.32025317	7.05E-35	2.66E-33
Peak1	687.194264	1.994078158	0.161911635	12.31584224	7.44E-35	2.80E-33
Bax	3150.401738	-1.449938424	0.117740599	-12.31468533	7.55E-35	2.83E-33
Smad5	1195.417236	1.386126847	0.1129527	12.27174599	1.28E-34	4.81E-33
Lamc1	24459.56194	1.395141331	0.113714922	12.26876217	1.33E-34	4.97E-33
Utp20	355.7805962	2.452581741	0.200083668	12.25778079	1.53E-34	5.68E-33
Atp2a1	246.3878342	-2.270456837	0.185358155	-12.24902589	1.70E-34	6.31E-33
Rps27l	4854.852433	-1.179010608	0.09629165	-12.24416245	1.81E-34	6.68E-33
Parp12	967.6775248	-1.35821684	0.11101492	-12.23454329	2.03E-34	7.50E-33
Fzd2	3526.807353	-1.382450737	0.113080324	-12.22538718	2.27E-34	8.38E-33
Brox	667.5185018	1.604757605	0.131296866	12.22236032	2.36E-34	8.67E-33
Slc25a13	461.9572309	1.63300459	0.133693562	12.21453426	2.60E-34	9.52E-33
Tgfb3	7184.129522	-1.413605537	0.115733627	-12.21430252	2.61E-34	9.53E-33
Clip1	646.0407159	1.687652382	0.138311976	12.20178054	3.04E-34	1.11E-32
Smyd1	170.9769975	-2.467597825	0.202267002	-12.19970534	3.12E-34	1.13E-32
Utrn	699.8250299	1.611339861	0.132280322	12.18125146	3.91E-34	1.42E-32
Usp20	1712.959891	-1.547706806	0.127105888	-12.17651539	4.15E-34	1.50E-32
Bzw1	1409.766575	1.760003409	0.144637742	12.16835508	4.58E-34	1.65E-32
Lrrc8c	577.8954769	1.767293755	0.145344757	12.15932235	5.12E-34	1.84E-32
Acsl4	207.8740104	2.78613169	0.229434801	12.14345719	6.21E-34	2.22E-32
Slc20a2	2424.503702	1.314281851	0.108229047	12.14352234	6.21E-34	2.22E-32
Btaf1	273.4339908	2.644975013	0.217861221	12.14064165	6.43E-34	2.30E-32
Pdp1	314.7158212	2.408898574	0.198422046	12.14027688	6.46E-34	2.30E-32
Cnot1	1621.444821	1.563536995	0.128820538	12.13732703	6.70E-34	2.38E-32
Heatr5a	667.3659453	1.524655591	0.125710001	12.12835558	7.47E-34	2.65E-32
Cdc42ep5	630.0712525	-1.667126521	0.137702214	-12.10675175	9.73E-34	3.44E-32
Tpi1	16989.1209	-1.111423951	0.091827444	-12.1033964	1.01E-33	3.57E-32
Raph1	709.5727843	1.953663344	0.161583326	12.09074846	1.18E-33	4.16E-32
Zc3hav1	753.7325904	1.64131762	0.135973627	12.07085272	1.51E-33	5.28E-32
Rreb1	562.7658805	1.626978922	0.134890998	12.06143436	1.69E-33	5.91E-32
LOC102556092	1505.027272	1.450809211	0.120311067	12.05881755	1.74E-33	6.08E-32
Nr3c1	286.6385771	2.474163108	0.205263753	12.05358021	1.86E-33	6.47E-32
C1qtnf2	507.6281772	-1.759663025	0.146040751	-12.04912334	1.96E-33	6.81E-32
Adss	1334.457897	1.508277588	0.125245203	12.04259764	2.12E-33	7.35E-32
Camsap2	397.2675886	1.988918997	0.165618423	12.00904439	3.19E-33	1.10E-31
Slc30a5	888.0442615	1.430466345	0.119119584	12.00865797	3.20E-33	1.10E-31
Arc	446.0066604	2.425464367	0.201988075	12.00795822	3.23E-33	1.11E-31
Fndc3a	286.8935925	2.151192461	0.17917551	12.00606298	3.30E-33	1.13E-31
Cacnb1	296.517555	-1.880453128	0.156645262	-12.00453241	3.36E-33	1.15E-31
Pdcd6ip	3468.88101	1.188445924	0.099069358	11.9961	3.72E-33	1.27E-31
RT1-CE5	687.7031062	-1.734986295	0.144674667	-11.99232962	3.90E-33	1.33E-31
Nab1	466.8324282	1.899691875	0.158511661	11.98455597	4.28E-33	1.45E-31
Ech1	1150.101753	-1.384392748	0.115618651	-11.97378394	4.88E-33	1.65E-31
Asb5	392.0519537	2.083130129	0.173982017	11.97324965	4.91E-33	1.66E-31
Cdk19	421.0195987	1.757429528	0.146788045	11.97256582	4.95E-33	1.67E-31
Trim24	153.7537393	2.672885845	0.223391325	11.96503868	5.42E-33	1.82E-31
Arvcf	1528.384054	-1.6746193	0.13997301	-11.96387285	5.49E-33	1.84E-31
Pmm1	4495.246988	-1.266687709	0.105896338	-11.96158177	5.65E-33	1.89E-31
Lynx1	277.5670433	-2.055579647	0.171885454	-11.95900873	5.83E-33	1.95E-31
Eppk1	200.5209756	-2.302764675	0.192720885	-11.94870328	6.59E-33	2.19E-31
Ssr1	1873.364989	1.218279479	0.101958706	11.94875389	6.59E-33	2.19E-31
Otud4	250.2539081	2.337027081	0.19567846	11.94320052	7.05E-33	2.34E-31
Ahctf1	316.2196223	2.464737094	0.206654105	11.92687217	8.57E-33	2.84E-31
Cacnb3	3801.722935	-1.337584858	0.112228439	-11.91841277	9.49E-33	3.13E-31
Sos1	916.3841738	1.628989355	0.136679258	11.91833625	9.50E-33	3.13E-31
Ldlr	4702.962871	1.939146334	0.162841183	11.90820592	1.07E-32	3.53E-31
Armc9	1767.781842	-1.231062101	0.103407637	-11.90494371	1.12E-32	3.66E-31
Snx18	3357.14568	1.681490191	0.141259692	11.90353855	1.13E-32	3.71E-31
Ethe1	1216.53889	-1.321975646	0.111132412	-11.89550038	1.25E-32	4.08E-31
Gstm2	2722.659275	-1.320457053	0.111174195	-11.87737005	1.55E-32	5.05E-31
Ep300	728.6942945	1.804592299	0.151953708	11.87593464	1.58E-32	5.13E-31
Usp42	433.1705804	1.821427227	0.153404909	11.87333077	1.63E-32	5.28E-31
Strn	724.0232359	1.911879238	0.161037207	11.87228266	1.65E-32	5.33E-31
Clstn3	144.7156872	-3.533847192	0.297931849	-11.86126023	1.88E-32	6.07E-31
B3gnt2	478.7405114	1.821597908	0.15364414	11.85595433	2.00E-32	6.45E-31
Zfp91	853.7008956	1.598064307	0.134820089	11.85330999	2.07E-32	6.65E-31
Tsc22d1	4169.36524	1.244142983	0.105198111	11.8266666	2.84E-32	9.11E-31
Irf7	779.998549	-1.581202345	0.133716634	-11.82502358	2.90E-32	9.27E-31
Tnpo3	816.4151419	1.517223312	0.128380184	11.8182048	3.14E-32	1.00E-30
Actr3	7980.991558	1.175684441	0.099560193	11.80878027	3.52E-32	1.12E-30
Nfat5	348.0971407	2.568326302	0.217511756	11.80775859	3.56E-32	1.13E-30
Notch3	1666.843946	-1.665949932	0.141114518	-11.80565937	3.65E-32	1.16E-30
Rhpn1	208.4463017	-2.45988802	0.208518571	-11.79697334	4.05E-32	1.28E-30
Cdc42bpg	145.7857011	-2.583968451	0.219045089	-11.79651398	4.07E-32	1.28E-30
Kmt2a	488.7197187	1.891995172	0.160441394	11.79243787	4.27E-32	1.34E-30
Cep164	1925.210933	-1.154576865	0.098032477	-11.77749357	5.10E-32	1.60E-30
Eci1	1168.111051	-1.349308601	0.114661218	-11.76778531	5.72E-32	1.79E-30
Sulf1	2609.569243	1.321438713	0.112309447	11.76605127	5.84E-32	1.83E-30
Slc44a2	4234.177518	-1.24329029	0.105874389	-11.74306936	7.67E-32	2.39E-30
Meis1	570.2818966	1.648328705	0.140389712	11.74109332	7.85E-32	2.44E-30
Calu	9149.559928	1.291699682	0.110052927	11.73707701	8.23E-32	2.56E-30
Cpt1c	238.9350122	-2.005229324	0.170909976	-11.73266399	8.67E-32	2.69E-30
Foxo1	223.3004991	2.245261192	0.191431206	11.72881495	9.07E-32	2.81E-30
Msn	7761.645471	1.210486499	0.103316646	11.7162775	1.05E-31	3.25E-30
Btbd2	1525.972562	-1.498893419	0.1280483	-11.70568778	1.19E-31	3.67E-30
LOC688459	535.3793148	2.156978171	0.184308248	11.70310173	1.23E-31	3.78E-30
Gpc6	561.0429956	1.721409926	0.147186463	11.69543644	1.34E-31	4.12E-30
Arhgef12	780.6501392	1.475095593	0.126144981	11.69365267	1.37E-31	4.20E-30
Trip12	1474.420811	1.508761734	0.129260905	11.67222011	1.77E-31	5.40E-30
Hspb2	1032.842708	-1.310987527	0.11244414	-11.65901157	2.06E-31	6.29E-30
Lbr	1074.641848	1.278115426	0.109638353	11.6575577	2.10E-31	6.38E-30
Cdc42ep2	747.5051236	-1.464633767	0.125669023	-11.65469211	2.17E-31	6.57E-30
Ncald	448.5351968	1.678357334	0.144006864	11.65470373	2.17E-31	6.57E-30
Zfhx3	400.8015725	2.008435874	0.172378757	11.65129573	2.26E-31	6.82E-30
Micos13	3756.893224	-1.25022054	0.107329534	-11.64842982	2.34E-31	7.04E-30
Dhx15	770.4151964	2.081991381	0.178825926	11.64255894	2.50E-31	7.53E-30
Galk1	3627.773395	-1.352850352	0.116322053	-11.63021387	2.89E-31	8.68E-30
Vcan	905.2917543	1.848249246	0.159199162	11.60966694	3.68E-31	1.10E-29
Qser1	245.4345794	2.35513259	0.202950258	11.60448187	3.91E-31	1.17E-29
Foxf1	947.3862472	1.287550876	0.110974297	11.60224409	4.01E-31	1.20E-29
Ncoa4	585.6182191	1.604052897	0.13832519	11.59624577	4.31E-31	1.28E-29
Pfkm	5199.607471	-1.241293971	0.107066747	-11.59364608	4.44E-31	1.32E-29
Nfu1	1031.545065	-1.351586121	0.116673939	-11.58430181	4.95E-31	1.47E-29
Stbd1	792.4382118	-1.459490816	0.12603555	-11.57999326	5.21E-31	1.54E-29
Utp15	839.0870542	1.486092151	0.128487195	11.56607203	6.12E-31	1.81E-29
Pdk3	284.863498	1.913819639	0.16563609	11.55436376	7.02E-31	2.07E-29
Impact	261.7179087	2.216160494	0.191924737	11.54702894	7.64E-31	2.25E-29
Cpd	890.8304633	1.79976476	0.155933503	11.54187346	8.11E-31	2.38E-29
Ankh	524.8596276	1.544996465	0.1339032	11.53815937	8.47E-31	2.48E-29
Ankrd27	721.5977834	1.463746782	0.126924565	11.5324152	9.06E-31	2.64E-29
Rraga	765.5305405	1.464769179	0.127208642	11.51469866	1.11E-30	3.24E-29
Copb1	711.0626862	1.870305233	0.162434131	11.51423794	1.12E-30	3.25E-29
Ttc7a	1610.06045	1.354368491	0.117658449	11.51101773	1.16E-30	3.37E-29
Npepl1	4215.547711	-1.206301753	0.10483596	-11.50656464	1.22E-30	3.54E-29
Flot1	1771.407141	-1.310554184	0.113903269	-11.50585221	1.23E-30	3.56E-29
Ppp2r5a	608.0108996	1.514860534	0.131658854	11.50595259	1.23E-30	3.56E-29
Mapre3	3302.482404	-1.442859019	0.125419122	-11.50429851	1.26E-30	3.61E-29
Marchf2	3209.778239	-1.266529291	0.110122553	-11.50108904	1.30E-30	3.74E-29
Akip1	889.4342882	-1.331299194	0.115837134	-11.49285334	1.43E-30	4.11E-29
Spn	81.50172453	-4.1634184	0.362489734	-11.4856174	1.56E-30	4.46E-29
Schip1	862.5257774	1.56799238	0.136586782	11.4798252	1.67E-30	4.76E-29
Ate1	662.3209985	1.383133096	0.120488697	11.47935975	1.68E-30	4.77E-29
Myg1	1550.651833	-1.394844544	0.121524252	-11.47791093	1.70E-30	4.84E-29
Slc2a5	85.75658272	-3.931295453	0.342667271	-11.47263186	1.81E-30	5.14E-29
Rcor1	417.6137249	1.713570704	0.149460894	11.46501038	1.98E-30	5.60E-29
Dusp7	2638.612015	1.298821702	0.113302475	11.46331273	2.02E-30	5.70E-29
Rab3il1	542.1008998	-1.789078872	0.15616463	-11.4563642	2.18E-30	6.16E-29
LOC499235	263.008666	1.911702634	0.166917971	11.45294677	2.27E-30	6.40E-29
Cldn12	378.8136414	1.719192757	0.150242485	11.44278705	2.56E-30	7.18E-29
Slc25a48	189.404839	-2.248275499	0.196526057	-11.44008855	2.64E-30	7.39E-29
Sirt3	324.301363	-1.845503705	0.161420993	-11.43286056	2.87E-30	8.02E-29
Nceh1	759.9943886	1.385532317	0.121232998	11.4286732	3.01E-30	8.40E-29
Lclat1	560.4639933	1.63189808	0.142852593	11.42365039	3.19E-30	8.88E-29
Acta2	155920.2131	-1.157516064	0.101330176	-11.42321185	3.20E-30	8.91E-29
Sord	3407.743444	-1.290777631	0.113071422	-11.41559558	3.50E-30	9.70E-29
Kdm2a	1686.120688	1.325382318	0.116184885	11.40752793	3.83E-30	1.06E-28
Dst	2041.971918	1.963039953	0.172134726	11.40409029	3.99E-30	1.10E-28
Ldb1	3397.369663	-1.087837188	0.095475655	-11.39386989	4.49E-30	1.24E-28
Klc4	876.6190628	-1.334571366	0.11714288	-11.3926802	4.55E-30	1.25E-28
Ppp6r3	829.9183829	1.744062768	0.153152129	11.38778008	4.81E-30	1.32E-28
Hspa4	2410.086141	1.390631222	0.12224018	11.37622032	5.49E-30	1.51E-28
Nudt18	553.8593482	-1.566488565	0.137765852	-11.3706593	5.85E-30	1.60E-28
Hs3st5	190.2473838	2.288757985	0.201389617	11.36482615	6.26E-30	1.71E-28
Spr	856.6280823	-1.458010843	0.128413343	-11.35404477	7.08E-30	1.93E-28
Slc5a2	449.6872804	-2.040142898	0.1797186	-11.35187396	7.26E-30	1.98E-28
Osbpl11	644.7631329	1.365554749	0.120326833	11.34871343	7.53E-30	2.05E-28
Sgms2	714.4944257	1.684348799	0.148465974	11.34501563	7.85E-30	2.13E-28
Bcat2	1338.153347	-1.274709642	0.112365232	-11.34434223	7.91E-30	2.14E-28
Asap1	1327.506962	1.408205635	0.124204042	11.33784066	8.52E-30	2.30E-28
Abl2	634.3230163	1.55244076	0.137028352	11.32933975	9.39E-30	2.53E-28
Uhmk1	1140.154022	1.881615489	0.166101348	11.32811689	9.52E-30	2.56E-28
P2rx6	157.6580534	-2.679285556	0.236752702	-11.31681089	1.08E-29	2.91E-28
Klf6	976.2700815	1.819235079	0.160769633	11.31578799	1.10E-29	2.94E-28
Popdc2	212.2777946	-2.651828612	0.234366246	-11.31489136	1.11E-29	2.96E-28
Clpp	1264.26512	-1.269455697	0.112201682	-11.3140523	1.12E-29	2.99E-28
Apbb2	1248.160681	1.428056515	0.126222122	11.31383702	1.12E-29	2.99E-28
Vamp5	382.659264	-2.11101408	0.186860356	-11.29728168	1.35E-29	3.60E-28
Prkd3	508.3437385	1.891641616	0.167476995	11.29493409	1.39E-29	3.69E-28
Tmsb10	52657.38435	-1.012911845	0.0896975	-11.2925315	1.43E-29	3.79E-28
Slk	446.573985	1.767151866	0.156539326	11.28886852	1.49E-29	3.94E-28
Spred2	367.0943428	2.123252395	0.188252086	11.27877223	1.67E-29	4.41E-28
Abca1	188.0071707	-2.282629554	0.202425878	-11.27637223	1.72E-29	4.53E-28
Setd5	849.9119861	1.416238873	0.125653853	11.2709546	1.83E-29	4.80E-28
Gja1	2227.681591	1.206677237	0.107063758	11.27064154	1.83E-29	4.81E-28
Runx2	540.8900044	1.559061658	0.138345654	11.26932152	1.86E-29	4.88E-28
Nxf7	92.44533844	5.728368373	0.508593553	11.2631557	1.99E-29	5.22E-28
Rmnd5a	388.2012057	1.817190336	0.161458739	11.25482797	2.19E-29	5.73E-28
Pcdha4	331.2108114	1.716824937	0.152578837	11.25205154	2.26E-29	5.90E-28
Slc41a2	943.3591061	1.369332005	0.121723952	11.2494869	2.33E-29	6.06E-28
Zc3h11a	431.9509097	2.061707634	0.183401466	11.24150032	2.55E-29	6.62E-28
Vps54	151.4319889	2.683144456	0.238761319	11.2377686	2.66E-29	6.90E-28
Rbck1	2436.816184	-1.228233358	0.109377478	-11.22930772	2.93E-29	7.58E-28
Snx20	139.3330695	-2.807119229	0.249996521	-11.22863319	2.95E-29	7.62E-28
Stx3	682.8568049	1.358009191	0.120988815	11.22425396	3.10E-29	7.99E-28
Fryl	366.0091504	1.945296877	0.17331496	11.22405638	3.11E-29	8.00E-28
Prpf40b	631.5115645	-1.515186578	0.135069558	-11.21782439	3.33E-29	8.56E-28
Bzw2	645.2696748	1.373225803	0.122541977	11.20616652	3.80E-29	9.75E-28
Cib2	1178.659058	-1.314749757	0.117393679	-11.19949357	4.10E-29	1.05E-27
Gfod1	1226.286285	1.659836624	0.148307336	11.19187137	4.47E-29	1.14E-27
Noc3l	207.118413	2.231036655	0.199363023	11.19082475	4.52E-29	1.15E-27
Stx12	467.929862	1.543851607	0.137992615	11.18792921	4.67E-29	1.19E-27
Srrm2	2738.033703	1.428025433	0.127645047	11.18747235	4.70E-29	1.19E-27
Etf1	1175.242173	1.616399718	0.14448797	11.18708856	4.72E-29	1.20E-27
Tnc	1157.657362	1.350203604	0.120790007	11.17810681	5.22E-29	1.32E-27
Ptpn7	76.39765541	-4.436288524	0.396879423	-11.17792525	5.23E-29	1.32E-27
Stat5a	265.5778053	-1.900026926	0.170003766	-11.17638142	5.32E-29	1.34E-27
Gga2	3777.266376	-1.066943192	0.095497275	-11.17249879	5.56E-29	1.40E-27
Macroh2a2	740.8951664	-1.391726017	0.124565401	-11.17265315	5.55E-29	1.40E-27
Ndufv2	2055.155491	-1.091258408	0.097695934	-11.16994704	5.72E-29	1.44E-27
Trio	1238.228811	1.493209628	0.133763096	11.16309109	6.18E-29	1.55E-27
Urb2	496.8425163	1.633317572	0.14637426	11.15850268	6.51E-29	1.63E-27
Enpp1	585.5562616	1.96806871	0.176446821	11.15389159	6.85E-29	1.71E-27
Ubash3b	418.5836318	1.617803399	0.145091569	11.15022337	7.14E-29	1.78E-27
Ankrd28	190.9335055	2.240785781	0.20097633	11.14950096	7.20E-29	1.79E-27
RGD1559896	10017.91896	-1.018206874	0.091351857	-11.14598994	7.49E-29	1.86E-27
Ttc39b	173.4354001	2.18669216	0.196199331	11.145258	7.55E-29	1.87E-27
Pias2	641.5171494	1.391828664	0.124890281	11.14441134	7.62E-29	1.89E-27
Hist3h2a	159.0631219	-2.373669719	0.21338568	-11.12384728	9.60E-29	2.37E-27
Klhl21	3530.82873	1.388141787	0.124806407	11.12235998	9.77E-29	2.41E-27
Lrrc32	76.12752887	-5.153412149	0.463622949	-11.1155243	1.05E-28	2.59E-27
Tmem205	303.7530883	-1.872498878	0.168536168	-11.11036819	1.12E-28	2.74E-27
Serpine1	3762.55805	4.409501481	0.397102588	11.10418722	1.20E-28	2.94E-27
Mme	670.0100648	1.849375101	0.166634138	11.0984167	1.28E-28	3.13E-27
Daam1	170.8312298	2.441000743	0.21998527	11.09620086	1.31E-28	3.20E-27
Dapk3	2258.702378	-1.281267999	0.115490589	-11.09413341	1.34E-28	3.27E-27
Dnajb2	2778.250524	-1.16577504	0.10508934	-11.09318073	1.35E-28	3.30E-27
Erc1	581.4521421	1.448542913	0.130586922	11.09255728	1.36E-28	3.32E-27
Bard1	409.7285019	1.715385604	0.154651015	11.09197764	1.37E-28	3.33E-27
Cd248	221.7335425	-2.51751068	0.226992396	-11.09072693	1.39E-28	3.37E-27
Efr3a	288.1041243	2.296469658	0.207138263	11.08665116	1.46E-28	3.52E-27
Timp1	2939.846766	1.126955122	0.101673335	11.08407742	1.50E-28	3.62E-27
Trpv2	285.1369662	-2.222957471	0.200715078	-11.07518922	1.66E-28	3.99E-27
Birc6	518.7201621	2.201612747	0.198951478	11.06607887	1.83E-28	4.41E-27
Plscr3	2585.076186	-1.186003957	0.107204633	-11.06299167	1.90E-28	4.56E-27
Jund	3752.584015	-1.453824847	0.13147126	-11.05811908	2.00E-28	4.80E-27
Slc7a6	608.4191954	1.59266169	0.144047725	11.05648628	2.04E-28	4.88E-27
Smarca5	394.2382313	2.339019125	0.211578479	11.05508999	2.07E-28	4.95E-27
Cdyl2	322.3847587	1.747989159	0.158137108	11.05363049	2.11E-28	5.02E-27
Dot1l	2629.492492	1.267066934	0.114688824	11.04786753	2.24E-28	5.34E-27
Ank1	215.4820943	-2.145666796	0.19434722	-11.04037813	2.44E-28	5.79E-27
Abhd5	458.3505537	1.565863959	0.141921404	11.03331784	2.64E-28	6.26E-27
Tcf12	455.6295704	1.875383879	0.170095539	11.02547362	2.88E-28	6.81E-27
Bptf	458.3324135	1.707220478	0.154973033	11.01624226	3.19E-28	7.54E-27
Foxn1	310.511213	1.885696375	0.171354455	11.00465332	3.63E-28	8.56E-27
Blvrb	3394.522353	-1.153690613	0.104841739	-11.00411554	3.65E-28	8.60E-27
Cbl	446.3612707	2.079196848	0.188960122	11.00336317	3.68E-28	8.65E-27
Tnn	207.132494	-2.001585777	0.182031507	-10.99582048	4.00E-28	9.39E-27
Ptbp3	182.9457182	2.708721937	0.246445625	10.99115448	4.21E-28	9.87E-27
Zfand5	1223.505262	1.582594393	0.144073576	10.98462634	4.53E-28	1.06E-26
Bnc2	216.308905	2.275897675	0.207352227	10.97599824	4.99E-28	1.16E-26
Sema6c	935.6625511	-1.757792851	0.160225234	-10.97076165	5.28E-28	1.23E-26
Tmem223	1499.61568	-1.540802507	0.140493667	-10.96706026	5.50E-28	1.28E-26
Cdc14b	212.1250237	2.383144172	0.217358866	10.96409924	5.69E-28	1.32E-26
Fndc3b	1905.473451	1.400908975	0.127792616	10.96236241	5.80E-28	1.34E-26
Tacc2	1856.191048	1.247648046	0.11388613	10.95522381	6.27E-28	1.45E-26
Tmem131	952.023587	1.555985969	0.142031644	10.95520634	6.27E-28	1.45E-26
Nek7	451.5915655	1.481713661	0.135293098	10.95187916	6.51E-28	1.50E-26
Eps15	397.6265529	1.902836685	0.173871256	10.94394052	7.10E-28	1.64E-26
Lims2	461.2022449	-4.279496474	0.391050793	-10.94358214	7.13E-28	1.64E-26
Serpinb1a	191.3673051	-2.237027728	0.204458521	-10.94123013	7.32E-28	1.68E-26
Slc35e4	1314.089492	1.259797502	0.115183287	10.93732897	7.64E-28	1.75E-26
Rtn4	6685.131447	1.056981325	0.096711857	10.92918028	8.36E-28	1.91E-26
Usp7	867.3042447	1.538278453	0.140766592	10.92786601	8.48E-28	1.94E-26
Lgals9	111.7015414	-2.809872035	0.257196768	-10.92498968	8.76E-28	2.00E-26
Cse1l	373.60131	1.897024695	0.173696942	10.92146285	9.10E-28	2.07E-26
Osbpl6	201.3890653	2.093116073	0.191734309	10.91675288	9.59E-28	2.18E-26
Arhgap10	1111.085763	1.197749866	0.109741039	10.91432959	9.85E-28	2.24E-26
Ahcyl2	238.5034029	1.879534348	0.172303645	10.90826807	1.05E-27	2.39E-26
Scaf11	347.4373403	1.740323177	0.159622895	10.90271651	1.12E-27	2.53E-26
Mybpc3	77.09344575	-5.163757479	0.474115293	-10.89135398	1.27E-27	2.86E-26
Plekha1	310.9924181	2.015808202	0.185385361	10.87361047	1.54E-27	3.47E-26
Thap3	749.308438	-1.45047349	0.133547572	-10.86109963	1.77E-27	3.98E-26
Synj1	227.6277097	2.053747172	0.189182982	10.85587696	1.87E-27	4.21E-26
Mdn1	321.3108214	2.192924719	0.202016702	10.85516542	1.88E-27	4.23E-26
Smg1	308.5882036	2.516824585	0.231950094	10.85071595	1.98E-27	4.44E-26
Nrn1	364.1822194	1.738773616	0.160297923	10.84713752	2.06E-27	4.61E-26
Pi4k2b	189.5202206	2.054084404	0.189379188	10.84641044	2.07E-27	4.64E-26
Susd5	1901.692782	1.286352007	0.118706578	10.83640034	2.31E-27	5.16E-26
Endog	367.9917598	-1.654440495	0.152713416	-10.83362899	2.39E-27	5.31E-26
Mfap3	331.9718936	1.677674805	0.154922195	10.82914428	2.50E-27	5.57E-26
Ntn4	583.8458894	-1.410042918	0.130250319	-10.82563886	2.60E-27	5.78E-26
Afdn	333.2344007	1.658953423	0.153414074	10.81356738	2.97E-27	6.58E-26
Susd6	1794.310894	-1.059960517	0.098047899	-10.81063977	3.07E-27	6.79E-26
Uso1	1057.346996	1.566994407	0.145145195	10.79604742	3.59E-27	7.94E-26
Frmpd4	282.2963724	1.840791984	0.170518234	10.7952794	3.62E-27	8.00E-26
Mtmr10	348.7121464	1.965731106	0.182160027	10.79123197	3.79E-27	8.34E-26
Mrpl14	1075.627942	-1.217528874	0.113002134	-10.77438833	4.55E-27	1.00E-25
Plin2	4401.661707	1.136447031	0.105483089	10.77373669	4.58E-27	1.01E-25
Rgcc	1410.043583	-1.33757191	0.124176087	-10.77157398	4.69E-27	1.03E-25
Podnl1	1181.859641	-1.218715301	0.113197855	-10.76624021	4.97E-27	1.09E-25
Ctf1	856.4113043	-1.272054427	0.118234787	-10.75871543	5.39E-27	1.18E-25
Hapln3	215.761822	-2.070812987	0.192723614	-10.74498833	6.26E-27	1.37E-25
Tnrc6a	444.3837949	1.672288344	0.155759579	10.73634352	6.87E-27	1.50E-25
Zbtb38	175.7034903	2.429416674	0.226454843	10.72804028	7.52E-27	1.64E-25
Cux1	2512.766734	1.133908338	0.105748881	10.72265092	7.97E-27	1.73E-25
Lipa	1898.081479	1.193435847	0.111305892	10.7221264	8.01E-27	1.74E-25
Ncor1	494.206841	1.558605581	0.145403786	10.71915404	8.28E-27	1.79E-25
Prrg4	414.9356089	2.03577351	0.18997884	10.71579081	8.58E-27	1.86E-25
Ankrd11	1371.502169	1.188553833	0.110922279	10.71519483	8.64E-27	1.87E-25
Tcp11l1	483.5384141	1.63216023	0.152342085	10.71378426	8.77E-27	1.89E-25
Eif4g2	5761.559195	1.240458332	0.115801262	10.71195862	8.94E-27	1.93E-25
Romo1	1237.028258	-1.262702999	0.117939518	-10.70636056	9.50E-27	2.04E-25
Rab3d	1937.905831	-1.139112221	0.106484379	-10.69745843	1.05E-26	2.25E-25
Ddx6	442.9727986	1.869015878	0.174795514	10.69258491	1.10E-26	2.36E-25
Srebf2	3003.794049	1.332047886	0.124581889	10.6921471	1.11E-26	2.37E-25
Ap3b1	1228.973319	1.120791936	0.104920799	10.68226651	1.23E-26	2.63E-25
Tgoln2	544.859772	1.624679818	0.152096564	10.68189694	1.24E-26	2.64E-25
Htt	1109.239032	1.398532103	0.13094094	10.68063287	1.25E-26	2.67E-25
Dcbld2	189.6358369	2.005109716	0.187910392	10.67056323	1.40E-26	2.97E-25
Abi2	495.4336337	1.760334627	0.16503015	10.66674558	1.46E-26	3.09E-25
Rest	435.8997445	1.790562609	0.167897794	10.66459879	1.49E-26	3.16E-25
Dync2i2	757.8162342	-1.452733754	0.136247757	-10.66244164	1.53E-26	3.23E-25
Ep400	1361.700108	1.224054945	0.114844938	10.65832739	1.59E-26	3.37E-25
Tshz1	202.6710381	2.121548602	0.199100996	10.65564033	1.64E-26	3.46E-25
Fmn1	332.1071551	1.745846465	0.163894735	10.65224254	1.70E-26	3.59E-25
Elob	4341.398376	-1.000740151	0.093958623	-10.65086017	1.73E-26	3.64E-25
Dlg1	1140.945968	1.606259606	0.15082157	10.65006553	1.74E-26	3.66E-25
Tarbp1	237.0079481	1.930051882	0.181273951	10.64715517	1.80E-26	3.77E-25
Ssna1	1103.856218	-1.294716084	0.121700386	-10.63855366	1.97E-26	4.13E-25
Uqcc2	1286.441435	-1.206834777	0.113451479	-10.63745302	2.00E-26	4.17E-25
Pdp2	315.1603828	1.76391485	0.165891387	10.63295017	2.09E-26	4.37E-25
Mmp19	2132.637482	-1.101450348	0.103749975	-10.61639142	2.50E-26	5.22E-25
Prr7	795.8749408	-1.470898444	0.138672721	-10.60697762	2.77E-26	5.76E-25
Snf8	1259.878894	-1.232979166	0.116344058	-10.59769781	3.05E-26	6.34E-25
Gdf11	2135.60873	-1.203149371	0.113555354	-10.59526765	3.13E-26	6.50E-25
Il17rc	1154.552364	-1.292025865	0.121959405	-10.59390102	3.18E-26	6.59E-25
Ripk1	363.8986728	1.702608852	0.160737309	10.59249317	3.23E-26	6.68E-25
Slc39a10	310.5996132	1.727136529	0.16311237	10.58862995	3.36E-26	6.95E-25
Kcnn4	105.1662915	4.00704239	0.378561695	10.58491243	3.50E-26	7.22E-25
Itgav	1764.607903	1.100878831	0.10408996	10.57622499	3.84E-26	7.91E-25
Rgs2	165.2546854	2.454886772	0.232230909	10.57088733	4.07E-26	8.36E-25
Nup98	1397.800474	1.094487545	0.103564501	10.56817284	4.19E-26	8.59E-25
Gcnt2	190.7192001	1.949613618	0.18450749	10.56658252	4.26E-26	8.73E-25
LOC302022	541.2273916	1.446650397	0.136966313	10.5620891	4.47E-26	9.14E-25
Hspa9	2519.329709	1.216931402	0.115308889	10.55366517	4.89E-26	9.99E-25
Alcam	695.5577338	1.277899556	0.121153382	10.54778274	5.20E-26	1.06E-24
Mcf2l	161.1413096	-2.118724327	0.200910125	-10.54563241	5.32E-26	1.08E-24
Erlin1	760.7515992	1.384888842	0.131357403	10.54290665	5.48E-26	1.11E-24
Rtl5	615.7310369	1.585962055	0.150457564	10.54092601	5.59E-26	1.14E-24
Psmb4	6851.49127	-1.088065649	0.103273787	-10.53573886	5.91E-26	1.20E-24
Cltb	3378.126189	-1.26067983	0.119661468	-10.53538661	5.93E-26	1.20E-24
Fam43a	168.0208381	-2.171758352	0.206342974	-10.52499298	6.63E-26	1.34E-24
Zfp618	338.0507674	1.779293536	0.169070635	10.52396555	6.70E-26	1.35E-24
Cpsf2	361.2990955	1.774788509	0.168694607	10.52071873	6.93E-26	1.40E-24
Foxn2	234.6014303	2.402510803	0.228384473	10.51958905	7.02E-26	1.41E-24
Zfp385a	1888.328292	-1.370719509	0.130479332	-10.50526158	8.17E-26	1.64E-24
RGD1564664	713.2815231	-2.044774664	0.194771461	-10.49832788	8.79E-26	1.77E-24
Apaf1	452.5698274	1.528887466	0.145692614	10.49392573	9.21E-26	1.85E-24
Ccdc6	630.0833235	1.590319813	0.151808089	10.47585687	1.12E-25	2.23E-24
Bcap31	1364.395881	1.07919681	0.103044477	10.47311646	1.15E-25	2.30E-24
Atrn	942.8487199	1.182950957	0.112982815	10.47018487	1.18E-25	2.37E-24
Dbn1	10476.84549	-1.127754731	0.107725	-10.46883016	1.20E-25	2.40E-24
Arpc5	3754.747552	1.220650647	0.116624776	10.46647794	1.23E-25	2.45E-24
Niban1	6710.87706	1.048447913	0.100195129	10.46406075	1.26E-25	2.51E-24
Arrdc3	202.6475173	2.418980929	0.231190329	10.46315794	1.28E-25	2.53E-24
Asxl2	475.9636046	1.792428433	0.171428777	10.45581997	1.38E-25	2.73E-24
Slc16a7	317.0977372	1.728155179	0.165326558	10.45297983	1.42E-25	2.81E-24
Uqcc3	895.6900639	-1.30850798	0.12519511	-10.45174994	1.44E-25	2.85E-24
Tcf20	797.3217712	1.297592129	0.124155043	10.4513848	1.44E-25	2.85E-24
Copz2	2458.63458	-1.183071497	0.113228382	-10.44854191	1.49E-25	2.93E-24
Bad	2076.712568	-1.124503827	0.107741288	-10.43707425	1.68E-25	3.31E-24
Tnni1	125.4183455	-3.215987253	0.308330414	-10.43032769	1.80E-25	3.55E-24
Eif3h	3303.616357	1.071123947	0.102706229	10.42900669	1.83E-25	3.59E-24
Sec24a	380.8471627	1.987503252	0.190605179	10.42733078	1.86E-25	3.65E-24
Pvr	2819.598454	1.71497034	0.164487719	10.42612996	1.88E-25	3.69E-24
Tle1	395.6921485	1.508887028	0.144774758	10.42230735	1.96E-25	3.84E-24
Pitrm1	1287.082743	1.139508469	0.109385443	10.41736847	2.07E-25	4.04E-24
Ndufb10	1068.236576	-1.289928659	0.123830253	-10.4169105	2.08E-25	4.05E-24
Nmt2	513.1064068	1.342504762	0.128913235	10.41401812	2.14E-25	4.17E-24
Tubb2a	2373.84302	-1.36160833	0.130807525	-10.40925078	2.25E-25	4.38E-24
Dhx9	703.697816	1.489396207	0.143117344	10.40681836	2.31E-25	4.48E-24
Sh3glb2	949.8244708	-1.308373329	0.125739822	-10.40540145	2.34E-25	4.54E-24
Nlrc5	67.95864029	-5.108903746	0.491239219	-10.40003231	2.48E-25	4.80E-24
Sf3b1	996.4667096	1.398160197	0.134461372	10.39822945	2.53E-25	4.89E-24
Snta1	1707.95628	-1.520610775	0.146256576	-10.39687114	2.56E-25	4.95E-24
Ndufb8	5271.162768	-1.091944164	0.10507183	-10.39235886	2.69E-25	5.18E-24
Plaur	3496.157025	1.506400964	0.144959172	10.39189824	2.70E-25	5.20E-24
Pdpk1	411.7483352	1.711536486	0.164717688	10.39072673	2.73E-25	5.26E-24
Etfb	1576.123535	-1.157100277	0.11143745	-10.38340593	2.95E-25	5.67E-24
Pan3	338.2889512	2.077152968	0.200117917	10.37964514	3.07E-25	5.89E-24
Tspan6	929.4645703	1.413143621	0.136160044	10.37854851	3.10E-25	5.95E-24
Tor1aip1	536.679091	1.391682369	0.13416355	10.37302882	3.29E-25	6.29E-24
Zfp428	374.1516562	-1.678430383	0.161831249	-10.37148509	3.34E-25	6.39E-24
Tm2d2	1390.125859	-1.095166954	0.105597192	-10.37117492	3.35E-25	6.40E-24
Sfxn1	595.6873535	1.343085025	0.129509923	10.37051827	3.38E-25	6.44E-24
Cd80	286.0683916	-1.854223875	0.178854994	-10.36719096	3.50E-25	6.65E-24
Ncapg2	124.3201962	2.40288433	0.231776312	10.36725587	3.49E-25	6.65E-24
Tulp3	2336.10825	-1.023041741	0.098694794	-10.36571133	3.55E-25	6.74E-24
Atrnl1	597.3763195	1.484012079	0.143278832	10.35751102	3.87E-25	7.33E-24
Gclc	735.0495141	1.323097555	0.127780608	10.35444721	3.99E-25	7.56E-24
LOC102553252	650.1303835	-1.442179039	0.139298435	-10.35316036	4.05E-25	7.65E-24
Psrc1	486.999492	-1.366263034	0.132050345	-10.34653135	4.34E-25	8.19E-24
Snx17	2638.038684	-1.179694912	0.114031601	-10.34533326	4.39E-25	8.28E-24
Acaca	546.7263958	1.58538726	0.15327153	10.34365131	4.47E-25	8.42E-24
Cast	623.0162876	1.509245836	0.145966121	10.33969958	4.66E-25	8.76E-24
Mex3c	263.5544234	1.986342229	0.19212018	10.33906085	4.69E-25	8.81E-24
Tfap2a	549.4157192	1.82303686	0.176436514	10.33253731	5.02E-25	9.42E-24
Pcyt1a	1704.736517	1.058617456	0.102499459	10.32802966	5.26E-25	9.86E-24
Ddx20	201.7411365	1.897023594	0.183687558	10.32744741	5.30E-25	9.90E-24
Ap1g1	503.0713066	1.771178167	0.171539508	10.32519087	5.42E-25	1.01E-23
Akt3	779.3620343	1.307025342	0.126590395	10.3248382	5.44E-25	1.02E-23
Slc38a2	5098.027268	1.078373735	0.10445333	10.32397661	5.49E-25	1.02E-23
Sdcbp	2034.126931	1.379263647	0.133625227	10.32188065	5.61E-25	1.04E-23
Gsta4	134.6376162	-2.365100291	0.229379511	-10.31086116	6.29E-25	1.17E-23
Sbno1	379.5978289	2.0296403	0.196868229	10.30963866	6.37E-25	1.18E-23
Fam126a	211.4119189	1.879621041	0.182386846	10.3056831	6.64E-25	1.23E-23
Cdk12	318.7649829	1.909269507	0.185456852	10.29495266	7.43E-25	1.37E-23
Api5	360.4508037	2.040503759	0.198301555	10.28990296	7.83E-25	1.45E-23
Hsph1	3032.183446	1.361006757	0.132349552	10.28342549	8.37E-25	1.55E-23
Cgn	100.5527681	-2.812687416	0.273581091	-10.28100079	8.58E-25	1.58E-23
Srp72	541.0654877	1.42852264	0.13901172	10.27627482	9.01E-25	1.66E-23
Ankrd17	840.3508203	1.511546994	0.147129823	10.27355951	9.27E-25	1.70E-23
Gamt	585.1156049	-1.453965675	0.141581851	-10.2694354	9.68E-25	1.78E-23
Plekhg3	870.0208593	1.293850849	0.126039711	10.26542222	1.01E-24	1.85E-23
Obscn	66.90239951	-4.845797624	0.472056735	-10.26528649	1.01E-24	1.85E-23
Rhoc	13183.12665	-1.050090116	0.102313862	-10.26341977	1.03E-24	1.88E-23
Slc12a2	610.5799041	1.676772423	0.163403925	10.26151866	1.05E-24	1.92E-23
Traf5	854.6768561	-1.157860049	0.112877204	-10.25769609	1.09E-24	1.99E-23
Syne2	327.472824	1.897699893	0.185082901	10.25324267	1.14E-24	2.09E-23
Slc30a3	537.2642812	-1.423698898	0.13890361	-10.24954572	1.19E-24	2.16E-23
Uhrf1bp1l	570.3008035	1.47996569	0.144429114	10.24700385	1.22E-24	2.22E-23
Fuz	454.2610117	-1.638883128	0.159966037	-10.24519428	1.24E-24	2.26E-23
Cnot6	409.2013403	1.773570375	0.173184124	10.24095244	1.30E-24	2.36E-23
Syt11	388.3371012	-1.49612394	0.146118049	-10.23914534	1.32E-24	2.40E-23
Il11ra1	790.5443277	-1.499297092	0.146505883	-10.2336989	1.40E-24	2.53E-23
Rab31	7163.736471	1.149361846	0.112317323	10.2331663	1.41E-24	2.54E-23
Mia3	913.0242585	1.399912934	0.136874404	10.22771896	1.49E-24	2.69E-23
Shoc2	205.3555363	2.173113879	0.212519099	10.22549923	1.52E-24	2.75E-23
Pxmp4	347.8348809	-1.537222769	0.150459649	-10.21684402	1.67E-24	3.00E-23
Slc39a14	873.5321117	1.242940299	0.121669905	10.21567577	1.69E-24	3.03E-23
Pi4kb	1835.035397	-1.00971136	0.09884637	-10.21495643	1.70E-24	3.05E-23
Klf5	313.6563095	1.603260333	0.156981078	10.21308015	1.73E-24	3.11E-23
Spsb1	3308.715863	1.238413022	0.121348085	10.20545996	1.87E-24	3.35E-23
Nabp2	2460.977673	-1.014535854	0.099412995	-10.20526396	1.88E-24	3.36E-23
Htra2	3471.708553	-1.033365431	0.101266055	-10.20446024	1.89E-24	3.38E-23
Hivep1	320.0794477	1.936996972	0.189829265	10.20389017	1.90E-24	3.40E-23
Ptprm	600.0350349	1.270946413	0.124649823	10.19613492	2.06E-24	3.67E-23
Top2a	339.4934409	1.832251698	0.179827929	10.18891622	2.22E-24	3.95E-23
Nup155	213.4588723	1.893374133	0.185866471	10.18674384	2.27E-24	4.04E-23
Caprin1	4292.522147	1.183854289	0.116284348	10.18068478	2.42E-24	4.29E-23
Ankrd34a	828.8664257	-1.31022725	0.128707974	-10.17984518	2.44E-24	4.32E-23
Kat6a	308.5058108	1.613215589	0.158575795	10.1731515	2.61E-24	4.62E-23
Arhgap35	1505.226674	1.114466664	0.109593396	10.16910418	2.72E-24	4.81E-23
Lix1	61.15581373	-4.422294589	0.434984999	-10.16654505	2.80E-24	4.93E-23
Ppp1r13l	3391.221875	1.332239611	0.131113363	10.16097502	2.96E-24	5.21E-23
Sc5d	531.6073893	1.568938997	0.154547118	10.15184895	3.25E-24	5.72E-23
Lpp	727.2165533	1.946599029	0.191901978	10.14371527	3.53E-24	6.21E-23
Gpx4	9842.82488	-1.069195353	0.105479277	-10.13654418	3.80E-24	6.67E-23
Cd109	607.0438611	1.240185279	0.122389231	10.13312421	3.94E-24	6.90E-23
Thbs2	86.06954664	-3.048611596	0.300917301	-10.13106119	4.02E-24	7.04E-23
Map6	3495.259029	1.058748905	0.104509765	10.13062177	4.04E-24	7.06E-23
Aftph	377.1407148	1.589014679	0.156897466	10.12772683	4.16E-24	7.26E-23
Gss	1649.505745	1.185233497	0.117075713	10.12364962	4.34E-24	7.56E-23
Taf2	276.9516397	2.17850367	0.215443901	10.11169804	4.90E-24	8.54E-23
Myo7a	821.9097092	-1.471873388	0.145577322	-10.11059528	4.96E-24	8.62E-23
Kmt2e	399.6170681	1.642481289	0.162469551	10.10947148	5.02E-24	8.71E-23
Sat1	1931.829692	1.26487911	0.125141805	10.10756645	5.11E-24	8.87E-23
Cdh3	82.45982431	6.079280269	0.601643578	10.10445468	5.28E-24	9.15E-23
Gas2l3	232.1757699	1.838712587	0.182077796	10.09849979	5.61E-24	9.69E-23
Lrrc8b	410.5775694	1.510193532	0.14959734	10.09505606	5.81E-24	1.00E-22
LOC103689978	203.9539591	2.00607189	0.19880086	10.09086121	6.06E-24	1.05E-22
LOC100361913	1053.84038	-1.22538114	0.121465723	-10.08828755	6.22E-24	1.07E-22
Cmtr2	221.5849751	2.023014566	0.200555669	10.08704755	6.30E-24	1.08E-22
Josd2	654.185845	-1.32232827	0.131090576	-10.08713447	6.30E-24	1.08E-22
Itga3	6332.925898	1.31815011	0.13070458	10.08495732	6.44E-24	1.10E-22
Ccdc107	525.5010245	-1.345979551	0.133495978	-10.08254762	6.60E-24	1.13E-22
Atp13a3	86.76547431	3.532019825	0.350390698	10.08023284	6.76E-24	1.16E-22
Ccne1	1373.815513	-1.165554605	0.115631953	-10.07986616	6.78E-24	1.16E-22
Stard10	1540.026628	-1.314955491	0.130510092	-10.07550814	7.09E-24	1.21E-22
Edem1	2390.559486	1.048373515	0.104072528	10.07348952	7.24E-24	1.23E-22
Fkbp8	5822.504522	-1.065835794	0.10583654	-10.07058421	7.45E-24	1.27E-22
Trim46	1106.245254	-1.136329653	0.112857509	-10.06871108	7.60E-24	1.29E-22
Atp6v1c1	1018.414613	1.206163499	0.119818769	10.0665656	7.76E-24	1.32E-22
Aak1	1075.675954	1.172928051	0.116545339	10.06413524	7.96E-24	1.35E-22
Ticrr	180.1524874	2.058279691	0.204585757	10.0607184	8.24E-24	1.40E-22
Trappc6a	414.340635	-1.498573291	0.148970621	-10.05952237	8.34E-24	1.41E-22
Kansl1	290.345434	1.637594998	0.162828389	10.05718354	8.54E-24	1.44E-22
Tulp4	285.9562076	1.87921347	0.186881218	10.05565722	8.67E-24	1.47E-22
Prkar2a	455.3272441	1.55318737	0.154480231	10.05427916	8.80E-24	1.48E-22
Alkbh7	314.9012466	-1.54659319	0.153836656	-10.0534764	8.87E-24	1.49E-22
Mea1	3034.450354	-1.058174924	0.105300631	-10.0490844	9.27E-24	1.56E-22
Fitm1	170.7166956	-2.40973408	0.239893076	-10.04503389	9.66E-24	1.62E-22
Ndufb7	2348.314381	-1.161127448	0.11561225	-10.04329077	9.83E-24	1.65E-22
Lrrfip1	3216.69936	1.46392458	0.145869339	10.03586217	1.06E-23	1.78E-22
Nav2	1540.68482	1.345616175	0.134091246	10.03507846	1.07E-23	1.79E-22
LOC100911664	563.061632	1.369996932	0.136643642	10.02605696	1.17E-23	1.96E-22
Dclre1a	188.1444036	1.859487033	0.185507365	10.02379087	1.20E-23	2.00E-22
Fdxr	259.0106201	-1.7022567	0.16984671	-10.02231191	1.22E-23	2.03E-22
Nrp2	3785.310249	1.021035185	0.101959693	10.01410615	1.32E-23	2.20E-22
Ubac1	778.6565594	-1.223202404	0.122158981	-10.01320078	1.33E-23	2.22E-22
Btg1	1878.173229	1.218335988	0.121696697	10.01124946	1.36E-23	2.26E-22
Rilpl2	909.925935	-1.256949403	0.125558279	-10.01088427	1.37E-23	2.27E-22
Cert1	275.0488989	2.070308437	0.206850742	10.00870684	1.40E-23	2.32E-22
Capza1	502.300661	1.645841818	0.164448214	10.00826813	1.40E-23	2.32E-22
Tm4sf19	169.7903108	-2.401101887	0.240018522	-10.00381915	1.47E-23	2.43E-22
Mob1a	1031.908778	1.366674621	0.136624682	10.00313123	1.48E-23	2.44E-22
Ldhd	307.6800831	-1.589133903	0.158876723	-10.00230793	1.49E-23	2.46E-22
Ccna2	432.237701	1.435394325	0.143556979	9.998777739	1.54E-23	2.54E-22
Ccar1	299.9424336	1.555769822	0.15577423	9.987337584	1.73E-23	2.85E-22
Usp34	273.9291038	2.20332352	0.220669472	9.984722839	1.78E-23	2.93E-22
Trrap	2776.809816	1.256154156	0.125822914	9.983508694	1.80E-23	2.96E-22
Msl2	130.549603	2.326006081	0.233093185	9.978867822	1.89E-23	3.10E-22
Lss	1501.185442	1.312933803	0.131614953	9.975567162	1.95E-23	3.19E-22
Supt20h	312.478498	1.680836512	0.168595272	9.969653923	2.07E-23	3.39E-22
Marf1	197.1127504	1.80456453	0.181109849	9.963922687	2.19E-23	3.58E-22
Btbd7	300.4456029	2.052280208	0.206108458	9.957282838	2.34E-23	3.82E-22
Bpnt1	778.0017882	-1.151033846	0.11561386	-9.955846557	2.38E-23	3.87E-22
Ppp2r5b	1184.213866	-1.175432073	0.118097105	-9.95309813	2.44E-23	3.97E-22
Prkx	398.0081009	1.729690242	0.17378346	9.953135021	2.44E-23	3.97E-22
Opa1	498.2073538	1.450686005	0.145757159	9.952759868	2.45E-23	3.98E-22
Tango2	567.5978453	-1.446748298	0.145520884	-9.941860254	2.74E-23	4.44E-22
Rbms1	842.4867748	1.374854977	0.138447515	9.93051391	3.07E-23	4.97E-22
Hjv	62.59627591	-5.247544753	0.528647507	-9.926358641	3.20E-23	5.17E-22
Tpp2	409.350347	1.79653491	0.181001603	9.925519335	3.22E-23	5.21E-22
Sptbn1	3899.436724	1.245338831	0.125488309	9.923943007	3.28E-23	5.29E-22
Pik3r2	3009.741295	-1.096834134	0.110547535	-9.921832553	3.35E-23	5.39E-22
Acta1	4588.95176	-5.058875424	0.50991197	-9.921076038	3.37E-23	5.43E-22
Marchf9	794.3956974	-1.317941839	0.133034735	-9.906749869	3.89E-23	6.25E-22
Wbp1	919.0514366	-1.226267924	0.123779883	-9.906843432	3.89E-23	6.25E-22
Kif1b	1101.916674	1.379735489	0.139282893	9.905993932	3.92E-23	6.29E-22
Timm13	2520.39197	-1.08201354	0.109241788	-9.904758577	3.97E-23	6.36E-22
Trak2	762.4974826	1.20560074	0.121774644	9.900260862	4.15E-23	6.65E-22
Siglec10	722.4041346	-1.263492131	0.127651899	-9.897950131	4.25E-23	6.79E-22
Rad21	1561.967435	1.08168323	0.109290581	9.897314273	4.28E-23	6.83E-22
Acadvl	697.4745721	-1.205623655	0.121875664	-9.892242751	4.50E-23	7.18E-22
Fam120a	2263.046695	1.065406377	0.107754657	9.887334833	4.72E-23	7.53E-22
Slc7a1	5299.792294	1.234008105	0.124816315	9.88659296	4.76E-23	7.58E-22
Mcm4	647.0436572	1.220827664	0.123528864	9.882934423	4.94E-23	7.85E-22
Golph3	836.1211322	1.335909901	0.13517904	9.882522454	4.96E-23	7.87E-22
Akr7a2	1136.662863	-1.231153305	0.124612097	-9.879885901	5.09E-23	8.07E-22
Tcerg1	439.0618301	1.616254213	0.163657935	9.875807185	5.30E-23	8.40E-22
Ppm1n	112.2369649	-2.401639721	0.24341379	-9.866489994	5.82E-23	9.21E-22
Dyrk1a	1026.424024	1.243535319	0.126062932	9.864401027	5.94E-23	9.39E-22
Vps26a	766.2343605	1.141008863	0.115838266	9.850016751	6.85E-23	1.08E-21
Dnph1	424.0594064	-1.626945829	0.165201663	-9.848241212	6.98E-23	1.10E-21
Ndufa13	2260.787436	-1.037150423	0.105351011	-9.844712535	7.22E-23	1.14E-21
Hsf4	68.83441053	-3.373341995	0.342691613	-9.843666618	7.30E-23	1.15E-21
Scly	517.6521341	-1.301898365	0.132269104	-9.842800178	7.36E-23	1.16E-21
Arid1b	649.3369992	1.244689176	0.126483536	9.840720886	7.52E-23	1.18E-21
Ncbp1	471.703744	1.478708812	0.150279885	9.839698843	7.59E-23	1.19E-21
Coq10a	354.9768899	-1.723456735	0.175188966	-9.837701389	7.75E-23	1.21E-21
Mcfd2	1239.862284	1.100811357	0.111984324	9.830048704	8.36E-23	1.31E-21
Eif5	978.417458	1.600300867	0.162936119	9.821645906	9.08E-23	1.42E-21
Tpgs1	1171.518311	-1.195530295	0.121784235	-9.816790278	9.53E-23	1.49E-21
Aacs	1968.2818	1.234431046	0.125811036	9.811786657	1.00E-22	1.56E-21
Timmdc1	513.4648993	-1.291699513	0.131785788	-9.80150845	1.11E-22	1.72E-21
Uqcr11	3230.885959	-1.047109863	0.106874308	-9.797582628	1.15E-22	1.79E-21
Parg	211.4608275	1.763907774	0.180148072	9.791432957	1.23E-22	1.90E-21
Metrn	972.928692	-1.333060637	0.136154406	-9.790800569	1.23E-22	1.91E-21
Phf3	203.3892178	1.87999459	0.192082523	9.787431803	1.27E-22	1.97E-21
Atf1	554.62357	1.323317112	0.135294933	9.780980581	1.36E-22	2.10E-21
Xrcc1	2427.081876	-1.344366173	0.137464896	-9.779705323	1.38E-22	2.12E-21
Ptgis	2348.901	-1.584365226	0.16205065	-9.776975466	1.41E-22	2.18E-21
Adprs	2162.54747	-1.155419967	0.118284198	-9.768168399	1.54E-22	2.37E-21
Enc1	1150.757682	1.045364266	0.107041845	9.765940258	1.58E-22	2.42E-21
Rspry1	197.554982	1.828869862	0.187299835	9.764396536	1.60E-22	2.46E-21
Wdr6	5933.004844	-1.182373251	0.121116783	-9.762257765	1.63E-22	2.51E-21
Man2a1	1410.53609	1.147176918	0.117565118	9.757800074	1.71E-22	2.62E-21
Lamtor2	1613.729797	-1.099319274	0.11266777	-9.757176135	1.72E-22	2.63E-21
Tcea3	114.1831263	-2.30699862	0.236460853	-9.756365986	1.73E-22	2.65E-21
Slc2a4	381.0715123	-1.59471001	0.163585855	-9.748459086	1.87E-22	2.86E-21
Cox14	1653.382389	-1.139856039	0.116933297	-9.747916694	1.88E-22	2.87E-21
Tsen34	3984.875563	-1.038626331	0.106573182	-9.745663107	1.93E-22	2.94E-21
Trim54	58.98262229	-4.655657196	0.477805675	-9.743829846	1.96E-22	2.99E-21
Cdk18	172.0372507	-2.188848585	0.224651016	-9.743328219	1.97E-22	3.00E-21
Scand1	3757.475919	-1.096684802	0.112569232	-9.742313975	1.99E-22	3.02E-21
Galnt6	273.6533419	-1.626983005	0.167033013	-9.740487672	2.03E-22	3.08E-21
Pak2	701.095081	1.503035433	0.154400945	9.734625894	2.15E-22	3.25E-21
Zfp207	512.7512539	1.661320128	0.170772871	9.728243819	2.29E-22	3.46E-21
Wac	377.9031003	1.695484945	0.174360021	9.724046483	2.38E-22	3.60E-21
Nkapd1	218.1373454	1.918964413	0.197360099	9.723162993	2.40E-22	3.63E-21
Atp9a	942.1356749	-1.189455287	0.122346615	-9.722012241	2.43E-22	3.67E-21
Ccnd3	17340.29187	-1.14424922	0.117755802	-9.717136623	2.55E-22	3.84E-21
Azin2	149.6922976	-2.339264431	0.240854941	-9.71233732	2.67E-22	4.03E-21
Nme1	4011.505427	-1.047908108	0.107909499	-9.710990432	2.71E-22	4.07E-21
Irf5	430.5587196	-1.346542336	0.138673063	-9.710193964	2.73E-22	4.10E-21
Adnp	653.6569213	1.408775769	0.145158531	9.705084208	2.87E-22	4.30E-21
Prr14l	185.7957092	2.244166047	0.231234494	9.70515258	2.87E-22	4.30E-21
Usp46	204.1820664	2.040483932	0.210328976	9.701392418	2.97E-22	4.46E-21
Ppp4r2	429.8121328	1.613995814	0.166370966	9.701186754	2.98E-22	4.46E-21
Mef2c	377.7338678	1.589595857	0.163922137	9.697261667	3.10E-22	4.63E-21
Pip4k2a	789.8268783	1.363558084	0.140633843	9.695803359	3.14E-22	4.69E-21
Bmpr2	322.3568949	1.580232033	0.1629832	9.695674368	3.15E-22	4.69E-21
Tent4b	402.7636308	1.543012096	0.159208056	9.691796624	3.27E-22	4.87E-21
Zfp219	1095.229418	-1.055388739	0.109006894	-9.681853135	3.60E-22	5.36E-21
Pik3ca	231.4459065	1.858262247	0.191956795	9.680627578	3.64E-22	5.41E-21
Pdzd8	295.3546225	1.818943067	0.187935092	9.678570656	3.72E-22	5.51E-21
Ifi27	7558.212362	-1.043728977	0.107904089	-9.672747208	3.94E-22	5.83E-21
Paxx	313.1972961	-1.600983609	0.165514664	-9.672759947	3.94E-22	5.83E-21
Ube3c	1496.70433	1.112350298	0.115022961	9.670680458	4.02E-22	5.94E-21
Fam13b	313.1613384	1.754856853	0.181484556	9.669455577	4.07E-22	6.00E-21
Ids	790.182283	1.412563102	0.146103751	9.668219273	4.11E-22	6.07E-21
Nlrp3	102.3966155	-2.532115486	0.261979211	-9.66532985	4.23E-22	6.24E-21
Ino80b	814.5261938	-1.088084528	0.11259118	-9.664029909	4.29E-22	6.31E-21
Snap47	338.8019832	-1.599756718	0.165599782	-9.660379365	4.44E-22	6.53E-21
Chst15	1860.973974	1.19039571	0.123256525	9.657871757	4.55E-22	6.69E-21
Fam83d	690.8040233	1.126685496	0.116686143	9.655692308	4.65E-22	6.82E-21
LOC102551518	2188.1685	1.015308778	0.105255143	9.646167826	5.10E-22	7.48E-21
Ehbp1	137.8878144	2.262775745	0.235001817	9.628758527	6.05E-22	8.85E-21
Psmb3	4023.463803	-1.076521963	0.111880261	-9.622090231	6.45E-22	9.44E-21
Pitpnc1	160.195943	2.132510801	0.221731823	9.617522503	6.74E-22	9.86E-21
Eml4	530.7749545	1.793944048	0.186623372	9.612644033	7.07E-22	1.03E-20
Hist2h2aa3	69.72463098	-3.461901932	0.3601423	-9.612594624	7.07E-22	1.03E-20
Tnfaip3	581.6387583	1.802668754	0.187684288	9.604793114	7.63E-22	1.11E-20
Uchl1	81.03089433	-3.45146807	0.359409194	-9.603171343	7.75E-22	1.13E-20
Arhgap42	261.3171061	1.670052661	0.173914288	9.602734059	7.79E-22	1.13E-20
Srgap1	237.7642813	1.634313665	0.170243993	9.59983159	8.01E-22	1.16E-20
Isg20l2	435.0960784	1.308040281	0.136303521	9.596525992	8.27E-22	1.20E-20
Myh1	2542.378821	1.276368265	0.133019911	9.59531737	8.37E-22	1.21E-20
Mcl1	2724.550253	1.026333025	0.107014535	9.590594649	8.76E-22	1.27E-20
Unc5cl	124.3898022	-2.114304739	0.220643456	-9.582449318	9.48E-22	1.37E-20
Dip2c	463.9489905	1.514222162	0.158118744	9.576487407	1.00E-21	1.45E-20
Sfr1	486.9251948	1.48939042	0.155578409	9.573246231	1.04E-21	1.49E-20
Ipo5	2575.05854	1.258636126	0.13152961	9.569222646	1.08E-21	1.55E-20
Baz1a	145.7169291	2.411144287	0.252011942	9.567579499	1.09E-21	1.57E-20
Dpp8	806.1340255	1.107271881	0.115750582	9.566015635	1.11E-21	1.60E-20
Myo19	492.2811432	1.283823008	0.134218178	9.565194713	1.12E-21	1.61E-20
Reep3	831.9231917	1.476081888	0.154321306	9.564990926	1.12E-21	1.61E-20
Pds5b	300.208857	1.71040625	0.178842409	9.563762079	1.14E-21	1.63E-20
Nosip	758.7912704	-1.247797569	0.130479897	-9.563140359	1.14E-21	1.64E-20
Mfsd12	902.9996158	-1.189032069	0.124363546	-9.560937349	1.17E-21	1.67E-20
Lrit1	152.203496	2.806956025	0.293642056	9.559107654	1.19E-21	1.70E-20
Ctcf	550.0822033	1.24095734	0.129854415	9.556527888	1.22E-21	1.74E-20
Morc4	247.2323019	1.764646497	0.184711766	9.553514314	1.25E-21	1.79E-20
Ndc1	286.5593664	1.491628963	0.156133868	9.55352598	1.25E-21	1.79E-20
Xpo7	410.6369873	1.491576511	0.156172245	9.5508425	1.29E-21	1.83E-20
Gatc	868.1176892	-1.119720329	0.117266401	-9.548517897	1.32E-21	1.87E-20
Hnrnpk	8947.910966	1.031267281	0.108023943	9.546654659	1.34E-21	1.90E-20
Plaa	387.3839782	1.493900368	0.156573248	9.541223625	1.41E-21	2.00E-20
Tsr1	807.1014521	1.299943521	0.136282785	9.538574693	1.45E-21	2.05E-20
Lrpprc	1008.516963	1.188876714	0.124695083	9.534271011	1.51E-21	2.14E-20
LOC103693420	1458.726221	-1.017493936	0.106737823	-9.532646509	1.53E-21	2.17E-20
Ndufa8	1733.508891	-1.002201593	0.105140972	-9.531979514	1.54E-21	2.18E-20
Otub2	279.2420194	-1.554214504	0.163167728	-9.525256788	1.65E-21	2.32E-20
Zcchc14	1076.181868	1.116571242	0.117322751	9.517090553	1.78E-21	2.51E-20
Fbxo33	105.3720439	2.613205238	0.274691972	9.51322028	1.85E-21	2.60E-20
Ndufa11	3959.564061	-1.008463445	0.106050445	-9.509280678	1.92E-21	2.70E-20
Pck2	2188.074502	-1.197518511	0.125977665	-9.505800216	1.99E-21	2.79E-20
Ilvbl	1227.219991	-1.265637499	0.133188338	-9.502614979	2.05E-21	2.87E-20
Acap2	298.1073897	1.645473628	0.173194016	9.500753361	2.08E-21	2.92E-20
Pogk	439.5526274	1.516303288	0.159620949	9.499400266	2.11E-21	2.95E-20
Pgls	2667.202749	-1.087628461	0.114619612	-9.489025853	2.33E-21	3.26E-20
Pigm	385.566844	1.696854214	0.178935134	9.483068939	2.47E-21	3.44E-20
Myl9	12984.37859	-1.175277817	0.12396519	-9.480708372	2.53E-21	3.52E-20
Lrp6	640.6898331	1.36787318	0.144281518	9.480584924	2.53E-21	3.52E-20
Fastk	2080.749259	-1.110367057	0.117187125	-9.475162528	2.66E-21	3.70E-20
Topors	269.5290038	1.58490891	0.167302008	9.473340647	2.71E-21	3.77E-20
Pex19	7409.683236	-1.04632177	0.110450918	-9.473183074	2.71E-21	3.77E-20
Rpusd3	358.5906714	-1.358178046	0.143411838	-9.470473762	2.79E-21	3.86E-20
Atf5	10949.91874	-1.086951755	0.114793653	-9.468744376	2.83E-21	3.92E-20
Klhl40	762.3816825	1.305432388	0.13794462	9.463452705	2.98E-21	4.12E-20
Coq9	1023.657429	-1.149050222	0.121422333	-9.463252706	2.99E-21	4.12E-20
Bola1	363.6416178	-1.503081016	0.15892684	-9.457691464	3.15E-21	4.34E-20
Ttc3	488.1934648	1.887914283	0.199616021	9.45772925	3.15E-21	4.34E-20
Mib2	1214.402936	-1.094510741	0.115755597	-9.455359126	3.22E-21	4.43E-20
Psmg3	1160.745959	-1.129501248	0.11947489	-9.453879795	3.26E-21	4.49E-20
Hif1a	233.2951273	1.764354443	0.186659194	9.452277174	3.32E-21	4.56E-20
Vps13d	378.5838432	1.348930565	0.142880576	9.440965358	3.69E-21	5.06E-20
Use1	1236.982335	-1.094117127	0.115982649	-9.43345521	3.97E-21	5.42E-20
Maml2	247.9543309	1.791191958	0.189881905	9.433189326	3.98E-21	5.43E-20
Nf1	165.735757	2.165426936	0.229563664	9.432794789	3.99E-21	5.45E-20
Itga6	2005.224255	1.636957589	0.173558799	9.431717647	4.03E-21	5.50E-20
Sox9	931.2323188	1.569500268	0.166411088	9.431464492	4.04E-21	5.51E-20
Frrs1	411.0725765	1.550978775	0.164514024	9.427638654	4.19E-21	5.70E-20
Atf7	636.7182584	1.17181435	0.124346346	9.423794034	4.35E-21	5.91E-20
Gnb5	167.9111965	-1.856308005	0.196986823	-9.423513613	4.36E-21	5.92E-20
Ptgs2	175.8976317	2.682299553	0.284675565	9.42230342	4.41E-21	5.98E-20
Tnfrsf11b	252.1108284	1.696145951	0.180163853	9.414463121	4.76E-21	6.44E-20
Cerk	2225.37274	1.067249393	0.113377204	9.413262549	4.81E-21	6.51E-20
Slfn13	345.166945	1.430912102	0.152095032	9.408013421	5.06E-21	6.84E-20
Slc25a11	1204.577986	-1.077871911	0.11457801	-9.407319199	5.09E-21	6.88E-20
Skil	156.2515666	2.195369086	0.233463341	9.403485254	5.28E-21	7.12E-20
Asrgl1	676.6954785	-1.29249128	0.137459114	-9.402732543	5.32E-21	7.17E-20
Taf10	1630.622807	-1.037005501	0.110312274	-9.40063571	5.42E-21	7.30E-20
Ercc1	1580.620383	1.055198922	0.112445537	9.384088937	6.35E-21	8.53E-20
Atp5mc1	3367.912341	-1.005934183	0.107255376	-9.378869559	6.67E-21	8.96E-20
Rc3h1	237.4484031	2.030218936	0.216566686	9.374567141	6.95E-21	9.32E-20
Ltbp1	3491.672596	1.105557756	0.117962059	9.372147006	7.11E-21	9.53E-20
Galnt1	453.629523	1.302974811	0.139120953	9.365769705	7.55E-21	1.01E-19
Vmac	417.5327376	-1.457990403	0.155743626	-9.361477204	7.86E-21	1.05E-19
Emd	1607.965112	-1.040000222	0.111161201	-9.355784308	8.30E-21	1.11E-19
Zeb1	179.6225088	2.219021914	0.237243385	9.353356325	8.49E-21	1.13E-19
LOC100360087	608.2930104	-1.543051967	0.165061025	-9.348372617	8.90E-21	1.18E-19
Adamts4	597.5195918	-1.208351527	0.129274858	-9.347150313	9.00E-21	1.20E-19
Def8	656.5889279	-1.308112714	0.140017339	-9.342505165	9.41E-21	1.25E-19
Kmt5b	166.5478307	1.925890479	0.206144724	9.34241943	9.42E-21	1.25E-19
Stil	104.0937776	2.384912958	0.255342685	9.340048097	9.63E-21	1.28E-19
Nav1	4090.272015	1.247769484	0.133617682	9.338356037	9.78E-21	1.30E-19
Myom1	469.6886401	-1.225186589	0.131257707	-9.334206893	1.02E-20	1.35E-19
Patl1	970.9636349	1.120146145	0.120075033	9.328718212	1.07E-20	1.42E-19
Rnf122	507.7185552	-1.321335736	0.141697298	-9.325059481	1.11E-20	1.46E-19
Ugcg	762.2310167	1.148886162	0.123211116	9.324533399	1.11E-20	1.47E-19
Myh11	61.39740579	-3.419659461	0.366900682	-9.320395496	1.16E-20	1.53E-19
Nampt	262.9936279	1.609311281	0.172738537	9.316457743	1.20E-20	1.58E-19
Med1	530.0142994	1.335728538	0.143376263	9.316246021	1.21E-20	1.59E-19
Ppfia4	136.1230192	-2.037813779	0.218777972	-9.314529087	1.22E-20	1.61E-19
Urb1	550.9311157	1.31024785	0.14074544	9.309344957	1.29E-20	1.69E-19
Upp1	710.0424147	1.32119589	0.141924708	9.309132336	1.29E-20	1.69E-19
Frs2	279.8503877	1.70310586	0.182969557	9.308137874	1.30E-20	1.70E-19
LOC103694328	920.1510473	1.060610937	0.113945149	9.308083291	1.30E-20	1.70E-19
Ubn1	917.0911916	1.076981808	0.11571165	9.3074622	1.31E-20	1.71E-19
Pum1	660.0744856	1.207314383	0.129734679	9.306026658	1.33E-20	1.73E-19
Ube2q2l	403.5789688	-1.418734602	0.152491818	-9.303676903	1.36E-20	1.77E-19
Tm7sf3	865.0520739	-1.054882773	0.11338901	-9.303218833	1.36E-20	1.78E-19
Grhpr	436.3023203	-1.287627288	0.138441807	-9.300855816	1.39E-20	1.81E-19
Amz1	206.1439824	-1.700069848	0.182837872	-9.298236886	1.43E-20	1.86E-19
Cdh24	1826.332446	-1.157983021	0.124546178	-9.297619904	1.44E-20	1.87E-19
Itga1	89.52105496	2.921087853	0.314238431	9.29576896	1.46E-20	1.90E-19
Nepro	134.6631357	2.145316705	0.230794213	9.295366099	1.47E-20	1.90E-19
Phf24	686.4445876	-1.258766989	0.135451605	-9.293112414	1.50E-20	1.94E-19
Tjp1	950.8757982	1.267465226	0.136397323	9.292449398	1.51E-20	1.95E-19
Stard4	128.1839557	2.47854309	0.266747009	9.291737121	1.52E-20	1.96E-19
Tex101	928.6859292	-3.670019044	0.395056333	-9.289862583	1.54E-20	2.00E-19
Senp1	452.2635097	1.302885166	0.14025627	9.28931849	1.55E-20	2.01E-19
Ppp1r12a	385.311421	1.694479309	0.182445646	9.287584247	1.58E-20	2.03E-19
Tubg1	1806.022475	-1.026538529	0.110543281	-9.286304134	1.60E-20	2.06E-19
Txndc16	168.8157834	1.818307997	0.195850688	9.284154238	1.63E-20	2.10E-19
Cyba	3903.332278	-1.153235255	0.124255607	-9.28115264	1.68E-20	2.16E-19
Wdr18	2124.96299	-1.095992978	0.118204155	-9.272034264	1.83E-20	2.35E-19
Rhoq	667.621503	1.574428735	0.169835064	9.270339713	1.86E-20	2.38E-19
Agtrap	930.9332606	-1.176026556	0.126915296	-9.266231818	1.93E-20	2.47E-19
Pdlim5	2291.515536	1.0647256	0.114922373	9.264737304	1.96E-20	2.50E-19
Errfi1	3985.288913	2.876070733	0.310547893	9.26127916	2.02E-20	2.59E-19
Xrcc5	570.8248349	1.435625231	0.155021064	9.260839738	2.03E-20	2.59E-19
Nlk	176.793868	1.85874413	0.20073477	9.259701889	2.05E-20	2.62E-19
Ap2s1	3330.565409	-1.021294264	0.110311307	-9.258291735	2.08E-20	2.65E-19
Atp6v0e2	107.1348755	-2.258343907	0.24394743	-9.257502358	2.09E-20	2.67E-19
B4galt7	833.3304665	-1.124957046	0.121699209	-9.243749875	2.38E-20	3.03E-19
Capn7	176.158527	2.018842299	0.21852682	9.238418875	2.50E-20	3.18E-19
Tceal5	216.9704291	-1.607251132	0.173976758	-9.238309486	2.50E-20	3.18E-19
Dgcr8	672.7869114	1.241849928	0.134442618	9.237025749	2.53E-20	3.22E-19
Gtpbp2	986.1936081	-1.136702855	0.123168871	-9.228816032	2.74E-20	3.47E-19
Dner	75.30851589	3.389512117	0.367291764	9.228391305	2.75E-20	3.48E-19
LOC102551184	79.44755133	-2.709568916	0.293787672	-9.2228816	2.89E-20	3.65E-19
Qk	883.36236	1.58124248	0.171508632	9.219608749	2.98E-20	3.76E-19
Tnks2	923.5773183	1.338789462	0.145219904	9.21904937	3.00E-20	3.78E-19
Zer1	1090.876716	-1.081462293	0.117308415	-9.21896603	3.00E-20	3.78E-19
Lats1	220.546182	2.048778481	0.222278963	9.217149701	3.05E-20	3.84E-19
Actr3b	197.0529358	1.665478612	0.180756701	9.213924596	3.14E-20	3.95E-19
RT1-A2	78.75488889	-2.821544808	0.306359766	-9.209906514	3.26E-20	4.10E-19
Nkain4	703.6551314	-1.201065446	0.130436965	-9.208014331	3.32E-20	4.16E-19
Cenpv	372.8143659	-1.311579808	0.142578333	-9.199012064	3.61E-20	4.52E-19
Six4	151.246974	2.075819948	0.225726671	9.196166055	3.71E-20	4.64E-19
Nfatc2	66.42353441	3.187635657	0.346642476	9.195744531	3.72E-20	4.65E-19
Eif2s3	1074.630858	1.100914385	0.119725951	9.195286165	3.74E-20	4.67E-19
Acads	1462.417833	-1.096576689	0.119271565	-9.193949023	3.79E-20	4.72E-19
Map2k2	4899.455226	-1.013371476	0.110230631	-9.193193095	3.81E-20	4.75E-19
F2rl2	273.3801783	1.992323548	0.216887509	9.185976436	4.08E-20	5.07E-19
Hectd1	345.8063085	1.953606152	0.212672888	9.185967089	4.08E-20	5.07E-19
Pik3ip1	549.1533998	-1.702797204	0.185407232	-9.184092696	4.15E-20	5.16E-19
Chst2	887.8136026	1.232407382	0.134290035	9.177206523	4.42E-20	5.49E-19
Rrn3	780.153225	1.277382346	0.139228227	9.174736843	4.53E-20	5.61E-19
Epha7	192.0617912	1.718644242	0.187467639	9.167684885	4.83E-20	5.98E-19
Hipk2	181.036358	2.063025351	0.225113921	9.164361489	4.98E-20	6.16E-19
Jcad	570.2860172	1.738660651	0.190128555	9.144658229	5.98E-20	7.37E-19
Uspl1	643.3302185	1.456467323	0.159309781	9.142359727	6.11E-20	7.53E-19
Elf1	246.5279556	1.554214643	0.170116108	9.136199186	6.47E-20	7.95E-19
Cdc42bpa	422.7990584	1.361558462	0.149030707	9.13609343	6.47E-20	7.95E-19
Kpna4	543.7933839	1.378923385	0.150942747	9.135406745	6.52E-20	8.00E-19
Tnfrsf9	65.65509238	-3.098591532	0.33940943	-9.129361936	6.89E-20	8.45E-19
Map3k10	1026.571371	-1.096502342	0.120116357	-9.128668	6.93E-20	8.50E-19
Trappc3	1279.48451	-1.071334713	0.117448016	-9.121777874	7.39E-20	9.05E-19
Ndufa7	2639.172076	-1.006303752	0.110331041	-9.120767323	7.46E-20	9.12E-19
Fastkd2	64.9786149	3.481985733	0.381912317	9.117238636	7.71E-20	9.42E-19
Tmem101	883.7426467	-1.142930841	0.125496597	-9.10726563	8.45E-20	1.03E-18
Sec24b	849.790878	1.118282587	0.122814602	9.105453018	8.59E-20	1.05E-18
Mmp11	896.4915393	-1.432756095	0.157467114	-9.098763918	9.14E-20	1.11E-18
Dlc1	613.9812393	1.257039753	0.138157698	9.098586409	9.15E-20	1.11E-18
Mcrip1	2073.130647	-1.105791973	0.121619897	-9.092196269	9.71E-20	1.18E-18
Ppp4r3a	277.0975873	1.668096948	0.183492596	9.090813365	9.83E-20	1.19E-18
Usp24	258.1310388	1.854958116	0.204055099	9.090476687	9.86E-20	1.20E-18
Tmem123	501.8878088	1.322459272	0.145521189	9.087743755	1.01E-19	1.23E-18
Pde3b	108.6456822	2.486174959	0.273588799	9.08726882	1.02E-19	1.23E-18
Pkn2	195.4606199	1.941231208	0.213731668	9.082562369	1.06E-19	1.28E-18
Zswim6	235.099669	1.650673445	0.181770609	9.081080023	1.08E-19	1.30E-18
Bloc1s3	453.099317	-1.42205866	0.156691585	-9.075526704	1.13E-19	1.37E-18
Sos2	123.4669541	2.287064199	0.252021324	9.074883668	1.14E-19	1.37E-18
Dgcr6	815.3000361	-1.183915207	0.130475202	-9.073871428	1.15E-19	1.39E-18
Rasal2	153.2185343	2.021119437	0.222745884	9.073655603	1.15E-19	1.39E-18
Pex6	1175.53543	-1.19950771	0.132202352	-9.073270582	1.15E-19	1.39E-18
Mylk	53.34468142	-3.881488178	0.427814497	-9.072829945	1.16E-19	1.40E-18
Fat4	95.09997253	2.455689721	0.270678125	9.072361193	1.16E-19	1.40E-18
Mybphl	53.44847237	-3.823931277	0.421713169	-9.067611731	1.22E-19	1.46E-18
Rab3a	197.7553601	-1.754475687	0.193505024	-9.066822407	1.23E-19	1.47E-18
Dcaf1	281.9269041	1.58217209	0.174539059	9.064859747	1.25E-19	1.49E-18
Aff4	311.6774241	1.840954778	0.203162239	9.061500751	1.29E-19	1.54E-18
Kank3	204.3090871	-1.729432611	0.190901174	-9.059308432	1.31E-19	1.57E-18
Telo2	685.5224783	-1.22781834	0.135577584	-9.056204589	1.35E-19	1.61E-18
Fads1	2344.472736	1.027904253	0.113509559	9.055662458	1.36E-19	1.62E-18
LOC120093156	111.8210265	2.539303749	0.280432307	9.054961526	1.37E-19	1.63E-18
Usp28	191.4639349	1.691403001	0.186852166	9.052092038	1.40E-19	1.67E-18
Zmynd11	424.0563765	1.235766045	0.136601835	9.046482039	1.48E-19	1.76E-18
Tmem121	859.7681078	-1.230630072	0.136114746	-9.041122359	1.55E-19	1.84E-18
Samd14	76.36740703	-2.834860177	0.313614297	-9.039320605	1.58E-19	1.87E-18
Ppp1r14c	132.1142807	2.270674161	0.251278712	9.036476447	1.62E-19	1.92E-18
Dennd5b	232.1662796	1.767925036	0.195833314	9.027703205	1.75E-19	2.08E-18
H2ax	2061.408523	-1.084646394	0.120151089	-9.027353801	1.76E-19	2.08E-18
Mlxip	941.342879	1.192613834	0.132111339	9.02733896	1.76E-19	2.08E-18
Lamp2	2381.715067	1.292133815	0.143142945	9.026877421	1.77E-19	2.09E-18
Xrn2	576.5389581	1.191326737	0.131997218	9.025392798	1.79E-19	2.11E-18
Immt	1364.956265	1.148406662	0.12726932	9.023436789	1.82E-19	2.15E-18
Kpna2	1339.91986	1.053628064	0.116776294	9.022619511	1.84E-19	2.16E-18
Ism2	122.1763718	-2.085779269	0.231381703	-9.014452039	1.98E-19	2.33E-18
Ppat	340.8100089	1.33220391	0.147877099	9.008858841	2.08E-19	2.44E-18
Zzz3	160.1018693	2.151749412	0.23885174	9.008724048	2.08E-19	2.44E-18
Rbm28	668.9755092	1.337469736	0.148497607	9.006675348	2.12E-19	2.49E-18
Mmp28	161.5663158	-1.980051044	0.219929717	-9.003108239	2.19E-19	2.57E-18
Cela1	75.02071048	-2.793351804	0.31034801	-9.000707954	2.24E-19	2.62E-18
Aebp2	578.3866483	1.340403164	0.148997598	8.996139401	2.34E-19	2.73E-18
Tmem231	679.9886667	-1.10576337	0.122941141	-8.994250118	2.38E-19	2.77E-18
Ipcef1	111.0715312	2.828529061	0.314754224	8.986468944	2.55E-19	2.98E-18
Hmg20a	500.0394234	1.152811263	0.128310694	8.98452987	2.60E-19	3.03E-18
Mif4gd	632.1620943	-1.299723065	0.144730498	-8.980298462	2.70E-19	3.14E-18
Arl2	593.3703152	-1.256921905	0.139974489	-8.979649875	2.72E-19	3.16E-18
Mpnd	1323.017638	-1.049828609	0.116912338	-8.979622055	2.72E-19	3.16E-18
Kcnh1	286.9118366	1.605409537	0.178813852	8.978104984	2.75E-19	3.20E-18
Ephb3	1732.875549	-1.002047051	0.111614592	-8.977742385	2.76E-19	3.21E-18
Rab10	3559.001926	1.035014307	0.115314	8.975617063	2.82E-19	3.26E-18
Slc30a7	263.283864	1.709011635	0.190447662	8.973655102	2.87E-19	3.32E-18
Hk2	1226.490199	1.2793623	0.142673852	8.967041113	3.05E-19	3.52E-18
Rnf166	1252.088867	-1.211862058	0.135197726	-8.963627517	3.14E-19	3.63E-18
Lrp12	775.5696829	1.099633085	0.122684871	8.963069976	3.16E-19	3.64E-18
Lrch3	425.8642303	1.257413004	0.140300725	8.962270155	3.18E-19	3.66E-18
Engase	266.6201181	-1.542548033	0.172127309	-8.961669398	3.20E-19	3.68E-18
Virma	339.3027021	1.522967925	0.169950744	8.961231274	3.21E-19	3.69E-18
Med14	187.1941975	2.078854915	0.232115729	8.956113935	3.36E-19	3.86E-18
Eif4ebp1	4057.013708	-1.046732964	0.116883012	-8.955390068	3.39E-19	3.88E-18
Nop14	547.344867	1.204437458	0.134494658	8.955280999	3.39E-19	3.89E-18
Lzts3	456.8942941	-1.379269035	0.154091138	-8.950995165	3.52E-19	4.03E-18
Extl1	72.33011464	-2.990548658	0.334250035	-8.947040674	3.65E-19	4.17E-18
Unc45b	91.05971405	-2.746789258	0.307011364	-8.946865106	3.66E-19	4.18E-18
E2f3	245.8131313	1.541342119	0.172329447	8.94415983	3.75E-19	4.28E-18
Tfrc	144.7865896	2.54146851	0.284451019	8.934643725	4.08E-19	4.65E-18
Fbxl22	48.44102441	-3.981603944	0.446413596	-8.919092021	4.70E-19	5.35E-18
Zfp106	862.2588052	1.111362249	0.124639508	8.916612927	4.81E-19	5.47E-18
Rabepk	547.579033	-1.133278201	0.127177121	-8.911022597	5.06E-19	5.75E-18
Trim29	49.44482062	-3.934291059	0.441516952	-8.910849392	5.06E-19	5.75E-18
Tbc1d9b	2119.173209	-1.05765974	0.118701527	-8.910245405	5.09E-19	5.78E-18
Wdr48	466.7033489	1.24305956	0.139512071	8.910050219	5.10E-19	5.78E-18
Pcdhb17	73.8164631	3.023859117	0.339493681	8.906967298	5.24E-19	5.94E-18
Tln2	2756.213358	1.021748632	0.114772646	8.902370608	5.47E-19	6.19E-18
Wdr3	289.2175838	1.514535506	0.170131227	8.902160615	5.48E-19	6.19E-18
Helz2	153.4055636	-1.920074841	0.2157517	-8.899465631	5.61E-19	6.34E-18
Phlda3	19619.57133	-1.102134579	0.123882058	-8.896644099	5.76E-19	6.50E-18
Eif4enif1	809.1145982	1.013559474	0.113933813	8.896037489	5.79E-19	6.53E-18
Zfp318	204.7309703	1.604770293	0.180403371	8.895456244	5.82E-19	6.56E-18
Cyfip1	1018.936672	1.212173833	0.136334431	8.891179037	6.05E-19	6.81E-18
LOC120097610	430.4416704	-1.238285486	0.139333754	-8.887189552	6.27E-19	7.05E-18
Hhipl1	1213.042232	-1.212354713	0.136439273	-8.885672632	6.35E-19	7.14E-18
Mymk	194.8617745	-1.72112304	0.193794452	-8.881178091	6.62E-19	7.43E-18
Cul1	615.841584	1.282919734	0.144478182	8.879678014	6.71E-19	7.52E-18
Usp1	251.1090941	1.600690078	0.180325896	8.876651202	6.89E-19	7.72E-18
Socs6	184.6246285	1.809794898	0.203929474	8.874611701	7.02E-19	7.86E-18
Ppox	888.1450906	-1.098902903	0.123874545	-8.871095338	7.24E-19	8.11E-18
Ppip5k2	240.445381	2.086948962	0.235281147	8.870022056	7.31E-19	8.18E-18
Edem3	170.0368352	1.889244675	0.213046407	8.86776125	7.46E-19	8.34E-18
Bscl2	2036.882834	-1.018018358	0.114840602	-8.864620502	7.68E-19	8.57E-18
Pacc1	668.3982694	-1.074173472	0.121200643	-8.862770408	7.81E-19	8.71E-18
Uckl1	626.8312134	-1.06998279	0.120732855	-8.862399478	7.83E-19	8.73E-18
Fancd2	233.2839257	1.602332291	0.180833572	8.860812013	7.94E-19	8.85E-18
Sin3a	688.0829436	1.176545075	0.132792683	8.860014326	8.00E-19	8.91E-18
Fdx1	586.3413308	-1.329904563	0.150184816	-8.855119945	8.36E-19	9.28E-18
Ipo7	273.4224142	2.001728911	0.22608154	8.854013056	8.44E-19	9.36E-18
Naxe	1218.864307	-1.086980282	0.122796433	-8.851888085	8.61E-19	9.53E-18
Emc9	132.7687512	-2.028733285	0.229254226	-8.849273222	8.81E-19	9.75E-18
Rassf7	655.741514	-1.2310939	0.139190135	-8.844692166	9.18E-19	1.01E-17
Mok	149.3028237	-1.826929499	0.206580017	-8.843689343	9.26E-19	1.02E-17
Als2	680.4271169	1.175368682	0.132937244	8.841530406	9.44E-19	1.04E-17
Tgif1	1626.954934	1.373998205	0.155497093	8.83616653	9.91E-19	1.09E-17
Spty2d1	173.4286827	1.899819336	0.215013383	8.835819022	9.94E-19	1.09E-17
Taf4b	89.10678491	2.433491371	0.275460088	8.834279356	1.01E-18	1.11E-17
Ppp2r5c	530.2797885	1.20037751	0.135883252	8.833888624	1.01E-18	1.11E-17
Sgsm3	602.9395396	-1.155841482	0.130859294	-8.832704531	1.02E-18	1.12E-17
Ankle2	276.8567351	1.432113336	0.162217122	8.82837344	1.06E-18	1.17E-17
Arhgap30	205.2414909	-1.603963464	0.181757928	-8.824723508	1.10E-18	1.20E-17
Tmem160	1577.343263	-1.231353899	0.139574266	-8.822212963	1.12E-18	1.23E-17
Thyn1	898.4891019	-1.038091931	0.117703624	-8.819540943	1.15E-18	1.26E-17
Tmx1	1327.070143	1.075515179	0.121957332	8.818782478	1.16E-18	1.27E-17
Cbx8	401.7444826	-1.264199381	0.143379391	-8.817162421	1.17E-18	1.28E-17
Ccdc186	154.3802867	2.004158333	0.227307481	8.8169484	1.18E-18	1.29E-17
Pacsin1	54.1839258	-3.356197416	0.380713189	-8.815553312	1.19E-18	1.30E-17
Cog3	181.1439386	1.908710384	0.216603018	8.812021202	1.23E-18	1.34E-17
Ints13	431.7634132	1.38704429	0.157450816	8.809381425	1.26E-18	1.37E-17
Slc2a3	3959.459534	1.055903595	0.119885793	8.80757905	1.28E-18	1.39E-17
Ctbp2	460.9368491	1.33108635	0.151165635	8.805482483	1.30E-18	1.41E-17
Nfkbil1	468.1851542	-1.175075812	0.133448906	-8.805436091	1.30E-18	1.41E-17
Usp31	200.7700421	1.826288927	0.20746869	8.802720694	1.34E-18	1.45E-17
Ccdc117	175.2299862	1.704703434	0.193670653	8.802074083	1.34E-18	1.45E-17
Tjp3	52.73686903	-3.680822508	0.418178651	-8.802033535	1.34E-18	1.45E-17
Efna4	323.2283235	-1.37676865	0.156423292	-8.801557851	1.35E-18	1.46E-17
Purb	1387.52335	1.115407855	0.126769925	8.798678844	1.38E-18	1.50E-17
Nqo1	3887.572725	-1.041652008	0.118402425	-8.797556355	1.40E-18	1.51E-17
Casq1	462.285933	-1.150014097	0.130760716	-8.794798093	1.43E-18	1.55E-17
Met	234.7765397	1.825714628	0.207706257	8.789887462	1.50E-18	1.61E-17
Tex10	284.4003619	1.490758918	0.169785295	8.780259318	1.63E-18	1.75E-17
Psd4	48.97391947	4.164590389	0.47432497	8.780036166	1.63E-18	1.76E-17
Akap12	6157.513571	3.91905645	0.446694431	8.773461624	1.73E-18	1.86E-17
Cyp27a1	157.2688375	-1.950172255	0.222319233	-8.771945782	1.76E-18	1.88E-17
Apc	138.2408189	2.284845086	0.260488829	8.771374544	1.76E-18	1.89E-17
Psmb9	204.3796086	-1.79345122	0.204484425	-8.770600587	1.78E-18	1.90E-17
Nudt14	790.7032273	-1.067122173	0.121677909	-8.77005682	1.79E-18	1.91E-17
Rock2	249.6987136	2.17865785	0.248468332	8.768352206	1.81E-18	1.94E-17
Scrn2	286.6312636	-1.50656767	0.171846839	-8.766921065	1.84E-18	1.96E-17
Chd1	220.7002711	1.827475322	0.208501227	8.764818056	1.87E-18	2.00E-17
Loxl4	4095.856482	1.076533676	0.122835192	8.764049301	1.88E-18	2.01E-17
Sbf2	258.9282416	1.72717928	0.19710104	8.762913063	1.90E-18	2.03E-17
Srpk3	71.88486513	-3.048578388	0.348159053	-8.756280665	2.02E-18	2.15E-17
Psd	662.1375764	-1.228752572	0.140336887	-8.755734856	2.03E-18	2.16E-17
Rasa3	1271.698068	1.285990654	0.146967005	8.750199754	2.13E-18	2.26E-17
Mllt10	262.7019851	1.404275594	0.160607361	8.743531965	2.26E-18	2.40E-17
Chd8	585.3049713	1.317864295	0.150758045	8.741585179	2.30E-18	2.44E-17
Abce1	467.8280546	1.58818651	0.181726075	8.739453076	2.34E-18	2.48E-17
Apol9a	87.37202377	-2.555095487	0.292508472	-8.735116187	2.43E-18	2.57E-17
LOC120094123	121.6459142	2.246315546	0.257195602	8.733880077	2.46E-18	2.60E-17
Zc3h13	531.9464618	1.200978707	0.137541666	8.731744675	2.51E-18	2.65E-17
Marchf6	754.0923374	1.157526928	0.132605753	8.729085263	2.57E-18	2.71E-17
Zfp507	336.5566027	1.361523725	0.156061458	8.724279151	2.68E-18	2.82E-17
Uba7	325.3825704	-1.594367676	0.182776679	-8.723036674	2.71E-18	2.85E-17
Hps4	447.3989097	-1.225612885	0.14060207	-8.716890746	2.86E-18	3.01E-17
Oga	961.3197406	1.348807681	0.154799703	8.713244655	2.95E-18	3.10E-17
Hapln4	333.3408264	-1.598147812	0.183561902	-8.706315371	3.14E-18	3.29E-17
Exosc4	784.0052479	-1.096590425	0.125990153	-8.703778837	3.21E-18	3.37E-17
Cbfb	735.0666177	1.338886078	0.15383128	8.703600949	3.22E-18	3.37E-17
Tmem169	102.5357446	-2.235007568	0.256812382	-8.702880881	3.24E-18	3.39E-17
Armc8	150.3969754	1.739514881	0.199932867	8.700494855	3.30E-18	3.46E-17
Zbed6	126.3837183	2.460345508	0.282872085	8.697731713	3.39E-18	3.54E-17
Lig3	555.9153798	1.175050377	0.135131803	8.695587219	3.45E-18	3.60E-17
Rchy1	363.5534894	1.364433713	0.157004643	8.690403579	3.61E-18	3.77E-17
Coa3	465.4429515	-1.212154451	0.139489344	-8.689943026	3.63E-18	3.78E-17
Plxdc2	77.65582171	2.73553658	0.31511008	8.68120937	3.92E-18	4.08E-17
Lama3	707.8166326	1.127075036	0.129839756	8.680507992	3.94E-18	4.10E-17
Zmym3	665.4137448	-1.122525482	0.129352982	-8.678002347	4.03E-18	4.19E-17
Map1lc3a	3022.730111	-1.05115274	0.121134632	-8.677557577	4.04E-18	4.20E-17
Tmem131l	397.1732187	1.206316617	0.139033564	8.676441735	4.08E-18	4.24E-17
Chd9	145.8349861	2.07056041	0.238664576	8.675608447	4.11E-18	4.27E-17
Prkacb	255.3549809	1.3993652	0.161345339	8.673105813	4.20E-18	4.36E-17
Mgmt	3282.076136	-1.083992807	0.125007381	-8.671430427	4.27E-18	4.42E-17
Cpne3	199.8234534	1.748062211	0.201722856	8.665662588	4.49E-18	4.64E-17
Tap2	914.7593367	-1.052973903	0.121549769	-8.662903357	4.60E-18	4.76E-17
LOC684327	642.802538	-1.23894337	0.14306034	-8.660285348	4.71E-18	4.86E-17
Peg3	322.9959552	1.788655265	0.206638722	8.655953966	4.89E-18	5.04E-17
Trps1	126.7914335	2.13822035	0.247051333	8.65496381	4.93E-18	5.08E-17
Ugdh	967.1529918	1.157901658	0.133783932	8.655012932	4.93E-18	5.08E-17
Sox12	1003.536022	-1.067900252	0.123397226	-8.654167384	4.97E-18	5.11E-17
Morc2	626.3294792	1.0848185	0.125409705	8.650195747	5.14E-18	5.29E-17
Hip1r	5143.135964	1.091258896	0.126245527	8.643941091	5.43E-18	5.58E-17
Supt16h	445.0088716	1.249982516	0.144649239	8.64147317	5.55E-18	5.70E-17
Timeless	973.0984325	-1.190876499	0.137852846	-8.63875163	5.68E-18	5.83E-17
Coprs	278.0995497	-1.486517695	0.172166847	-8.634169224	5.92E-18	6.07E-17
Sgcg	288.7491896	-1.661081391	0.192405207	-8.63324553	5.96E-18	6.11E-17
Map3k7	325.8338939	1.54428119	0.178883756	8.632875476	5.98E-18	6.13E-17
Rlim	525.3145314	1.561507189	0.180913289	8.631246483	6.07E-18	6.21E-17
Efna3	158.0926417	-1.783093739	0.206751091	-8.62434983	6.45E-18	6.59E-17
Larp4b	822.0581	1.233017264	0.143032046	8.620566494	6.66E-18	6.81E-17
Pank3	218.4428561	1.910650823	0.221861546	8.611906201	7.19E-18	7.34E-17
Park7	4404.025098	-1.036782277	0.120433996	-8.608717761	7.39E-18	7.54E-17
Usp6nl	223.2565618	1.636696927	0.190209576	8.604703089	7.65E-18	7.79E-17
Bmp2k	191.0620176	1.782306711	0.207157153	8.603645515	7.72E-18	7.85E-17
Ppdpf	759.7521342	-1.009435487	0.117370058	-8.60045147	7.94E-18	8.07E-17
Slc8a1	665.8073645	1.14026865	0.132607634	8.598816026	8.05E-18	8.18E-17
Prrx1	903.1920224	1.101347952	0.128097731	8.597716294	8.13E-18	8.25E-17
LOC680039	299.1551352	1.53696764	0.178793421	8.596332205	8.23E-18	8.34E-17
Secisbp2l	216.4486519	1.752445381	0.203859597	8.596334972	8.23E-18	8.34E-17
Nme7	159.8872662	1.85908428	0.216315857	8.594304204	8.38E-18	8.48E-17
Wdr43	1637.049963	1.127952221	0.131295041	8.590973516	8.62E-18	8.72E-17
Ptprv	478.9722142	-3.212315847	0.373976122	-8.589628201	8.73E-18	8.81E-17
Dpysl5	289.7679514	-1.33972755	0.155986968	-8.588714601	8.79E-18	8.88E-17
Ltv1	490.4370329	1.234580551	0.1437739	8.58695876	8.93E-18	9.01E-17
Pcdhb19	284.2611195	1.470269311	0.171250908	8.585468703	9.05E-18	9.12E-17
Med13	134.8463928	2.090577394	0.243565943	8.583208988	9.23E-18	9.29E-17
Rogdi	579.8791831	-1.112438158	0.1296173	-8.582482102	9.28E-18	9.35E-17
Bnip3l	803.0557168	1.228075346	0.143141162	8.57947027	9.53E-18	9.59E-17
Sema4a	181.845184	-1.708784414	0.199204971	-8.578020952	9.65E-18	9.70E-17
Ednra	161.3290637	1.699238958	0.198363723	8.566278828	1.07E-17	1.07E-16
Stt3b	1351.508186	1.039052019	0.12129683	8.566192703	1.07E-17	1.07E-16
Gpnmb	2512.066066	1.407370723	0.164401073	8.560593308	1.12E-17	1.12E-16
Adcy3	309.5366914	-1.715206715	0.200385102	-8.559552087	1.13E-17	1.13E-16
Jmjd1c	185.1466825	2.240146114	0.26183047	8.555712066	1.17E-17	1.17E-16
Cachd1	337.3396492	1.251748547	0.146319212	8.554915864	1.18E-17	1.18E-16
Picalm	706.2597435	1.204918801	0.140865128	8.553705353	1.19E-17	1.19E-16
Micall2	2442.326257	-1.014660206	0.118726893	-8.546169932	1.27E-17	1.27E-16
Zfp148	162.0050778	2.178491227	0.254970534	8.544090147	1.30E-17	1.29E-16
Anln	805.6286089	1.159813409	0.135862287	8.536683975	1.38E-17	1.37E-16
Arhgap21	632.896837	1.364768468	0.159871562	8.536655644	1.38E-17	1.37E-16
Ccdc50	409.5500619	1.546351581	0.181256156	8.531305149	1.45E-17	1.44E-16
Rab6a	1131.147603	1.286253037	0.150778525	8.530744269	1.45E-17	1.44E-16
Mfsd13a	424.4049444	-1.371280752	0.160805462	-8.527575727	1.49E-17	1.48E-16
Vkorc1l1	514.5140947	1.280376124	0.150178376	8.525702315	1.52E-17	1.50E-16
Mycbpap	188.3636407	-1.679165731	0.197012437	-8.523145848	1.55E-17	1.54E-16
Rnf19a	403.5193404	1.394937201	0.163679349	8.522377503	1.56E-17	1.55E-16
Mrpl55	409.7429994	-1.239081231	0.145396682	-8.522073643	1.57E-17	1.55E-16
Ankfy1	464.1659602	1.273345662	0.149608029	8.511212093	1.72E-17	1.70E-16
Ylpm1	596.6475777	1.114611408	0.130991908	8.509009661	1.75E-17	1.73E-16
Bex3	1785.633586	-1.0109865	0.118866591	-8.505219942	1.81E-17	1.78E-16
Exoc6b	342.4703561	1.330152493	0.156508958	8.498890463	1.91E-17	1.88E-16
Celf1	872.6457623	1.107241649	0.130305344	8.497285002	1.94E-17	1.91E-16
Csnk1g3	115.3710121	2.1310864	0.250860957	8.495089977	1.98E-17	1.94E-16
Mxd3	287.7646918	-1.419359852	0.167108308	-8.493652205	2.00E-17	1.96E-16
F2	99.055012	-2.184899692	0.257315489	-8.491131646	2.05E-17	2.01E-16
Asxl1	897.4706464	1.002578037	0.118098116	8.489365195	2.08E-17	2.03E-16
Xpo4	136.2167537	1.951240412	0.22992706	8.486345254	2.13E-17	2.09E-16
Rbks	157.2551984	-2.125482644	0.250489618	-8.485312326	2.15E-17	2.10E-16
Ppfibp1	2196.639489	1.016238792	0.119774992	8.484565732	2.17E-17	2.12E-16
Uap1l1	2122.063478	-1.138679808	0.134229674	-8.483070674	2.19E-17	2.14E-16
Nol11	505.3927575	1.185502402	0.139831519	8.478077125	2.29E-17	2.23E-16
Trappc11	223.3775947	1.536769877	0.181287518	8.476975652	2.31E-17	2.25E-16
Nkrf	182.6478775	1.797675336	0.212085257	8.47619189	2.33E-17	2.27E-16
Smcr8	186.3538113	1.584975914	0.187039467	8.47401854	2.37E-17	2.31E-16
Bphl	132.4347598	-1.866420405	0.220269265	-8.473358294	2.38E-17	2.32E-16
Nol12	797.4391021	1.074532816	0.126859689	8.470246353	2.45E-17	2.38E-16
Fcsk	790.8410136	-1.054363323	0.124554382	-8.465084107	2.56E-17	2.49E-16
Zyg11b	271.1641422	1.531352237	0.180901431	8.465119538	2.56E-17	2.49E-16
Lsm7	768.6242179	-1.053361211	0.12453514	-8.458345258	2.71E-17	2.63E-16
Ptprg	554.0490464	1.150201876	0.136135373	8.448956723	2.94E-17	2.84E-16
LOC120093525	117.774673	-2.100337219	0.248635732	-8.447447207	2.98E-17	2.88E-16
Myo5a	365.0981605	1.446599647	0.17125251	8.447173424	2.98E-17	2.88E-16
Mri1	673.7020921	-1.27719557	0.151313395	-8.440730403	3.15E-17	3.04E-16
Ptp4a3	121.9898464	-2.320471553	0.274913105	-8.440745497	3.15E-17	3.04E-16
Usp37	81.22764946	2.437983398	0.288857558	8.440088652	3.17E-17	3.05E-16
Arsj	88.84692172	2.190693719	0.259745333	8.434006078	3.34E-17	3.21E-16
Qrich1	507.3193588	1.114908442	0.132227798	8.431725114	3.41E-17	3.27E-16
Gys1	1694.131782	-1.021551637	0.121159551	-8.431457749	3.41E-17	3.27E-16
Fbxw5	1223.952142	-1.022116335	0.121341167	-8.42349189	3.65E-17	3.50E-16
Med13l	1082.836523	1.107248934	0.131530292	8.418204798	3.82E-17	3.66E-16
Tead1	1277.484551	1.439758147	0.171096947	8.414867545	3.93E-17	3.76E-16
Sestd1	445.0182012	1.17724226	0.139911283	8.414205282	3.96E-17	3.78E-16
Clasp2	208.1208922	1.817138163	0.216043081	8.410999113	4.07E-17	3.88E-16
Zfp346	524.5321868	-1.168956239	0.139039756	-8.407352491	4.19E-17	4.00E-16
Pds5a	111.2528648	2.260413012	0.269015527	8.402537336	4.37E-17	4.16E-16
Vasn	2461.726564	1.112754026	0.132432998	8.40239248	4.37E-17	4.16E-16
Tmf1	190.9910098	1.971428765	0.234678911	8.400536525	4.44E-17	4.22E-16
Slc31a1	676.6662203	1.124362685	0.133892969	8.397473703	4.56E-17	4.33E-16
Fut8	369.6427447	1.273441177	0.151674778	8.395866407	4.62E-17	4.39E-16
Stau2	170.1668733	1.693968807	0.201771083	8.395498401	4.64E-17	4.40E-16
Vezf1	316.8636101	1.270547417	0.151382944	8.392936392	4.74E-17	4.49E-16
Ces2c	175.1790224	-4.902321319	0.584440899	-8.388053145	4.94E-17	4.68E-16
Trim63	416.9709964	-1.297570276	0.154710639	-8.387078529	4.98E-17	4.71E-16
Ring1	634.4625671	-1.12544553	0.134334196	-8.377952628	5.39E-17	5.08E-16
Gtf2b	265.2908324	1.365047411	0.162968919	8.376121166	5.47E-17	5.16E-16
Crebbp	313.4538102	1.482467111	0.177016143	8.374756592	5.53E-17	5.22E-16
Zc3h12c	100.9543674	2.287871527	0.273232561	8.373348777	5.60E-17	5.28E-16
Rps6ka3	235.0736325	1.579307916	0.188627141	8.3726441	5.63E-17	5.30E-16
Coro6	184.9879129	-1.526609186	0.182428506	-8.368260081	5.85E-17	5.50E-16
Prps2	282.0248213	1.425322556	0.170326976	8.368155105	5.85E-17	5.50E-16
Fbxo11	301.6211315	1.656343482	0.197936992	8.368034032	5.86E-17	5.50E-16
Stk17b	355.1462473	1.411215594	0.168804132	8.360077289	6.27E-17	5.88E-16
Kif23	301.1676355	1.372461907	0.164270491	8.354890154	6.55E-17	6.13E-16
Rel	75.97247728	2.59784407	0.310957647	8.354334076	6.58E-17	6.16E-16
Nsmaf	566.5437593	1.148492609	0.137512969	8.351885759	6.72E-17	6.28E-16
Uaca	589.1345421	1.48411849	0.177778203	8.348146554	6.93E-17	6.48E-16
Cul3	383.1342484	1.402405252	0.167998648	8.347717471	6.96E-17	6.50E-16
Cep131	475.2704243	-1.144428619	0.137097672	-8.347542318	6.97E-17	6.50E-16
LOC120094803	97.57177428	2.301057215	0.275672787	8.347059711	7.00E-17	6.52E-16
Rab1a	2397.014191	1.032502605	0.123707089	8.346349515	7.04E-17	6.56E-16
LOC103690914	64.04970609	-3.095407614	0.371084656	-8.341513367	7.33E-17	6.83E-16
Acat2	1652.922253	1.367207208	0.163921641	8.34061444	7.39E-17	6.88E-16
Atmin	260.4065733	1.43602822	0.172192433	8.3396709	7.45E-17	6.93E-16
Ric1	231.9127339	1.685049729	0.202149507	8.335660846	7.71E-17	7.16E-16
Rnf38	182.4976207	1.899694673	0.22811553	8.327774402	8.24E-17	7.64E-16
Snx25	221.8023945	1.607288161	0.193336451	8.313425385	9.30E-17	8.60E-16
Rdh14	269.1380031	-1.526918236	0.183698914	-8.312070006	9.40E-17	8.70E-16
RGD1565166	360.268331	-4.885015453	0.587958189	-8.308440201	9.70E-17	8.96E-16
Tgfbr3	372.5558133	1.228653907	0.147903493	8.307132477	9.80E-17	9.05E-16
Arih1	518.2739715	1.33544961	0.160793783	8.305355995	9.95E-17	9.18E-16
Trappc8	139.3673139	1.950816866	0.235062587	8.299138082	1.05E-16	9.65E-16
Acad8	357.5537588	-1.210197263	0.145841049	-8.298056504	1.06E-16	9.74E-16
Sorbs1	446.6263968	-1.333207215	0.160686088	-8.29696728	1.07E-16	9.81E-16
Elf2	468.0062592	1.206132963	0.145425551	8.29381739	1.10E-16	1.01E-15
Angel2	459.5395994	1.174059585	0.141589194	8.292014058	1.11E-16	1.02E-15
Hmcn1	776.749246	1.501927606	0.18118021	8.289689047	1.14E-16	1.04E-15
Glce	216.4440978	1.527491021	0.184304405	8.287870408	1.15E-16	1.06E-15
Lef1	109.9719882	2.116383861	0.255476971	8.284049466	1.19E-16	1.09E-15
Xpo1	902.5033689	1.12700755	0.136080954	8.281890409	1.21E-16	1.11E-15
Tiparp	169.7679338	2.146243173	0.259161955	8.281474707	1.22E-16	1.11E-15
Fam114a1	913.2820549	1.161065637	0.140243366	8.278934463	1.24E-16	1.13E-15
Chit1	66.09578185	-2.641942056	0.319254409	-8.275350252	1.28E-16	1.17E-15
Zmpste24	541.2746749	1.179233002	0.142549562	8.272442123	1.31E-16	1.19E-15
Usp12	265.1097554	1.408085236	0.170223487	8.271979754	1.32E-16	1.20E-15
Zbtb20	161.913247	2.24573672	0.271501032	8.271558678	1.32E-16	1.20E-15
Setd1b	875.679283	1.14354171	0.138278855	8.269823407	1.34E-16	1.22E-15
Cmpk1	548.4505098	1.130619724	0.136756407	8.267398571	1.37E-16	1.24E-15
Tp53i13	691.7580177	-1.016888339	0.123002484	-8.267217911	1.37E-16	1.24E-15
Prdm16	287.1505316	1.345847499	0.162910048	8.261292131	1.44E-16	1.31E-15
LOC108348102	730.1015276	1.232148044	0.149151467	8.261052127	1.44E-16	1.31E-15
Crybg3	117.3268166	2.057412774	0.249170135	8.257060083	1.49E-16	1.35E-15
Ankib1	274.2840528	1.53030772	0.185360195	8.255859461	1.51E-16	1.36E-15
Hus1	106.600367	2.170067112	0.262913702	8.253914106	1.53E-16	1.38E-15
Sntb2	388.3939565	1.149227229	0.13925457	8.252707446	1.55E-16	1.40E-15
Lcor	170.6324156	1.982675609	0.240252124	8.252479005	1.55E-16	1.40E-15
Man1a2	340.7319255	1.186909608	0.143845567	8.251276915	1.57E-16	1.41E-15
Kif4a	161.0174531	1.720409217	0.208537266	8.249888621	1.59E-16	1.43E-15
Twf2	458.44043	-1.34342236	0.162926789	-8.245558461	1.64E-16	1.48E-15
Map3k5	162.9279098	1.674653138	0.203178702	8.242267127	1.69E-16	1.52E-15
Cyrib	573.4867469	1.322244248	0.160430889	8.24183086	1.70E-16	1.52E-15
Tec	127.2996123	1.816761346	0.220451652	8.241087448	1.71E-16	1.53E-15
Ipo11	147.189516	1.925179141	0.23363755	8.240024523	1.72E-16	1.54E-15
Tmem150a	1110.203928	-1.0316063	0.125205791	-8.23928584	1.73E-16	1.55E-15
Nfatc3	480.3929888	1.235242962	0.149934562	8.238547181	1.74E-16	1.56E-15
Hipk3	297.8573679	1.633753131	0.198331589	8.237483181	1.76E-16	1.57E-15
Phlpp2	107.5512785	2.069979854	0.251377263	8.23455482	1.80E-16	1.61E-15
Ankhd1	197.4573866	1.818360281	0.221143806	8.222524128	1.99E-16	1.78E-15
Zfp236	174.2828828	1.703890158	0.207384568	8.216089414	2.10E-16	1.87E-15
Mrpl2	637.1198544	-1.055512991	0.128502594	-8.213943077	2.14E-16	1.90E-15
Dmrt2	170.4121329	-1.597901164	0.194554566	-8.213125989	2.16E-16	1.91E-15
Cdsn	195.7432679	-1.60572389	0.195554767	-8.211121182	2.19E-16	1.94E-15
Trmt6	279.6166925	1.34314116	0.163668672	8.206464593	2.28E-16	2.02E-15
Ice1	391.4712062	1.265119848	0.154171828	8.205908094	2.29E-16	2.03E-15
Pappa1	51.12870264	-3.03041495	0.369503554	-8.201314752	2.38E-16	2.11E-15
Tmem184c	354.573062	1.240420957	0.151252569	8.20099098	2.38E-16	2.11E-15
Ralgapb	284.7473767	1.276331082	0.15573075	8.195755058	2.49E-16	2.20E-15
Kpna3	213.8845674	1.736277409	0.211892675	8.194136065	2.52E-16	2.23E-15
Cenpn	300.1686977	1.307594007	0.159614962	8.192176896	2.57E-16	2.27E-15
Hbp1	217.9789873	1.451544806	0.177209027	8.191144838	2.59E-16	2.29E-15
Fbxl5	494.8411463	1.192490148	0.14571656	8.183628207	2.75E-16	2.43E-15
Epm2aip1	155.154791	1.959054062	0.239408396	8.182896235	2.77E-16	2.44E-15
Arhgap31	190.8648832	1.693330967	0.206970443	8.181511067	2.80E-16	2.47E-15
Ddx3x	1145.840105	1.391380804	0.170195301	8.175201039	2.95E-16	2.60E-15
Eif2s2	784.2980341	1.23574826	0.151320291	8.166441193	3.18E-16	2.79E-15
Dr1	589.4361109	1.182250003	0.14477472	8.166135658	3.18E-16	2.79E-15
Tusc2	495.6737705	-1.063358044	0.130307083	-8.160400969	3.34E-16	2.93E-15
Prss32	66.34221403	-7.096849865	0.870630564	-8.151390682	3.60E-16	3.15E-15
Smim4	374.5225308	-1.208778657	0.148345704	-8.148390011	3.69E-16	3.22E-15
Phtf2	199.2382836	2.046831927	0.251441636	8.140385823	3.94E-16	3.44E-15
Ino80d	96.97115936	2.381885165	0.292616669	8.139950388	3.95E-16	3.45E-15
Ppcdc	206.0685246	-1.598355593	0.196405345	-8.138045304	4.02E-16	3.50E-15
Usp38	267.0903722	1.479800394	0.181857898	8.13712469	4.05E-16	3.52E-15
Ift43	655.1414707	-1.012594372	0.124558426	-8.129473071	4.31E-16	3.75E-15
RGD1561157	41.05652369	-3.920374448	0.482433835	-8.126242732	4.43E-16	3.84E-15
Mtss1	1261.261937	1.234349721	0.151921324	8.124927329	4.48E-16	3.88E-15
P4htm	122.3487016	-2.150922838	0.264839087	-8.121621567	4.60E-16	3.98E-15
Rnf6	820.711222	1.092801902	0.13456026	8.1212826	4.61E-16	3.99E-15
Ttc17	642.5575686	1.013760113	0.124859164	8.119228736	4.69E-16	4.06E-15
Rell2	409.9781765	-1.189131958	0.1464643	-8.118920143	4.70E-16	4.06E-15
Lifr	100.0732284	2.150076906	0.264870035	8.117478832	4.76E-16	4.11E-15
Ythdc1	210.435864	1.43436205	0.176878838	8.10929147	5.09E-16	4.39E-15
Insr	556.8206728	1.207447967	0.148952214	8.106277383	5.22E-16	4.50E-15
Stard13	1302.258007	1.264430432	0.155999663	8.105340766	5.26E-16	4.53E-15
Sh3tc1	42.01632984	-5.416482804	0.668278326	-8.105130148	5.27E-16	4.54E-15
Etnk1	257.0553487	1.53172316	0.188986571	8.104931232	5.28E-16	4.54E-15
Ube2d3	2283.126502	1.071282294	0.132221434	8.102183268	5.40E-16	4.64E-15
Hexim2	279.3051367	-1.293789361	0.159754809	-8.098594157	5.56E-16	4.78E-15
Zan	192.622437	-1.477808606	0.182549686	-8.095377422	5.71E-16	4.90E-15
C1rl	316.5807172	-1.240018188	0.153219285	-8.093094723	5.82E-16	4.99E-15
LOC120093860	318.6915652	-1.401626368	0.173205523	-8.092272935	5.86E-16	5.02E-15
Fahd2a	498.0462881	-1.240510549	0.15330617	-8.091719677	5.88E-16	5.04E-15
Sdad1	287.7879299	1.304187107	0.161195834	8.090699835	5.93E-16	5.08E-15
Sbk1	149.4076281	-1.643658957	0.203219758	-8.088086376	6.06E-16	5.18E-15
RGD1565033	185.3250368	-1.591105389	0.196895584	-8.080960263	6.43E-16	5.49E-15
Scyl2	176.4591997	1.882727549	0.232987805	8.080798698	6.43E-16	5.49E-15
Tnrc6b	344.2712085	1.203741539	0.148984313	8.079652921	6.50E-16	5.54E-15
Ankrd1	11200.46569	-1.088676614	0.134906992	-8.069830893	7.04E-16	6.00E-15
Musk	490.0753005	1.140715212	0.141368837	8.069071224	7.08E-16	6.04E-15
Crim1	2572.328194	1.074252487	0.133148504	8.068077794	7.14E-16	6.08E-15
Mpv17l2	733.3622211	-1.096095425	0.135880979	-8.066584713	7.23E-16	6.15E-15
Lrba	124.3014579	1.854499031	0.230219874	8.055338577	7.93E-16	6.73E-15
Tada2b	445.578713	1.150464182	0.142827913	8.054897364	7.95E-16	6.75E-15
Lrrc1	196.2780498	1.488675712	0.18484037	8.053845108	8.02E-16	6.80E-15
Kcnh2	211.3311232	-1.513327636	0.188034761	-8.048126989	8.41E-16	7.12E-15
Eif2b4	604.1760003	-1.011863243	0.12577894	-8.044774764	8.64E-16	7.30E-15
Id1	728.00397	-1.275878517	0.158767806	-8.036128676	9.27E-16	7.82E-15
Antkmt	443.8691094	-1.157194903	0.144084117	-8.031384213	9.64E-16	8.11E-15
B4galt4	93.64594096	-2.053159059	0.255746223	-8.028110981	9.90E-16	8.32E-15
Gnaq	455.1830328	1.327064108	0.165300089	8.028211677	9.89E-16	8.32E-15
Lmo1	79.99116153	2.444395401	0.304510272	8.02730031	9.96E-16	8.37E-15
F8	172.9199356	1.559515433	0.194300179	8.026320087	1.00E-15	8.42E-15
Acbd4	366.2904296	-1.205796028	0.150323538	-8.021338813	1.05E-15	8.76E-15
Yipf2	518.2244239	-1.138773935	0.141989636	-8.020120104	1.06E-15	8.84E-15
Herc1	181.8217033	1.918765615	0.239298902	8.018280062	1.07E-15	8.96E-15
Shprh	121.3900375	1.965112004	0.245182511	8.014894673	1.10E-15	9.20E-15
Washc4	225.9314462	1.774692474	0.221424037	8.014904338	1.10E-15	9.20E-15
Fam210a	147.9051794	1.728115219	0.215705012	8.011474575	1.13E-15	9.45E-15
Gsk3b	1157.033097	1.124442492	0.140405553	8.008532906	1.16E-15	9.67E-15
Kdm3a	178.9717828	1.626742899	0.203363202	7.999199861	1.25E-15	1.04E-14
Pde6d	706.6718633	-1.102718755	0.137888807	-7.997159311	1.27E-15	1.06E-14
As3mt	159.0220909	-1.564932793	0.195790327	-7.992901484	1.32E-15	1.10E-14
Itm2c	16901.46864	-1.042452227	0.130444766	-7.991522072	1.33E-15	1.11E-14
Map4k5	267.1479202	1.632000151	0.204221903	7.9913081	1.34E-15	1.11E-14
Nup205	874.8527864	1.025180708	0.128330941	7.988570045	1.37E-15	1.13E-14
Tut7	297.0286487	1.346124411	0.168573922	7.985365677	1.40E-15	1.16E-14
Atp2c1	273.3683771	1.38221878	0.173104744	7.98486945	1.41E-15	1.17E-14
Tent5a	154.3507606	1.644997725	0.206033375	7.984132306	1.42E-15	1.17E-14
Wdr75	181.689391	1.600222946	0.200429087	7.983985624	1.42E-15	1.17E-14
Zcchc8	292.0218107	1.24695556	0.156206373	7.982744453	1.43E-15	1.18E-14
Kdm5a	271.0616459	1.591584796	0.199413127	7.981344157	1.45E-15	1.20E-14
Chd6	166.1433859	1.52747307	0.191392268	7.980850457	1.45E-15	1.20E-14
Utp18	363.0419079	1.333747598	0.167176623	7.978074785	1.49E-15	1.23E-14
Senp6	198.3119882	1.55913989	0.195496965	7.975263909	1.52E-15	1.25E-14
Adgrg6	242.2432894	1.62112912	0.203332444	7.972801036	1.55E-15	1.28E-14
Grik5	2128.509226	-1.07492832	0.134829382	-7.972507943	1.55E-15	1.28E-14
Rprd2	421.1508841	1.141086821	0.143143505	7.97162834	1.57E-15	1.29E-14
Kmt2c	190.1151313	1.879907446	0.235879488	7.969779228	1.59E-15	1.31E-14
Stam2	152.6976002	1.877223297	0.235550501	7.969515179	1.59E-15	1.31E-14
Usp47	565.1341308	1.195495188	0.150014403	7.969202737	1.60E-15	1.31E-14
Rbm12	743.8539038	1.146802214	0.143911145	7.96882139	1.60E-15	1.31E-14
Zfp180	309.7051791	1.295829797	0.162624709	7.968222096	1.61E-15	1.32E-14
Bclaf1	258.9262014	1.527337092	0.191692006	7.967661878	1.62E-15	1.32E-14
Tcta	700.5768361	-1.068654588	0.134173959	-7.964694468	1.66E-15	1.35E-14
Macf1	860.9809582	1.217070839	0.152956145	7.956992127	1.76E-15	1.44E-14
Psmd1	1697.94974	1.006612274	0.126522228	7.956011288	1.78E-15	1.45E-14
Dagla	407.518959	1.252913411	0.157531145	7.95343304	1.81E-15	1.48E-14
Ppm1j	66.54036093	-2.584105478	0.325105773	-7.9485069	1.89E-15	1.54E-14
Eif4a2	810.8740652	1.171085663	0.147339251	7.948225967	1.89E-15	1.54E-14
Pja2	370.7043491	1.367783348	0.17211128	7.947087166	1.91E-15	1.55E-14
Dse	448.8693021	1.199507844	0.150988429	7.944369342	1.95E-15	1.59E-14
Gask1a	38.59799024	-4.390178756	0.552714503	-7.942941118	1.97E-15	1.60E-14
Lyn	342.852278	1.205349524	0.151776245	7.941621737	2.00E-15	1.62E-14
Rabgap1	278.1375406	1.225013444	0.15425526	7.941469513	2.00E-15	1.62E-14
Rapgef6	84.57845325	2.316379753	0.291844418	7.937036351	2.07E-15	1.68E-14
Kntc1	201.5801676	1.461369707	0.184176848	7.934600465	2.11E-15	1.71E-14
Tgfbr1	117.1784287	2.013671987	0.25399064	7.928134624	2.22E-15	1.80E-14
Tram2	1090.825194	1.110380297	0.140066211	7.92753862	2.24E-15	1.81E-14
Pcna	1200.640103	1.186203158	0.149645953	7.926730645	2.25E-15	1.82E-14
Clock	99.20790205	2.34966541	0.296519795	7.924143525	2.30E-15	1.86E-14
Ube2n	823.3316646	1.117394787	0.141032222	7.922975142	2.32E-15	1.87E-14
RGD1308601	210.3857001	1.587870105	0.200556373	7.917325593	2.43E-15	1.95E-14
Sepsecs	108.5643355	1.862654518	0.235462504	7.910620545	2.56E-15	2.06E-14
Morc3	138.6149628	1.925442336	0.243429466	7.909651896	2.58E-15	2.08E-14
Cpeb4	97.27348178	2.306408145	0.29161435	7.90910375	2.59E-15	2.08E-14
Zfand2b	439.8729777	-1.141390616	0.144372618	-7.905866293	2.66E-15	2.14E-14
Obi1	135.3970769	1.677102531	0.212144462	7.905474013	2.67E-15	2.14E-14
Il1rn	66.90334472	6.588683336	0.833857426	7.901450695	2.76E-15	2.21E-14
Cry1	375.3483759	1.176086442	0.148947389	7.895985625	2.88E-15	2.30E-14
Ibtk	238.7574628	1.578752239	0.200267317	7.883224599	3.19E-15	2.55E-14
Cacul1	1335.915644	1.078399541	0.136866351	7.879216007	3.29E-15	2.63E-14
Rpp30	153.0352393	1.694747599	0.21508902	7.87928457	3.29E-15	2.63E-14
LOC314140	350.9953424	1.175069685	0.149168125	7.877485117	3.34E-15	2.66E-14
Cabp1	163.4473841	-1.564597823	0.198652933	-7.876036845	3.38E-15	2.69E-14
Ece2	489.2847863	-1.031538481	0.130985301	-7.875223172	3.40E-15	2.71E-14
Ahrr	486.692812	-1.344210201	0.17071744	-7.873889159	3.44E-15	2.74E-14
Gtf3c3	124.4625228	1.949804173	0.247667845	7.872657719	3.47E-15	2.76E-14
Nras	363.9663032	1.182498297	0.150210796	7.872259028	3.48E-15	2.77E-14
Ino80	390.3621443	1.0886012	0.138428099	7.864018969	3.72E-15	2.95E-14
Xylt2	1453.795787	-1.02076985	0.129803628	-7.863954716	3.72E-15	2.95E-14
Suox	197.8489728	-1.562230805	0.198760719	-7.859856887	3.85E-15	3.04E-14
LOC100361083	180.0760896	1.497094346	0.190602127	7.85455213	4.01E-15	3.17E-14
Sfmbt2	105.862866	2.07274892	0.263895791	7.854422057	4.02E-15	3.17E-14
Kif2a	415.4764245	1.232538824	0.157187664	7.841193096	4.46E-15	3.52E-14
Dlgap5	321.505511	1.243708977	0.15861868	7.840873324	4.47E-15	3.52E-14
Osgin1	151.9748279	-1.715312495	0.218928078	-7.835050258	4.69E-15	3.68E-14
Erap1	531.7771061	1.056806228	0.134911843	7.833309566	4.75E-15	3.73E-14
Bmi1	247.8446475	1.343825372	0.171733099	7.82508076	5.07E-15	3.98E-14
Crk	453.4427197	1.119920575	0.143293434	7.815574953	5.47E-15	4.28E-14
Eif4e	747.8535278	1.255697931	0.160711045	7.813389137	5.57E-15	4.36E-14
Stam	239.4782557	1.596273306	0.204340946	7.811813238	5.64E-15	4.41E-14
Acot8	236.5802079	-1.335941763	0.171039906	-7.810702137	5.69E-15	4.45E-14
Lnpep	135.9915913	1.978341101	0.253463339	7.805235701	5.94E-15	4.64E-14
Gadd45a	678.0202689	-1.089418002	0.139594812	-7.804143916	5.99E-15	4.68E-14
Epg5	246.18458	1.301293948	0.166787627	7.802101218	6.09E-15	4.75E-14
RGD1563815	36.59489835	-3.939974729	0.505016776	-7.801670988	6.11E-15	4.76E-14
Setx	113.2574701	2.026287662	0.259824526	7.798677427	6.26E-15	4.87E-14
Calml4	75.40699457	-2.280289995	0.292412262	-7.798202373	6.28E-15	4.89E-14
Slc43a1	133.8210841	1.797483431	0.230569273	7.795849857	6.40E-15	4.97E-14
RGD1309748	260.8500803	1.257536159	0.161321484	7.795218135	6.43E-15	5.00E-14
Sipa1l2	1391.846718	1.028790067	0.131994809	7.794170677	6.48E-15	5.03E-14
Tmem119	4217.760389	-1.142030454	0.146611517	-7.789500264	6.73E-15	5.22E-14
Chrd	264.5525589	-1.392246085	0.178742723	-7.789106365	6.75E-15	5.24E-14
Arid5a	205.1401177	1.43942913	0.184965866	7.782133865	7.13E-15	5.53E-14
Six1	575.6265933	1.234252884	0.158618913	7.781246644	7.18E-15	5.56E-14
Tmem161a	545.9788775	-1.024634305	0.131698319	-7.780162358	7.24E-15	5.61E-14
Cebpz	326.1404869	1.654900864	0.21282094	7.776024588	7.48E-15	5.79E-14
Ccnb1	928.4589049	1.132050668	0.145657909	7.771982149	7.73E-15	5.97E-14
Smad4	782.6549154	1.014554344	0.13059179	7.768898364	7.92E-15	6.11E-14
Cdk14	724.7543799	1.270919324	0.163711682	7.763155983	8.28E-15	6.39E-14
Lars1	668.1869568	1.033120569	0.13311589	7.761061199	8.42E-15	6.49E-14
Nsd1	155.9777185	1.625218633	0.209425969	7.760349123	8.47E-15	6.52E-14
Cbr3	673.8966163	-1.046732295	0.134919661	-7.75818949	8.62E-15	6.63E-14
Rbpms	602.521771	-1.209814029	0.155962382	-7.757088706	8.69E-15	6.69E-14
Rab33a	53.36657082	-2.800751221	0.361183725	-7.75436717	8.88E-15	6.83E-14
Tmem87a	339.3194097	1.236003435	0.159414501	7.753393991	8.95E-15	6.88E-14
Uap1	553.7369284	1.492926603	0.192576293	7.752390383	9.02E-15	6.92E-14
Trpm7	139.3681383	2.080200578	0.268368507	7.751284228	9.10E-15	6.97E-14
Ash1l	159.8061242	1.72565275	0.222698506	7.74882949	9.27E-15	7.10E-14
Mymx	39.44651488	-3.574706746	0.461444679	-7.746772062	9.43E-15	7.21E-14
Cstf2t	1176.945615	1.023780299	0.13227197	7.739964088	9.94E-15	7.60E-14
Fgf7	179.1236619	1.580334775	0.204216405	7.738530001	1.01E-14	7.68E-14
Dnajc17	247.6971242	-1.274103696	0.164698346	-7.735983558	1.03E-14	7.83E-14
Phlda2	42.88455952	-3.163557246	0.409020278	-7.734475326	1.04E-14	7.92E-14
Zdhhc12	634.1519917	-1.015805445	0.131483318	-7.725736332	1.11E-14	8.46E-14
Thada	678.9251144	1.212872878	0.1570759	7.721572018	1.15E-14	8.73E-14
Hsd17b8	287.4330123	-1.272488149	0.164824369	-7.720267081	1.16E-14	8.82E-14
Nufip2	142.2030844	2.074275519	0.268684925	7.720103837	1.16E-14	8.82E-14
Hddc3	302.5115129	-1.292996105	0.167500458	-7.719358638	1.17E-14	8.87E-14
Phyh	359.0745502	-1.096458809	0.142100367	-7.71608708	1.20E-14	9.10E-14
Adgrl2	1535.761121	1.007472686	0.130628011	7.712531764	1.23E-14	9.34E-14
Zfp36l1	663.4699126	1.431203641	0.185574031	7.712305604	1.24E-14	9.35E-14
Dock1	768.5144932	1.010477108	0.131032264	7.711666375	1.24E-14	9.40E-14
Usp32	115.0149006	2.048408969	0.26562738	7.7115882	1.24E-14	9.40E-14
B9d2	507.7973342	-1.061850185	0.137748744	-7.708601565	1.27E-14	9.61E-14
Knop1	625.6299092	1.03425513	0.134170678	7.70850342	1.27E-14	9.62E-14
Il18rap	191.2735674	1.422356229	0.184601418	7.705012461	1.31E-14	9.87E-14
Pld1	330.4381137	1.166835438	0.151498404	7.70196523	1.34E-14	1.01E-13
Gstm1	870.8835923	-1.051191612	0.136495182	-7.701309267	1.35E-14	1.01E-13
Klhl13	426.7074727	1.213624017	0.157620778	7.69964491	1.36E-14	1.03E-13
Zcchc2	173.2288092	1.481835939	0.192474053	7.698886748	1.37E-14	1.03E-13
Dnm1	246.5780504	-1.335131776	0.173424932	-7.698614978	1.38E-14	1.03E-13
Twf1	607.1056328	1.046759969	0.135971077	7.69840168	1.38E-14	1.04E-13
Isg15	66.14359469	-2.711957659	0.352296238	-7.697946683	1.38E-14	1.04E-13
Ctxn1	1032.62116	-1.13084049	0.146968476	-7.694442507	1.42E-14	1.07E-13
N4bp2l2	187.8984298	1.625368319	0.211315327	7.691672629	1.45E-14	1.09E-13
Ubp1	464.1739326	1.025141378	0.133284407	7.691382684	1.46E-14	1.09E-13
Rad54l2	417.8179532	1.142041731	0.148491157	7.690974676	1.46E-14	1.09E-13
Col12a1	2360.584787	1.057405698	0.13751083	7.689617623	1.48E-14	1.10E-13
Itprid2	546.3669721	1.188121733	0.154542967	7.687970238	1.49E-14	1.12E-13
Gramd2b	168.7237225	1.497154281	0.194855026	7.683426563	1.55E-14	1.16E-13
Ror1	60.20063156	2.753801536	0.358418446	7.683202592	1.55E-14	1.16E-13
Paqr8	702.4308849	-1.079197371	0.140490603	-7.68163386	1.57E-14	1.17E-13
Nktr	246.8613722	1.529357057	0.199176438	7.678403475	1.61E-14	1.20E-13
Parp3	1711.326265	-1.061636043	0.138504487	-7.664993864	1.79E-14	1.33E-13
Peg10	108.2348391	9.188937001	1.199193528	7.662597228	1.82E-14	1.35E-13
Acsl1	1511.152697	1.130892012	0.147818186	7.65056077	2.00E-14	1.48E-13
Phactr2	166.2660161	1.465602918	0.191699725	7.645305253	2.08E-14	1.54E-13
Adh7	97.81527739	-9.147802166	1.197142968	-7.641361481	2.15E-14	1.59E-13
Jmy	267.3873769	1.30223053	0.170453439	7.639802056	2.18E-14	1.61E-13
Scaf8	494.1352142	1.030670578	0.13491456	7.63943179	2.18E-14	1.61E-13
Sema3g	35.57840501	-3.793313017	0.49699828	-7.632446969	2.30E-14	1.70E-13
Riox2	188.3541398	1.590908203	0.208456684	7.631840681	2.31E-14	1.71E-13
Nkx2-3	74.17227491	-2.389400997	0.313124808	-7.630826218	2.33E-14	1.72E-13
LOC100362709	194.061621	-1.444527218	0.189315009	-7.630283646	2.34E-14	1.72E-13
Mmp25	36.03531187	-3.816495456	0.50062007	-7.623536667	2.47E-14	1.81E-13
Haghl	148.3561499	-1.578622763	0.207227608	-7.617820707	2.58E-14	1.89E-13
Txnip	1578.617663	-1.116094249	0.146569425	-7.614782204	2.64E-14	1.94E-13
Ust	331.1742948	1.384914475	0.181899888	7.61360819	2.67E-14	1.95E-13
Cttnbp2nl	642.835639	2.661832588	0.349720257	7.611319426	2.71E-14	1.99E-13
LOC102554302	409.173513	-1.096212629	0.144054239	-7.609721417	2.75E-14	2.01E-13
Cited1	165.535975	-1.477293382	0.194140504	-7.609403255	2.75E-14	2.01E-13
Sec63	605.4638028	1.147236493	0.150784509	7.608450639	2.77E-14	2.02E-13
Ckap5	238.3753612	1.816357237	0.238740558	7.608079878	2.78E-14	2.03E-13
Inka2	139.6525047	-1.594515887	0.209937607	-7.595189409	3.07E-14	2.24E-13
Bdh1	462.9289333	-1.104400246	0.145464501	-7.592232024	3.14E-14	2.29E-13
Hoxd13	128.9739859	1.694968467	0.223326316	7.589649523	3.21E-14	2.33E-13
Eif3a	1303.735089	1.316186009	0.173428406	7.589218164	3.22E-14	2.34E-13
Exoc3l4	41.53780422	-3.177415237	0.418707595	-7.588625756	3.23E-14	2.35E-13
Mcc	460.9249063	1.279662738	0.168781328	7.58177906	3.41E-14	2.47E-13
St3gal1	309.7764585	1.17172287	0.15464147	7.577028795	3.54E-14	2.56E-13
Zfp281	146.2508628	1.769222303	0.23351349	7.576531472	3.55E-14	2.57E-13
Mmgt1	120.2096232	1.89305408	0.250033532	7.571200798	3.70E-14	2.67E-13
Tinagl1	60.51158928	-2.528853392	0.334108459	-7.568959483	3.76E-14	2.72E-13
Porcn	604.4336432	-1.074978989	0.14213042	-7.563328042	3.93E-14	2.84E-13
Ncoa7	130.8136983	1.684416775	0.222843776	7.558733776	4.07E-14	2.93E-13
Nup35	304.6922056	1.14276966	0.15124218	7.555892523	4.16E-14	3.00E-13
Rnf103	265.0969966	1.275032189	0.168752192	7.555648139	4.17E-14	3.00E-13
Gna13	101.6760119	1.81535699	0.240458716	7.549557853	4.37E-14	3.14E-13
Prkca	359.9085463	1.366300677	0.181030603	7.54734646	4.44E-14	3.19E-13
Itsn2	554.5515396	1.248391411	0.165506541	7.542852389	4.60E-14	3.30E-13
Nup160	143.9015369	1.861946306	0.247071121	7.536074229	4.84E-14	3.47E-13
Tlk1	242.4265623	1.380808253	0.183393835	7.529196663	5.11E-14	3.65E-13
Sat2	203.3697088	-1.340860239	0.178102169	-7.52860141	5.13E-14	3.67E-13
Eea1	125.3568918	2.244308769	0.298178366	7.526732402	5.20E-14	3.72E-13
Ttll4	540.8198001	1.139658459	0.151437122	7.525621483	5.25E-14	3.75E-13
Ftl1l1	212.4037227	-1.494484088	0.198692341	-7.521598867	5.41E-14	3.86E-13
Ankrd24	358.8759728	-1.11103151	0.147753715	-7.519482749	5.50E-14	3.92E-13
Glb1l	3303.06766	-1.010048489	0.13442321	-7.513944126	5.74E-14	4.09E-13
Exo1	183.4442964	1.438578085	0.191502644	7.512053372	5.82E-14	4.14E-13
Msrb2	150.2330721	-1.506541186	0.200675255	-7.507359006	6.03E-14	4.28E-13
Bmpr1a	263.9571222	1.268999399	0.169142561	7.502543379	6.26E-14	4.44E-13
Mtdh	464.8983982	1.212671689	0.161817796	7.494056389	6.68E-14	4.73E-13
Cntn2	34.17908533	-4.336099364	0.579112633	-7.487488817	7.02E-14	4.96E-13
Fem1c	135.0759052	1.703698351	0.227536324	7.48758846	7.02E-14	4.96E-13
Satb2	81.69789575	2.114189716	0.282362157	7.487510867	7.02E-14	4.96E-13
Arfgef1	145.884177	1.826728086	0.244000756	7.486567334	7.07E-14	4.99E-13
Jak2	121.3808537	1.876851666	0.250759344	7.484672908	7.17E-14	5.06E-13
Dicer1	295.065876	1.384056345	0.184922868	7.48450616	7.18E-14	5.06E-13
Il1rap	211.8616493	2.004329357	0.267841855	7.483256709	7.25E-14	5.10E-13
Apol3	48.04629358	-9.085086483	1.215514919	-7.474269827	7.76E-14	5.46E-13
Kcnab2	394.9911623	-1.252769084	0.167639099	-7.473012501	7.84E-14	5.50E-13
Msh3	94.23167812	1.891274692	0.253082299	7.472963144	7.84E-14	5.50E-13
Mycbp2	172.1178557	1.540497355	0.206359987	7.465097183	8.32E-14	5.82E-13
Zeb2	111.9184975	1.957295222	0.262200869	7.464869316	8.34E-14	5.83E-13
Tmem30a	335.6612589	1.361713346	0.182421099	7.464670208	8.35E-14	5.84E-13
Spop	132.0762334	1.720641141	0.230527111	7.463942665	8.40E-14	5.87E-13
Hprt1	619.4043579	1.20363703	0.161295101	7.462328487	8.50E-14	5.93E-13
RGD1562339	543.4441647	1.101615633	0.147690184	7.458963113	8.72E-14	6.09E-13
Hmgb1	1008.330182	1.036395597	0.13906255	7.452729713	9.14E-14	6.37E-13
Serinc1	752.6724009	1.148327188	0.154159711	7.448944887	9.41E-14	6.55E-13
Ptprd	304.7438557	1.383855269	0.185818335	7.447355855	9.52E-14	6.62E-13
Zfyve26	516.3407666	1.081271352	0.145198183	7.446865573	9.56E-14	6.64E-13
Gng8	330.0841314	-1.101047035	0.147891928	-7.444943419	9.70E-14	6.73E-13
Sema3b	1256.457215	-1.044893624	0.140349177	-7.444957271	9.70E-14	6.73E-13
Sv2a	881.3921584	-1.064671298	0.143061311	-7.442063068	9.91E-14	6.87E-13
Npas4	64.15527694	2.271261663	0.305198038	7.441927463	9.92E-14	6.88E-13
Wdfy2	317.1379904	1.133815005	0.152442041	7.437679235	1.02E-13	7.09E-13
Slc1a1	36.0824564	-5.473622354	0.736163044	-7.435339768	1.04E-13	7.22E-13
Rnd1	716.6186759	-1.255943641	0.168946039	-7.433992803	1.05E-13	7.29E-13
Mob1b	71.91072103	2.462435911	0.331381587	7.430816954	1.08E-13	7.45E-13
Vmp1	1851.903577	1.046579308	0.140849586	7.430474859	1.08E-13	7.47E-13
Tmem219	675.1289397	-1.024431598	0.137888129	-7.429440122	1.09E-13	7.51E-13
Zfyve19	194.4581843	-1.409520458	0.189817093	-7.425677197	1.12E-13	7.73E-13
Dbf4	107.3403959	1.727740069	0.232840617	7.420269236	1.17E-13	8.04E-13
Il20rb	40.02054043	-3.116637998	0.420122372	-7.418405226	1.19E-13	8.15E-13
Arl16	296.7518755	-1.146100841	0.154798076	-7.403844202	1.32E-13	9.06E-13
Hmbox1	346.4503316	1.458867329	0.197234781	7.396602763	1.40E-13	9.55E-13
Slc35f5	1191.567872	1.092670775	0.147856683	7.390066853	1.47E-13	1.00E-12
Far1	170.2491029	1.789593448	0.242248785	7.387419701	1.50E-13	1.02E-12
Prdm10	85.21203704	1.972277825	0.267114589	7.383639468	1.54E-13	1.05E-12
Rnf111	338.918648	1.227163271	0.16620112	7.383604095	1.54E-13	1.05E-12
Fer	144.1683476	1.623692309	0.219962228	7.381686963	1.56E-13	1.06E-12
P2rx5	171.7470894	-1.502433224	0.203537056	-7.381620106	1.56E-13	1.06E-12
Pus7	450.8830781	1.03739231	0.140646752	7.375871057	1.63E-13	1.11E-12
Homer1	140.2369888	1.802600847	0.244421866	7.37495738	1.64E-13	1.12E-12
RGD1305110	92.10494517	1.993503077	0.270397236	7.372497985	1.67E-13	1.14E-12
Evi5	156.6537149	1.521843635	0.206493374	7.369939314	1.71E-13	1.16E-12
Hpd	32.62121311	-5.036627751	0.683696021	-7.366764759	1.75E-13	1.18E-12
Vps50	110.3171814	1.828460073	0.248222603	7.366211033	1.76E-13	1.19E-12
Ndfip2	290.7173682	1.176446993	0.159743891	7.364582032	1.78E-13	1.20E-12
Vps35	666.8614388	1.180530357	0.160399039	7.35995905	1.84E-13	1.24E-12
Gls2	152.9150835	-1.478853853	0.201094177	-7.35403618	1.92E-13	1.30E-12
Foxn3	145.8691453	1.544186169	0.209983428	7.353847799	1.93E-13	1.30E-12
Atp2b4	827.1578329	1.040898717	0.141562054	7.352950076	1.94E-13	1.31E-12
Mon2	610.9269956	1.164992014	0.158546307	7.347960591	2.01E-13	1.36E-12
Heca	130.1252397	1.560091656	0.212358055	7.346515079	2.03E-13	1.37E-12
Pde7a	182.9610615	1.553543612	0.211465496	7.346558387	2.03E-13	1.37E-12
Rnf149	396.7044298	1.008960034	0.137337094	7.34659517	2.03E-13	1.37E-12
Cav3	4830.788433	-1.018970306	0.138824267	-7.340001346	2.14E-13	1.43E-12
LOC120093091	316.1223555	-1.095511286	0.149260447	-7.339595352	2.14E-13	1.44E-12
Ogg1	529.3585782	-1.098609519	0.14969399	-7.339035555	2.15E-13	1.44E-12
Arl4d	104.8966449	-1.799091687	0.2452018	-7.337187935	2.18E-13	1.46E-12
Ssr3	753.4329658	1.211178572	0.165091066	7.336427101	2.19E-13	1.47E-12
Nfib	97.32625753	1.917405634	0.261586329	7.3299153	2.30E-13	1.54E-12
Herc4	152.9294458	1.625757945	0.2218099	7.329510289	2.31E-13	1.54E-12
Ythdf3	173.1575523	1.674089993	0.228520325	7.325781604	2.38E-13	1.58E-12
Zdhhc13	143.0929225	1.589552509	0.217037986	7.323844729	2.41E-13	1.61E-12
Plaat5	45.5716123	-2.885533734	0.394114398	-7.321563861	2.45E-13	1.63E-12
Nipa2	289.5171375	1.252917802	0.171135256	7.321213807	2.46E-13	1.64E-12
Slc4a7	111.9314755	2.193786034	0.299748936	7.318745025	2.50E-13	1.67E-12
Coq10b	438.7963293	1.246119559	0.170312565	7.316662491	2.54E-13	1.69E-12
Gjb5	31.61416102	-4.562580442	0.623751439	-7.314741354	2.58E-13	1.71E-12
Tnrc6c	449.3062909	1.052480319	0.143957611	7.311043244	2.65E-13	1.76E-12
Tiam1	389.1034154	1.222847182	0.167276889	7.310317595	2.67E-13	1.77E-12
Pcsk4	96.40700853	-1.80068317	0.246368474	-7.308902554	2.69E-13	1.78E-12
Coasy	491.4372684	-1.122320548	0.153597257	-7.306904903	2.73E-13	1.81E-12
Dnm1l	199.0074942	1.675421584	0.229301573	7.306629274	2.74E-13	1.81E-12
Stag1	104.2214528	1.84450206	0.252517624	7.304448827	2.78E-13	1.84E-12
Trip13	301.9419531	1.216410285	0.166554488	7.303377427	2.81E-13	1.85E-12
Atp2c2	51.08733658	-2.998443896	0.41087567	-7.297691526	2.93E-13	1.93E-12
Mypop	391.1346761	-1.061581291	0.145504078	-7.295886877	2.97E-13	1.96E-12
LOC100911305	381.5163944	1.198602635	0.164311664	7.294689905	2.99E-13	1.97E-12
Pde4d	205.8130542	1.621212605	0.222259801	7.294223235	3.00E-13	1.98E-12
Rnf2	443.0737475	1.298379431	0.178062934	7.291688403	3.06E-13	2.01E-12
Tspan33	215.6168785	-1.279088948	0.175418691	-7.291634315	3.06E-13	2.01E-12
Slc22a17	480.4831628	-1.044499697	0.143455883	-7.280981994	3.31E-13	2.18E-12
Ccser2	217.6682846	1.641762185	0.225697548	7.274169328	3.49E-13	2.29E-12
Lrrc20	396.4057364	-1.404777545	0.193286081	-7.267867088	3.65E-13	2.39E-12
Card6	142.9002139	1.501856248	0.206651106	7.267593571	3.66E-13	2.39E-12
Golga4	197.2541938	1.325450926	0.182404006	7.266566961	3.69E-13	2.41E-12
Metap2	854.2716823	1.02749148	0.1414079	7.266153304	3.70E-13	2.41E-12
Angel1	382.19903	-1.138803563	0.156732956	-7.265884566	3.71E-13	2.42E-12
Appl1	128.3990353	1.87212371	0.257681035	7.265275494	3.72E-13	2.43E-12
Nectin1	390.1669289	1.087864907	0.149746804	7.264695314	3.74E-13	2.44E-12
Ccdc106	201.2801773	-1.290866885	0.177787968	-7.260710044	3.85E-13	2.51E-12
Cd2ap	95.60027057	2.166862455	0.298645599	7.255631634	4.00E-13	2.60E-12
Smurf2	397.7668982	1.435628565	0.197865455	7.255579615	4.00E-13	2.60E-12
Fbf1	550.6930492	-1.203606111	0.165922079	-7.254044311	4.05E-13	2.63E-12
Kcnn1	182.0383155	-1.454407207	0.200689275	-7.247059938	4.26E-13	2.76E-12
Cdca2	237.398934	1.25611121	0.173439367	7.242365034	4.41E-13	2.86E-12
Efl1	298.289673	1.353970412	0.186955135	7.242221044	4.41E-13	2.86E-12
Selenow	5035.509151	-1.0233587	0.141306945	-7.242097688	4.42E-13	2.86E-12
Lrrc73	95.37146166	-2.067680666	0.285639156	-7.238785794	4.53E-13	2.93E-12
Ppt1	511.4895387	1.015530051	0.140329617	7.236747808	4.60E-13	2.97E-12
LOC501116	297.4234216	1.22260061	0.169049609	7.232200174	4.75E-13	3.07E-12
Zmym4	256.190752	1.191608896	0.164773563	7.231796622	4.77E-13	3.08E-12
Mib1	106.3519167	1.938627973	0.268304925	7.22546548	4.99E-13	3.22E-12
Aspm	230.0823244	1.429032866	0.197825445	7.223706073	5.06E-13	3.26E-12
Srrd	323.7995045	-1.109283098	0.153656895	-7.219221091	5.23E-13	3.36E-12
Hdac10	444.5300807	-1.190811295	0.164956964	-7.218921008	5.24E-13	3.37E-12
Stim2	383.0328972	1.054227022	0.14607006	7.217269723	5.30E-13	3.41E-12
Atp8b3	40.01118453	-3.044101265	0.422392737	-7.206803045	5.73E-13	3.67E-12
Kif11	202.6173314	1.378975622	0.191401338	7.204628965	5.82E-13	3.73E-12
Ap3m1	177.1832961	1.433927651	0.199060802	7.203465655	5.87E-13	3.75E-12
Cracd	264.204564	1.14461711	0.158954158	7.200925891	5.98E-13	3.82E-12
Mcrip2	173.1938456	-1.380977388	0.191792965	-7.200354764	6.01E-13	3.84E-12
Foxj3	435.6122444	1.055106644	0.146657191	7.194373727	6.27E-13	4.00E-12
Smox	40.48673189	3.676758802	0.51116748	7.192865248	6.34E-13	4.05E-12
Unc119	2397.752279	-1.086741159	0.151259608	-7.184609104	6.74E-13	4.29E-12
Fyco1	221.0433285	1.254581222	0.174641109	7.183768065	6.78E-13	4.32E-12
Anapc4	323.5031119	1.219609217	0.169790228	7.183035381	6.82E-13	4.34E-12
LOC100363177	207.4569591	-1.361325411	0.189578108	-7.180815458	6.93E-13	4.41E-12
Serf1	98.80381312	-2.058577843	0.286781407	-7.178212358	7.06E-13	4.48E-12
Actc1	37.76846313	-3.764407019	0.524674714	-7.174744504	7.24E-13	4.59E-12
Eaf1	1098.214425	1.040309284	0.144996707	7.174709704	7.25E-13	4.59E-12
Tbk1	188.9684926	1.355642567	0.188953555	7.174475049	7.26E-13	4.60E-12
Larp4	140.7067531	1.906234899	0.265760545	7.172753566	7.35E-13	4.65E-12
Hspa13	175.1454993	1.568351289	0.218749404	7.169625421	7.52E-13	4.76E-12
Egr3	38.82260064	3.207145308	0.447473707	7.167226276	7.65E-13	4.84E-12
Top1	157.3842914	1.782179366	0.248679899	7.166559799	7.69E-13	4.86E-12
Tmem168	191.8192848	1.502471895	0.209675611	7.165696991	7.74E-13	4.89E-12
Mettl6	217.4073276	1.279234802	0.17852703	7.165496483	7.75E-13	4.89E-12
RGD1566359	442.8137201	1.100081414	0.153562546	7.163735172	7.85E-13	4.95E-12
Pbrm1	142.5902726	1.959277605	0.273535805	7.16278297	7.91E-13	4.98E-12
Tmx3	451.5802244	1.129104616	0.157741637	7.157936487	8.19E-13	5.16E-12
Vps13b	151.4933648	1.603025514	0.22397754	7.157081543	8.24E-13	5.19E-12
Epc2	84.7748327	1.898366805	0.265396108	7.152956454	8.49E-13	5.34E-12
Ubr3	157.6584595	1.710440698	0.239431179	7.143767595	9.08E-13	5.70E-12
Mcee	187.6286655	-1.277067361	0.178859739	-7.140049332	9.33E-13	5.85E-12
Kcnip3	1132.601286	-1.023502018	0.143348527	-7.139954909	9.34E-13	5.85E-12
Gzf1	160.7403013	1.616642354	0.22661669	7.133818583	9.76E-13	6.11E-12
Arl5a	260.6442906	1.249804574	0.175195964	7.133752106	9.77E-13	6.11E-12
Scd2	7845.763376	1.006938844	0.141179675	7.132321563	9.87E-13	6.17E-12
LOC691418	318.9075264	1.070452048	0.150166995	7.128410946	1.02E-12	6.34E-12
Vezt	426.4835253	1.011961955	0.142012521	7.125864287	1.03E-12	6.46E-12
Abcd4	594.0027709	-1.114956696	0.15657353	-7.12097821	1.07E-12	6.69E-12
Cnot2	395.6225698	1.121633618	0.157553878	7.119047994	1.09E-12	6.78E-12
N4bp3	810.6379381	-1.060316651	0.148958112	-7.118220284	1.09E-12	6.82E-12
Gli3	206.9549426	1.29207286	0.181541823	7.117218734	1.10E-12	6.86E-12
Tmx4	258.8100667	1.611793038	0.226472188	7.116957944	1.10E-12	6.87E-12
Klf12	139.893921	1.594393646	0.224161039	7.112715265	1.14E-12	7.08E-12
Cdx2	382.9024176	1.060967267	0.149173987	7.112280673	1.14E-12	7.10E-12
Exoc1	381.3478986	1.038771083	0.146105903	7.10971333	1.16E-12	7.23E-12
RGD1561445	53.85959243	-2.539274363	0.357164954	-7.109528347	1.16E-12	7.24E-12
Dnajc3	345.4449739	1.159433399	0.163091262	7.109108016	1.17E-12	7.26E-12
Cotl1	518.4103689	-1.08529792	0.152750013	-7.105059412	1.20E-12	7.46E-12
Iws1	187.4250653	1.48365051	0.208826318	7.104710396	1.21E-12	7.48E-12
Meis3	471.4586321	-1.062244638	0.149553095	-7.102792752	1.22E-12	7.58E-12
Ell2	241.143368	1.286944853	0.181209983	7.10195338	1.23E-12	7.62E-12
Canx	3266.374395	1.019750828	0.143602897	7.101185639	1.24E-12	7.66E-12
Tmem143	339.1536249	-1.121530156	0.157983094	-7.099051725	1.26E-12	7.78E-12
Prr5l	108.0554398	1.640618915	0.231175494	7.096854793	1.28E-12	7.90E-12
Sdhaf4	397.8530789	-1.119897668	0.157854755	-7.094481672	1.30E-12	8.03E-12
LOC120100833	89.3584487	-1.86855233	0.263568134	-7.089447047	1.35E-12	8.31E-12
Mphosph9	151.1666958	1.393299438	0.196576194	7.087834051	1.36E-12	8.41E-12
Tasor2	83.92696542	2.023995814	0.285577433	7.087380096	1.37E-12	8.43E-12
Cby1	375.8430974	-1.032619271	0.145726591	-7.086004421	1.38E-12	8.51E-12
Prpf18	219.6829115	1.2884583	0.181836962	7.08578876	1.38E-12	8.52E-12
Dennd1b	104.6501732	2.170055153	0.306367322	7.083180863	1.41E-12	8.68E-12
Lrrn4	162.8370937	1.41419787	0.199670251	7.082666873	1.41E-12	8.70E-12
Lyar	363.9369431	1.054384538	0.148892705	7.081505669	1.43E-12	8.77E-12
Ldlrad4	438.3061813	1.185041254	0.167406451	7.078826673	1.45E-12	8.94E-12
Eef1e1	509.0414992	1.139405138	0.161022868	7.0760455	1.48E-12	9.11E-12
Casp2	396.7516942	1.0877596	0.15376464	7.074185606	1.50E-12	9.23E-12
Angptl4	29.7202544	-4.290538164	0.607028079	-7.068104941	1.57E-12	9.63E-12
Inava	198.0387911	-1.279374716	0.181067098	-7.065749284	1.60E-12	9.79E-12
RGD1560523	44.60204449	2.77863018	0.393344126	7.064120184	1.62E-12	9.90E-12
Has2	45.76959427	2.68573893	0.380286522	7.062408933	1.64E-12	1.00E-11
Prune2	149.6175193	1.539370543	0.218398931	7.04843443	1.81E-12	1.11E-11
Arhgef39	287.469949	-1.17897315	0.167304401	-7.046874703	1.83E-12	1.12E-11
Rab29	288.906922	-1.061213132	0.150603657	-7.046396817	1.84E-12	1.12E-11
Lrp8	990.5870485	1.168207517	0.165804427	7.045695589	1.85E-12	1.13E-11
Mbnl3	139.9289009	1.614858624	0.229269989	7.043480195	1.87E-12	1.14E-11
Ndufaf8	292.2530468	-1.077451844	0.153151744	-7.03519146	1.99E-12	1.21E-11
Rasl10b	224.5110149	-1.519507122	0.216063699	-7.032681234	2.03E-12	1.23E-11
Hbegf	1488.907992	2.427750247	0.345449041	7.027810061	2.10E-12	1.28E-11
Trnp1	285.2584722	-1.421215609	0.202578939	-7.015613859	2.29E-12	1.39E-11
Egfl7	718.0131647	-1.024773156	0.146142971	-7.012127595	2.35E-12	1.42E-11
Tlr4	54.10095714	2.373880005	0.338589325	7.011089339	2.36E-12	1.43E-11
Eif1a	550.030766	1.401887946	0.199997234	7.00953668	2.39E-12	1.45E-11
Dpys	47.60725089	6.513384273	0.929576392	7.006830559	2.44E-12	1.48E-11
Qtrt2	181.3302165	1.370626884	0.195621384	7.006528933	2.44E-12	1.48E-11
Papola	628.6777788	1.087825116	0.155263964	7.006294899	2.45E-12	1.48E-11
RGD1560687	222.7827804	-1.329196172	0.189957351	-6.997339996	2.61E-12	1.57E-11
Brwd1	100.6405767	1.749489658	0.250082956	6.995637304	2.64E-12	1.59E-11
Vangl2	43.61383692	2.807146607	0.401559134	6.990618243	2.74E-12	1.65E-11
Kdm6a	64.67653583	2.129601778	0.305006884	6.982143332	2.91E-12	1.75E-11
Rbm18	664.3061143	1.069973266	0.153304296	6.979408247	2.96E-12	1.78E-11
Rasa2	43.38892903	3.169251919	0.454473577	6.97345694	3.09E-12	1.85E-11
Mpp2	37.01491081	-3.347338481	0.480215805	-6.970487946	3.16E-12	1.89E-11
Ublcp1	172.0488551	1.335683733	0.191703022	6.967463116	3.23E-12	1.93E-11
RT1-M3-1	229.8492431	-1.147897229	0.164838962	-6.963749446	3.31E-12	1.98E-11
Egr2	30.28546834	4.596138845	0.660219223	6.961534416	3.37E-12	2.01E-11
Lpin1	69.49051092	2.013489609	0.289429182	6.956760863	3.48E-12	2.08E-11
Mat2b	534.680199	1.010572867	0.145291706	6.955475248	3.51E-12	2.10E-11
Blm	70.33364011	2.018651537	0.290250112	6.954869095	3.53E-12	2.10E-11
Cyren	263.7107596	-1.12653371	0.161980729	-6.954739107	3.53E-12	2.10E-11
Abcd1	681.042087	-1.005231004	0.144549262	-6.954245152	3.54E-12	2.11E-11
Dock9	114.1010779	1.681731684	0.241862935	6.953242692	3.57E-12	2.12E-11
Lrch1	162.9702336	1.318349309	0.189646482	6.951614899	3.61E-12	2.15E-11
Mrpl34	306.054231	-1.10221646	0.158562272	-6.951315993	3.62E-12	2.15E-11
Pten	370.6203116	1.097883219	0.157999639	6.948643833	3.69E-12	2.19E-11
Zscan2	93.49381756	-1.791115812	0.257792984	-6.947884252	3.71E-12	2.20E-11
Ccnh	397.0892242	1.318847918	0.189836498	6.947283244	3.72E-12	2.21E-11
Smad3	1692.769031	1.11536713	0.160591974	6.945347903	3.78E-12	2.24E-11
Zranb1	142.3340609	1.523238175	0.219345238	6.944477974	3.80E-12	2.25E-11
Slc25a37	148.2370777	1.427162533	0.205607652	6.941193672	3.89E-12	2.30E-11
Tent2	92.28654829	1.85371817	0.267096336	6.940260574	3.91E-12	2.32E-11
Rom1	142.8990386	-1.499411643	0.216122206	-6.937795389	3.98E-12	2.36E-11
Ulk2	184.1158259	1.352702407	0.195037419	6.935604521	4.04E-12	2.39E-11
Arhgap6	32.58792148	4.037201379	0.582243273	6.933873811	4.09E-12	2.42E-11
Best1	125.2587985	-1.512362041	0.218188133	-6.931458728	4.17E-12	2.46E-11
Topbp1	127.8125105	1.579475054	0.227874528	6.931336602	4.17E-12	2.46E-11
Ncoa6	531.3063818	1.030357981	0.148767187	6.925976094	4.33E-12	2.55E-11
Dctn4	292.090229	1.106007775	0.159733748	6.924070743	4.39E-12	2.59E-11
Oplah	3180.946125	-1.022741778	0.147730603	-6.923019031	4.42E-12	2.61E-11
Slf2	129.4652194	1.569952425	0.226779506	6.922814387	4.43E-12	2.61E-11
Zfp407	54.40180858	2.372940785	0.342867747	6.920863234	4.49E-12	2.64E-11
Sdr39u1	390.304454	-1.068580118	0.154462294	-6.918064535	4.58E-12	2.69E-11
Cyp2d1	35.00077089	-3.245564133	0.469155292	-6.917888784	4.58E-12	2.69E-11
Ppp3cb	451.8418206	1.053365111	0.152275851	6.917479732	4.60E-12	2.70E-11
Ngf	999.5073584	1.133296258	0.163851756	6.916595141	4.63E-12	2.72E-11
Ccnl1	140.1485754	1.567852336	0.226832341	6.911943542	4.78E-12	2.80E-11
Manba	79.19198321	-1.9042177	0.275496098	-6.911958875	4.78E-12	2.80E-11
Paxbp1	110.5248272	1.710322998	0.247723435	6.90416311	5.05E-12	2.95E-11
Gabpa	147.4884949	1.507105854	0.2185703	6.89529114	5.38E-12	3.14E-11
Prkaa1	183.3489727	1.404136487	0.203638372	6.895245116	5.38E-12	3.14E-11
Fbxo3	158.8969575	1.46577695	0.212585942	6.894985318	5.39E-12	3.14E-11
Cars2	240.5884501	-1.174461553	0.170380554	-6.893166656	5.46E-12	3.18E-11
Btbd3	134.5190437	1.497743678	0.21731227	6.892126593	5.50E-12	3.20E-11
Rapgef3	81.57455229	-1.869151323	0.271313684	-6.889263003	5.61E-12	3.27E-11
Lrig2	116.1582869	1.516868264	0.220215605	6.888105263	5.65E-12	3.29E-11
Nsdhl	333.0978408	1.26603267	0.18399307	6.880871483	5.95E-12	3.45E-11
Myo6	327.3421582	1.057688662	0.153838784	6.875305667	6.19E-12	3.58E-11
R3hcc1l	163.6219404	1.382603809	0.201406511	6.864742355	6.66E-12	3.85E-11
Inpp5f	294.3701799	1.055249863	0.153761036	6.862921137	6.75E-12	3.90E-11
Nin	111.8517251	1.66037652	0.242250447	6.853966784	7.18E-12	4.15E-11
Fnip2	252.080227	1.163121387	0.16970707	6.85370026	7.20E-12	4.15E-11
Ugp2	314.8643448	1.162944397	0.169683042	6.853627697	7.20E-12	4.15E-11
Tmco6	320.1058522	-1.0896145	0.159033649	-6.851471434	7.31E-12	4.22E-11
Dalrd3	435.7447314	-1.05936175	0.154664116	-6.849434617	7.41E-12	4.27E-11
Pou2f2	122.8012304	-1.497692494	0.218702775	-6.848072652	7.49E-12	4.31E-11
Rbm27	136.7978761	1.622498637	0.237065576	6.844092109	7.70E-12	4.42E-11
Prss36	388.6038511	-1.025217623	0.149811551	-6.84338169	7.73E-12	4.44E-11
Plag1	74.98317868	2.259878411	0.330452318	6.838742805	7.99E-12	4.58E-11
Fnbp1l	125.6813831	1.741486775	0.254700558	6.837388937	8.06E-12	4.63E-11
Kcnf1	28.2774201	-4.23788864	0.619957821	-6.835769301	8.16E-12	4.67E-11
Senp2	429.0417306	1.061465407	0.155282104	6.835722703	8.16E-12	4.67E-11
Slc7a7	130.3029907	-1.440148	0.21069737	-6.835149403	8.19E-12	4.68E-11
Dis3	72.21645866	2.313490588	0.338835329	6.827772628	8.62E-12	4.93E-11
Fas	412.7278283	-1.121614123	0.164282697	-6.827341795	8.65E-12	4.94E-11
Tlk2	216.0098403	1.318150295	0.19309157	6.826555386	8.70E-12	4.97E-11
Bend3	179.9085217	1.481760927	0.217231538	6.821113266	9.03E-12	5.16E-11
Dlx4	27.41493913	-4.172323316	0.611811698	-6.819620041	9.13E-12	5.21E-11
Zfp704	153.6779308	1.532074474	0.224801539	6.815231252	9.41E-12	5.36E-11
Rnase4	512.6932224	1.08564148	0.159356821	6.812645178	9.58E-12	5.45E-11
Ing5	256.9370263	1.070301326	0.157151384	6.810638886	9.72E-12	5.53E-11
Mylpf	729.1791293	-3.948095566	0.579824753	-6.809118692	9.82E-12	5.58E-11
Enpp6	32.51556048	-3.378501578	0.496479994	-6.804909802	1.01E-11	5.74E-11
Strn3	312.9913667	1.351085004	0.198600938	6.803014225	1.02E-11	5.81E-11
Polr3gl	317.7583896	-1.037328437	0.152499992	-6.802154027	1.03E-11	5.84E-11
Kpna1	329.5695726	1.317327728	0.19387849	6.794604846	1.09E-11	6.15E-11
Rbl1	85.21982504	1.760573745	0.25929308	6.7898987	1.12E-11	6.35E-11
Kcnh3	36.19493474	2.952705677	0.43542441	6.781213022	1.19E-11	6.74E-11
Cul2	175.6910541	1.449823654	0.213921565	6.77736093	1.22E-11	6.90E-11
Sacs	140.3149158	1.991715695	0.293902708	6.776785791	1.23E-11	6.92E-11
Lhx6	164.4723045	1.301391044	0.192048981	6.776349652	1.23E-11	6.94E-11
Setd2	132.7168657	1.766899619	0.26085144	6.773585845	1.26E-11	7.07E-11
Mpdz	207.0771809	1.242530987	0.183559422	6.769094033	1.30E-11	7.28E-11
Klhl24	172.388102	1.25693958	0.185796616	6.765137082	1.33E-11	7.48E-11
Gas7	400.7115506	3.237684726	0.478634297	6.764422749	1.34E-11	7.51E-11
Timp3	51.87390327	7.226589615	1.068556224	6.762947473	1.35E-11	7.59E-11
Dhh	35.77821662	-2.97861513	0.440488531	-6.762071925	1.36E-11	7.63E-11
Map2k4	250.1083392	1.380442577	0.204233721	6.759131498	1.39E-11	7.78E-11
Kif14	164.399655	1.365663499	0.202222645	6.753266928	1.45E-11	8.09E-11
Cdk8	560.5520187	1.007106532	0.149317897	6.744714165	1.53E-11	8.56E-11
Pnpla7	246.2338465	-1.306269258	0.193683161	-6.744361535	1.54E-11	8.57E-11
Il1rl1	407.6541463	3.544605236	0.526097595	6.737543134	1.61E-11	8.97E-11
Naa15	179.000295	1.666530232	0.247379423	6.736737499	1.62E-11	9.01E-11
Eya1	346.1988496	1.225773965	0.182077522	6.732154274	1.67E-11	9.29E-11
Adamts5	172.9786027	-1.315054393	0.195458566	-6.728046863	1.72E-11	9.53E-11
Gpd2	214.2844478	1.354499331	0.201373906	6.726290216	1.74E-11	9.64E-11
[truncated: 1,506 more rows]
