# Supplementary material for: Nono deficiency impedes the proliferation and adhesion of H9c2 cardiomyocytes through Pi3k/Akt signaling pathway
Source: Sci Rep. 2023 May 2;13:7134. doi: 10.1038/s41598-023-32572-x (PMC10154399; doi:10.1038/s41598-023-32572-x)
Supplement: Supplementary file 3 — Supplementary Information 3. [file 41598_2023_32572_MOESM3_ESM.csv]

ONTOLOGY	ID	Description	GeneRatio	BgRatio	pvalue	p.adjust	qvalue	geneID	Count
BP	GO:0016569	covalent chromatin modification	113/1943	492/17840	5.64511045213132e-15	3.47174292806076e-11	2.50999437366344e-11	Hmga2/Ubr2/Nsd2/Elk4/Ubr5/Ogt/Ep300/Kmt2a/Trip12/Rcor1/Kdm2a/Slk/Setd5/Dot1l/Usp7/Ncor1/Rest/Ep400/Asxl2/Kat6a/Kmt2e/Kansl1/Ccna2/Trrap/Msl2/Parg/Wac/Ctcf/Kmt5b/Dcaf1/Zzz3/Sin3a/Chd1/Mllt10/Oga/Morc2/Map3k7/Jmjd1c/Asxl1/Gtf2b/Crebbp/Lef1/Zmpste24/Setd1b/Prdm16/Lcor/Dr1/Tada2b/Kdm3a/Kdm5a/Kmt2c/Clock/Ube2n/Bmi1/Arid5a/Ccnb1/Smad4/Nsd1/Ash1l/Riox2/Prkca/Jak2/Rnf2/Epc2/Iws1/Kdm6a/Lpin1/Ncoa6/Paxbp1/…	113
BP	GO:0016570	histone modification	110/1943	478/17840	1.13766510928021e-14	3.49832021103665e-11	2.52920916926295e-11	Hmga2/Ubr2/Nsd2/Elk4/Ubr5/Ogt/Ep300/Kmt2a/Trip12/Rcor1/Kdm2a/Slk/Setd5/Dot1l/Usp7/Ncor1/Rest/Ep400/Asxl2/Kat6a/Kmt2e/Kansl1/Ccna2/Trrap/Msl2/Parg/Wac/Ctcf/Kmt5b/Dcaf1/Zzz3/Sin3a/Mllt10/Oga/Map3k7/Jmjd1c/Asxl1/Gtf2b/Crebbp/Lef1/Zmpste24/Setd1b/Prdm16/Lcor/Dr1/Tada2b/Kdm3a/Kdm5a/Kmt2c/Clock/Ube2n/Bmi1/Arid5a/Ccnb1/Smad4/Nsd1/Ash1l/Riox2/Prkca/Jak2/Rnf2/Epc2/Iws1/Kdm6a/Lpin1/Ncoa6/Paxbp1/Prkaa1/Bend…	110
BP	GO:0016358	dendrite development	81/1943	317/17840	1.11386116465595e-13	2.2834153875447e-10	1.65085949456377e-10	Sgk1/Map1b/Iqgap1/Itgb1/Ywhah/Actr2/Nedd4/Dclk1/Mapk6/Srgap2/Rapgef2/Spire1/Tpbg/Nrp1/Mef2a/Clip1/Acsl4/Nr3c1/Camsap2/Arc/Strn/Actr3/Ankrd27/Asap1/Abl2/Pias2/Afdn/Cux1/Eif4g2/Abi2/Fmn1/Caprin1/Map6/Opa1/Trak2/Arid1b/Pak2/Mef2c/Hnrnpk/Pdlim5/Cyfip1/Met/Rock2/Picalm/Stau2/Gsk3b/Crk/Il1rap/Hprt1/Ptprd/Tiam1/Dnm1l/Lrp8/Pten/Btbd3/Myo6/Cask/Mecp2/Camk1d/Adam10/Robo1/Syne1/Sema3a/Ube3a/Atp7a/Mfsd2a/Tme…	81
BP	GO:0071559	response to transforming growth factor beta	71/1943	266/17840	3.80362638272159e-13	5.84807556343445e-10	4.22803101068843e-10	Cav1/Zfp36l2/Lox/Pdgfa/Chst11/Spry2/Itgb1/Fermt2/Zmiz1/Runx1/Cflar/Pmepa1/Cited2/Dab2/Smad7/Glg1/Il1r1/Smad5/Nr3c1/Ep300/Actr3/Zfhx3/Spred2/Enpp1/Serpine1/Gcnt2/Apaf1/Pdpk1/Sdcbp/Cd109/Itga3/Pak2/Mef2c/Sox9/Skil/Ltbp1/Zeb1/Nlk/Lats1/Hipk2/Rock2/Map3k7/Vasn/Fut8/Crebbp/Snx25/Tgfbr3/Prdm16/Tgfbr1/Crk/Smad4/Zfp36l1/Peg10/Rnf111/Appl1/Smurf2/Ldlrad4/Smad3/Usp15/Lemd3/Fos/Trim33/Rock1/Sirt1/Spred1/Itg…	71
BP	GO:0071560	cellular response to transforming growth factor beta stimulus	68/1943	258/17840	2.26552588247023e-12	2.78659683543839e-09	2.01464870053774e-09	Cav1/Zfp36l2/Lox/Pdgfa/Chst11/Spry2/Fermt2/Zmiz1/Runx1/Cflar/Pmepa1/Cited2/Dab2/Smad7/Glg1/Smad5/Nr3c1/Ep300/Actr3/Spred2/Enpp1/Serpine1/Gcnt2/Apaf1/Pdpk1/Sdcbp/Cd109/Itga3/Pak2/Mef2c/Sox9/Skil/Ltbp1/Zeb1/Nlk/Lats1/Hipk2/Rock2/Map3k7/Vasn/Fut8/Crebbp/Snx25/Tgfbr3/Prdm16/Tgfbr1/Crk/Smad4/Zfp36l1/Peg10/Rnf111/Appl1/Smurf2/Ldlrad4/Smad3/Usp15/Lemd3/Fos/Trim33/Rock1/Sirt1/Spred1/Itgb8/Nox4/Map3k1/Myo…	68
BP	GO:0031346	positive regulation of cell projection organization	99/1943	449/17840	3.8184101116181e-12	3.91387036440855e-09	2.82964286166226e-09	Sgk1/Map1b/Adamts1/Iqgap1/Eps8/Itgb1/Plxna2/Actr2/Cflar/Nckap1/Pik3r1/Washc5/Rapgef2/Ptk2b/Nrp1/Clip1/Rreb1/Ep300/Actr3/Ankrd27/Abl2/Pias2/Rtn4/Afdn/Cux1/Eif4g2/Htt/Abi2/Rgs2/Caprin1/Arhgap35/Map6/Itga3/Opa1/Atf1/Enc1/Adnp/Bmpr2/Hnrnpk/Lrp6/Nf1/Itga6/Skil/Rhoq/Qk/Rrn3/Cyfip1/Met/Apc/Picalm/Anln/Stau2/Atmin/Gsk3b/Macf1/Lyn/Tgfbr1/Setx/Twf1/Ror1/Il1rap/Zeb2/Tmem30a/Hmgb1/Ptprd/Tiam1/Dnm1l/Golga4/LO…	99
BP	GO:0071900	regulation of protein serine/threonine kinase activity	101/1943	473/17840	1.70876645869603e-11	1.2690851851198e-08	9.1752089378623e-09	Hmga2/Cav1/Sh2b3/Dusp5/Pdgfa/Dusp6/Iqgap1/Trib1/Trib2/Spry2/Fermt2/Wnk1/Akap13/Dusp18/Dusp10/Spry4/Flt1/Kitlg/Hmgcr/Ern1/Pkd2/Dab2/Rapgef2/Ptk2b/Dipk2a/Ccnyl1/Spag9/Aida/Dusp7/Spred2/Htt/Ripk1/Rgs2/Cdk12/Prkar2a/Ccna2/Tnfaip3/Lrp6/Nf1/Stil/Frs2/Itga1/Lats1/Als2/Met/Apc/Map3k7/Slc8a1/Tead1/Map3k5/Hipk3/Ddx3x/Insr/Gsk3b/Map4k5/Lyn/Il1rn/Crk/Ccnb1/Acsl1/Prkca/Zeb2/Dbf4/Atp2b4/Tiam1/Tlr4/Vangl2/Blm/P…	101
BP	GO:0001822	kidney development	84/1943	366/17840	1.92586306153847e-11	1.2690851851198e-08	9.1752089378623e-09	Foxc2/Slit2/Egr1/Myc/Pdgfa/Adamts1/Sdc4/Cd44/Notch2/Ahr/Cflar/Cat/Spp1/Myo1e/Pkd2/Efnb2/Smad7/Sgce/Nrp1/Smad5/Sulf1/Vcan/Schip1/Hspa4/Mme/Cux1/Fmn1/Dlg1/Apaf1/Tfap2a/Itga3/Prkx/Mef2c/Hnrnpk/Nf1/Sox9/Six4/Epha7/Fat4/Ppat/Apc/Ednra/Asxl1/Qrich1/Pds5a/Lef1/Tiparp/Zmpste24/Mtss1/Tgfbr1/Six1/Smad4/Nup160/Gzf1/Gli3/Has2/Vangl2/Smad3/Eya1/Cplane1/Crlf1/Adamts6/Acvr2b/Robo1/Amer1/Kif3a/Tshz3/Cc2d2a/Zfp16…	84
BP	GO:0001655	urogenital system development	94/1943	429/17840	1.94973584571414e-11	1.2690851851198e-08	9.1752089378623e-09	Foxc2/Slit2/Egr1/Myc/Pdgfa/Adamts1/Sdc4/Cd44/Notch2/Ahr/Cflar/Cat/Spp1/Myo1e/Pkd2/Efnb2/Smad7/Sgce/Nrp1/Smad5/Sulf1/Vcan/Foxf1/Schip1/Hspa4/Tnc/Mme/Cux1/Fmn1/Dlg1/Apaf1/Plaur/Tfap2a/Itga3/Prkx/Mef2c/Hnrnpk/Nf1/Sox9/Frs2/Six4/Epha7/Fat4/Ppat/Apc/Ednra/Asxl1/Qrich1/Pds5a/Lef1/Tiparp/Zmpste24/Mtss1/Tgfbr1/Six1/Smad4/Hoxd13/Nup160/Gzf1/Gli3/Has2/Vangl2/Pten/Smad3/Plag1/Eya1/Cplane1/Crlf1/Adamts6/Acvr…	94
BP	GO:0001667	ameboidal-type cell migration	97/1943	449/17840	2.16861337467783e-11	1.2690851851198e-08	9.1752089378623e-09	Foxc2/Slit2/Iqgap1/Ets1/Sdc4/Rin2/Itgb1/Dusp10/Nckap1/Kitlg/Srgap2/Dock5/Kank1/Efnb2/Ago2/Sp1/Tpbg/Ptk2b/Nrp1/Rreb1/Actr3/Schip1/Gja1/Serpine1/Timp1/Zfand5/Rtn4/Pdpk1/Akt3/Syne2/Mia3/Ptprm/Itga3/Nrp2/Prkx/Mef2c/Bmpr2/Lrp6/Hif1a/Nf1/Sox9/Ptgs2/Capn7/Jcad/Pkn2/Met/Akap12/Rock2/Slc8a1/Anln/Ptprg/Clasp2/Tgfbr3/Stard13/Macf1/Tgfbr1/Fgf7/Dock1/Mcc/Prkca/Zeb2/Hmgb1/Fer/Atp2b4/Appl1/Smurf2/Egr3/Prr5l/Has…	97
BP	GO:0072001	renal system development	86/1943	380/17840	2.42061308028999e-11	1.2690851851198e-08	9.1752089378623e-09	Foxc2/Slit2/Egr1/Myc/Pdgfa/Adamts1/Sdc4/Cd44/Notch2/Ahr/Cflar/Cat/Spp1/Myo1e/Pkd2/Efnb2/Smad7/Sgce/Nrp1/Smad5/Sulf1/Vcan/Foxf1/Schip1/Hspa4/Mme/Cux1/Fmn1/Dlg1/Apaf1/Tfap2a/Itga3/Prkx/Mef2c/Hnrnpk/Nf1/Sox9/Six4/Epha7/Fat4/Ppat/Apc/Ednra/Asxl1/Qrich1/Pds5a/Lef1/Tiparp/Zmpste24/Mtss1/Tgfbr1/Six1/Smad4/Nup160/Gzf1/Gli3/Has2/Vangl2/Smad3/Eya1/Cplane1/Crlf1/Adamts6/Acvr2b/Robo1/Amer1/Kif3a/Tshz3/Cc2d2a…	86
BP	GO:0009896	positive regulation of catabolic process	97/1943	450/17840	2.47626377584352e-11	1.2690851851198e-08	9.1752089378623e-09	Cav1/Socs5/Myc/Zfp36l2/Trib1/Trib2/Nedd4/Csnk1a1/Atf6/Zfand2a/Ago2/Dab2/Acsl5/Ptk2b/Smad7/Ezr/Cnot1/Zc3hav1/Asb5/Ldlr/Foxo1/Msn/Gja1/Abhd5/Tnrc6a/Htt/Bcap31/Gclc/Wac/Pip4k2a/Tnfaip3/Klhl40/Hif1a/Vps13d/Sox9/Rc3h1/Pum1/Qk/Eif4enif1/Apc/Rock2/Rchy1/Map3k7/Bnip3l/Rnf19a/Celf1/Smcr8/Zyg11b/Arih1/Tiparp/Zbtb20/Ankib1/Fbxl5/Insr/Tnrc6b/Gsk3b/Zfp36l1/Mtdh/Hmgb1/Vps35/Ythdf3/Tnrc6c/Smurf2/Fyco1/Tbk1/Prr5…	97
BP	GO:0046777	protein autophosphorylation	63/1943	243/17840	3.11860815451233e-11	1.4753415500193e-08	1.06663974450689e-08	Cav1/Pdgfa/Iqgap1/Wnk1/Flt1/Camk2d/Ern1/Ptk2b/Peak1/Trim24/Impact/Ppp2r5a/Uhmk1/Slk/Enpp1/Smg1/Ripk1/Hspa9/Cdk12/Aak1/Prkx/Dyrk1a/Pak2/Errfi1/Nlk/Epha7/Ppp2r5c/Met/Gpnmb/Csnk1g3/Stk17b/Tec/Ddx3x/Insr/Musk/Gsk3b/Lyn/Tgfbr1/Trpm7/Prkca/Jak2/Mob1b/Fer/Ulk2/Ngf/Pikfyve/Taok1/Csnk1g1/Vrk2/Taf1/Rap2c/Vegfc/Riok2/Ttk/Csf1r/Map3k1/Nbn/Lrrk2/Rap2a/Tnik/Rad50/Atr/Wnk3	63
BP	GO:0018205	peptidyl-lysine modification	86/1943	383/17840	3.7383668150553e-11	1.64221113661358e-08	1.18728281404463e-08	Egr1/Lox/Nsd2/Zmiz1/Ogt/Ep300/Kmt2a/Setd5/Pias2/Dot1l/Ep400/Asxl2/Kat6a/Kmt2e/Kansl1/Trrap/Msl2/Ctcf/Topors/Kmt5b/Senp1/Uspl1/Zzz3/Hmg20a/Sin3a/Loxl4/Mllt10/Oga/Map3k7/Gtf2b/Crebbp/Lef1/Zmpste24/Setd1b/Prdm16/Lcor/Dr1/Tada2b/Kdm3a/Senp6/Kmt2c/Clock/Bmi1/Arid5a/Smad4/Nsd1/Ash1l/Epc2/Iws1/Egr2/Ncoa6/Prkaa1/Senp2/Bend3/Ing5/Setd2/Eya1/Mecp2/Gnl3l/Ncoa1/Taf1/Hdac9/Trim16/Suz12/Atp7a/Pias1/Atf2/Phf19/…	86
BP	GO:0031331	positive regulation of cellular catabolic process	85/1943	381/17840	6.90196511058467e-11	2.82980569533972e-08	2.04588776330594e-08	Cav1/Socs5/Myc/Zfp36l2/Trib1/Trib2/Csnk1a1/Atf6/Zfand2a/Ago2/Dab2/Acsl5/Ptk2b/Smad7/Ezr/Cnot1/Zc3hav1/Ldlr/Foxo1/Msn/Abhd5/Tnrc6a/Htt/Bcap31/Gclc/Wac/Pip4k2a/Tnfaip3/Klhl40/Hif1a/Vps13d/Rc3h1/Pum1/Qk/Eif4enif1/Rock2/Rchy1/Map3k7/Bnip3l/Rnf19a/Celf1/Smcr8/Zyg11b/Arih1/Zbtb20/Ankib1/Fbxl5/Insr/Tnrc6b/Gsk3b/Zfp36l1/Mtdh/Hmgb1/Vps35/Ythdf3/Tnrc6c/Fyco1/Tbk1/Prr5l/Pten/Prkaa1/Itch/Rnft1/Ufl1/Cnot6l/Ag…	85
BP	GO:2001020	regulation of response to DNA damage stimulus	59/1943	227/17840	1.17820582853174e-10	4.52872865341888e-08	3.27417198665663e-08	Hmga2/Myc/Cd44/Nsd2/Actr2/Ubr5/Spire1/Trip12/Spred2/Smg1/Dhx9/Dyrk1a/Parg/Ppp4r2/Mcl1/Hnrnpk/Skil/Ercc1/Kmt5b/Wdr48/Usp1/Zmpste24/Usp47/Bclaf1/Pcna/Ube2n/Cry1/Hmgb1/Eef1e1/Blm/Slf2/Senp2/Setd2/Eya1/Dek/Rnf168/Arid2/Ercc8/Helb/Top2b/Rnaseh2b/Ercc6/Cgas/Sirt1/Spred1/Pot1/Nudt16/Thoc1/Brca1/Fmr1/Smchd1/Parpbp/Rif1/Pmaip1/Atr/Shld2/Dtx3l/Polq/Ddias	59
BP	GO:0007179	transforming growth factor beta receptor signaling pathway	50/1943	177/17840	1.29848857018401e-10	4.69747335684216e-08	3.39617072474134e-08	Cav1/Lox/Chst11/Spry2/Fermt2/Zmiz1/Pmepa1/Cited2/Dab2/Smad7/Glg1/Smad5/Ep300/Spred2/Gcnt2/Pdpk1/Sdcbp/Cd109/Itga3/Skil/Ltbp1/Zeb1/Nlk/Lats1/Hipk2/Map3k7/Vasn/Fut8/Crebbp/Snx25/Tgfbr3/Prdm16/Tgfbr1/Smad4/Peg10/Rnf111/Appl1/Smurf2/Ldlrad4/Smad3/Usp15/Lemd3/Fos/Trim33/Sirt1/Spred1/Itgb8/Map3k1/Myocd/Itga8	50
BP	GO:0018105	peptidyl-serine phosphorylation	74/1943	318/17840	1.55799910008377e-10	5.32316359195288e-08	3.84853111038236e-08	Hmga2/Cav1/Sgk1/Cd44/Spry2/Wnk1/Csnk1a1/Dclk1/Camk2d/Hipk1/Ern1/Ogt/Smad7/Foxo1/Pdk3/Uhmk1/Smg1/Ripk1/Pdpk1/Akt3/Prkx/Dyrk1a/Pak2/Pik3ca/Ptgs2/Nlk/Lats1/Hipk2/Pkn2/Tfrc/Met/Rock2/Csnk1g3/Rps6ka3/Hipk3/Gsk3b/Tgfbr1/Morc3/Ccnb1/Nsd1/Prkca/Atp2b4/Pde4d/Tbk1/Top1/Pten/Ngf/Prkaa1/Inpp5f/Fnip2/Tlk2/Pikfyve/Camk1d/Csnk1g1/Vrk2/Taf1/Chuk/Cdc7/Bdkrb2/Braf/Fnip1/Rock1/Ercc6/Ttbk2/Rictor/Ttk/Bcl2/Akap9/Map3…	74
BP	GO:0006281	DNA repair	96/1943	460/17840	2.04436264679272e-10	6.6172790935659e-08	4.78414837676035e-08	Nono/Hmga2/Nsd2/Actr2/Ubr5/Hmga1/Bach1/Psme4/Spire1/Trip12/Kdm2a/Bard1/Dot1l/Usp7/Dhx9/Dclre1a/Marf1/Kif1b/Rad21/Mcm4/Parg/Ppp4r2/Sfr1/Pds5b/Ercc1/Kmt5b/Xrcc5/Usp28/Wdr48/Usp1/Fancd2/Lig3/Supt16h/Prrx1/Pds5a/Zmpste24/Hus1/Ube2d3/Usp47/Pcna/Ube2n/Ino80/Setx/Exo1/Msh3/Hmgb1/Zfyve26/Trip13/Blm/Slf2/Setd2/Eya1/Rbbp8/Ufl1/Taok1/Dek/Rnf168/Smc3/Arid2/Vcpip1/Cdc7/Dtl/Cetn2/Ercc8/Rad17/Hdac9/Helb/Top2b/N…	96
BP	GO:0090287	regulation of cellular response to growth factor stimulus	69/1943	290/17840	2.32035950331464e-10	7.13510547269252e-08	5.1585255484216e-08	Dok5/Slit2/Cav1/Lox/Rbpj/Chst11/Spry2/Notch2/Nedd4/Spry4/Myof/Cflar/Pmepa1/Shisa2/Tcf7l2/Cited2/Dab2/Adamts12/Smad7/Glg1/Ep300/Sulf1/Spred2/Runx2/Pdpk1/Sdcbp/Cd109/Itga3/Bmpr2/Hif1a/Skil/Ltbp1/Zeb1/Lats1/Hipk2/Jcad/Cyfip1/Vasn/Crebbp/Snx25/Tgfbr3/Prdm16/Crim1/Smad4/Peg10/Rnf111/Atp2b4/Smurf2/Ldlrad4/Smad3/Ngf/Cask/Ctdspl2/Lemd3/Robo1/Zdhhc17/Vegfc/Pik3cb/Ccbe1/Trim33/Vsir/Sirt1/Spred1/Myocd/Sfrp4…	69
BP	GO:0044772	mitotic cell cycle phase transition	84/1943	387/17840	3.79524742558191e-10	1.11146531749185e-07	8.03565169205915e-08	Hmga2/Zfp36l2/Adamts1/Eps8/Itgb1/Bach1/Camk2d/Inhba/Pkd2/Cdc14b/Dlg1/Ripk1/Ankrd17/Taf2/Kmt2e/Ticrr/Ccna2/Rad21/Zfp207/Slfn13/Lats1/Ppat/E2f3/Sin3a/Ppp2r5c/Apc/Gpnmb/Usp37/Clasp2/Crebbp/Cul3/Hus1/Ddx3x/Usp47/Kntc1/Cacul1/Ino80/Eif4e/Ccnb1/Cdk14/Zfp36l1/Foxn3/Trip13/Appl1/Anapc4/Casp2/Blm/Pten/Topbp1/Senp2/Rbl1/Kif14/Rbbp8/Mecp2/Taok1/Zfp655/Cdc7/Dtl/Tfap4/Rad17/Cdc27/Rnaseh2b/Ccnj/Nabp1/Tpr/Pias1…	84
BP	GO:0060537	muscle tissue development	97/1943	474/17840	5.00991036080916e-10	1.36582883824173e-07	9.87464443771173e-08	Foxc2/Cav1/Egr1/Myc/Klhl41/Lox/Megf10/Rbpj/Itgb1/Akap13/Ahr/Cflar/Camk2d/Hmgcr/Tcf7l2/Cited2/Plagl1/Pkd2/Efnb2/Ccn4/Smad7/Dipk2a/Sgce/Mef2a/Nr3c1/Ep300/Meis1/Schip1/Gja1/Zfand5/Ncor1/Dlg1/Ripk1/Rgs2/Foxn2/Klf5/Ppp1r13l/Mef2c/Lrp6/Klhl40/Nf1/Sox9/Skil/Med1/Frs2/Pdlim5/Dner/Six4/Met/Apc/Slc8a1/Tgfbr3/Lef1/Tiparp/Zmpste24/Nfatc3/Gsk3b/Tgfbr1/Nras/Six1/Ccnb1/Smad4/Bmpr1a/Dicer1/Homer1/Egr2/Pten/Smad3…	97
BP	GO:0048813	dendrite morphogenesis	51/1943	189/17840	5.10797776903412e-10	1.36582883824173e-07	9.87464443771173e-08	Sgk1/Itgb1/Ywhah/Actr2/Nedd4/Dclk1/Rapgef2/Tpbg/Nrp1/Mef2a/Arc/Actr3/Ankrd27/Abl2/Pias2/Afdn/Cux1/Abi2/Fmn1/Caprin1/Map6/Opa1/Trak2/Pdlim5/Met/Rock2/Picalm/Stau2/Gsk3b/Hprt1/Ptprd/Tiam1/Dnm1l/Lrp8/Pten/Btbd3/Cask/Adam10/Robo1/Syne1/Sema3a/Ube3a/Atp7a/Ppp3ca/Dhx36/Lrrk2/Pak3/Ptprf/Rap2a/Tnik/Caprin2	51
BP	GO:1903844	regulation of cellular response to transforming growth factor beta stimulus	38/1943	120/17840	6.06019294520633e-10	1.55292444220912e-07	1.12273048248033e-07	Cav1/Lox/Chst11/Spry2/Cflar/Pmepa1/Cited2/Dab2/Smad7/Glg1/Ep300/Spred2/Pdpk1/Sdcbp/Cd109/Itga3/Skil/Ltbp1/Zeb1/Lats1/Hipk2/Vasn/Crebbp/Snx25/Tgfbr3/Prdm16/Smad4/Peg10/Rnf111/Smurf2/Ldlrad4/Smad3/Lemd3/Trim33/Sirt1/Spred1/Myocd/Itga8	38
BP	GO:0010720	positive regulation of cell development	82/1943	378/17840	6.32618040568312e-10	1.55624037979805e-07	1.12512783299392e-07	Myc/Sgk1/Map1b/Trib1/Fermt2/Plxna2/Actr2/Runx1/Flt1/Dock5/Dab2/Etv5/Smad7/Nrp1/Rreb1/Ep300/Actr3/Ankrd27/Pias2/Mme/Rtn4/Synj1/Afdn/Cux1/Eif4g2/Caprin1/Map6/Opa1/Man2a1/Adnp/Bmpr2/Hif1a/Skil/Xrcc5/Qk/Cyfip1/Met/Picalm/Stau2/Gsk3b/Macf1/Lyn/Crk/Dock1/Dicer1/Zeb2/Ptprd/Tiam1/Dnm1l/Golga4/Aspm/Gli3/Has2/Lrp8/Egr2/Ngf/Nin/Plag1/Cask/Clcf1/Ufl1/Robo1/Fzd3/Vegfc/Braf/Akap11/Lmod3/Bcl2/Id2/Gper1/Fmr1/Dhx…	82
BP	GO:0010631	epithelial cell migration	71/1943	310/17840	7.6957839636239e-10	1.82034889908796e-07	1.31607252883997e-07	Foxc2/Slit2/Ets1/Rin2/Itgb1/Dusp10/Dock5/Kank1/Efnb2/Sp1/Ptk2b/Nrp1/Rreb1/Serpine1/Rtn4/Pdpk1/Akt3/Mia3/Ptprm/Itga3/Prkx/Mef2c/Bmpr2/Hif1a/Nf1/Sox9/Ptgs2/Capn7/Jcad/Pkn2/Met/Rock2/Anln/Ptprg/Clasp2/Tgfbr3/Stard13/Macf1/Tgfbr1/Fgf7/Dock1/Mcc/Prkca/Zeb2/Hmgb1/Atp2b4/Egr3/Has2/Hbegf/Pten/Mecp2/Lemd3/Sp100/Robo1/Vegfc/Pik3cb/Sema3a/Hdac9/Ccbe1/Rock1/Sirt1/Spred1/Krit1/Card10/Plpp3/Srpx2/Emp2/Patz1/An…	71
BP	GO:0090130	tissue migration	72/1943	318/17840	1.00045231166796e-09	2.24816461852142e-07	1.62537395783217e-07	Foxc2/Slit2/Ets1/Rin2/Itgb1/Dusp10/Dock5/Kank1/Efnb2/Sp1/Ptk2b/Nrp1/Rreb1/Foxf1/Serpine1/Rtn4/Pdpk1/Akt3/Mia3/Ptprm/Itga3/Prkx/Mef2c/Bmpr2/Hif1a/Nf1/Sox9/Ptgs2/Capn7/Jcad/Pkn2/Met/Rock2/Anln/Ptprg/Clasp2/Tgfbr3/Stard13/Macf1/Tgfbr1/Fgf7/Dock1/Mcc/Prkca/Zeb2/Hmgb1/Atp2b4/Egr3/Has2/Hbegf/Pten/Mecp2/Lemd3/Sp100/Robo1/Vegfc/Pik3cb/Sema3a/Hdac9/Ccbe1/Rock1/Sirt1/Spred1/Krit1/Card10/Plpp3/Srpx2/Emp2/Pa…	72
BP	GO:0090132	epithelium migration	71/1943	312/17840	1.03560968718102e-09	2.24816461852142e-07	1.62537395783217e-07	Foxc2/Slit2/Ets1/Rin2/Itgb1/Dusp10/Dock5/Kank1/Efnb2/Sp1/Ptk2b/Nrp1/Rreb1/Serpine1/Rtn4/Pdpk1/Akt3/Mia3/Ptprm/Itga3/Prkx/Mef2c/Bmpr2/Hif1a/Nf1/Sox9/Ptgs2/Capn7/Jcad/Pkn2/Met/Rock2/Anln/Ptprg/Clasp2/Tgfbr3/Stard13/Macf1/Tgfbr1/Fgf7/Dock1/Mcc/Prkca/Zeb2/Hmgb1/Atp2b4/Egr3/Has2/Hbegf/Pten/Mecp2/Lemd3/Sp100/Robo1/Vegfc/Pik3cb/Sema3a/Hdac9/Ccbe1/Rock1/Sirt1/Spred1/Krit1/Card10/Plpp3/Srpx2/Emp2/Patz1/An…	71
BP	GO:0017015	regulation of transforming growth factor beta receptor signaling pathway	37/1943	117/17840	1.06011014531904e-09	2.24816461852142e-07	1.62537395783217e-07	Cav1/Lox/Chst11/Spry2/Pmepa1/Cited2/Dab2/Smad7/Glg1/Ep300/Spred2/Pdpk1/Sdcbp/Cd109/Itga3/Skil/Ltbp1/Zeb1/Lats1/Hipk2/Vasn/Crebbp/Snx25/Tgfbr3/Prdm16/Smad4/Peg10/Rnf111/Smurf2/Ldlrad4/Smad3/Lemd3/Trim33/Sirt1/Spred1/Myocd/Itga8	37
BP	GO:0018209	peptidyl-serine modification	76/1943	344/17840	1.12689258445983e-09	2.31012979814265e-07	1.67017343044152e-07	Hmga2/Cav1/Sgk1/Cd44/Spry2/Wnk1/Csnk1a1/Dclk1/Camk2d/Hipk1/Ern1/Ogt/Smad7/Foxo1/Pdk3/Uhmk1/Smg1/Ripk1/Pdpk1/Akt3/Prkx/Dyrk1a/Pak2/Pik3ca/Ptgs2/Galnt1/Nlk/Lats1/Hipk2/Pkn2/Tfrc/Met/Rock2/Csnk1g3/Rps6ka3/Hipk3/Gsk3b/Tgfbr1/Morc3/Ccnb1/Nsd1/Prkca/Atp2b4/Pde4d/Tbk1/Top1/Pten/Ngf/Prkaa1/Inpp5f/Fnip2/Tlk2/Pikfyve/Camk1d/Csnk1g1/Vrk2/Taf1/Chuk/Cdc7/Bdkrb2/Braf/Fnip1/Rock1/Ercc6/Ttbk2/Rictor/Ttk/Bcl2/Aka…	76
BP	GO:0050769	positive regulation of neurogenesis	68/1943	295/17840	1.31642567164604e-09	2.61161867116876e-07	1.888143306293e-07	Myc/Sgk1/Map1b/Plxna2/Actr2/Flt1/Etv5/Nrp1/Ep300/Actr3/Ankrd27/Pias2/Mme/Rtn4/Synj1/Afdn/Cux1/Eif4g2/Caprin1/Map6/Opa1/Man2a1/Adnp/Bmpr2/Hif1a/Skil/Xrcc5/Qk/Cyfip1/Met/Picalm/Stau2/Gsk3b/Macf1/Lyn/Dicer1/Zeb2/Ptprd/Tiam1/Dnm1l/Golga4/Aspm/Gli3/Lrp8/Egr2/Ngf/Nin/Plag1/Cask/Clcf1/Ufl1/Robo1/Fzd3/Vegfc/Braf/Id2/Gper1/Fmr1/Dhx36/Dixdc1/Pak3/Sema7a/Snap91/Ptprf/Tnik/Serpine2/Caprin2/Disc1	68
BP	GO:0022604	regulation of cell morphogenesis	74/1943	334/17840	1.63306391422601e-09	3.13854471015311e-07	2.26909933345087e-07	Myo10/Sgk1/Slc23a2/Eps8/Cd44/Fermt2/Plxna2/Actr2/Spry4/Dock5/Kank1/Dab2/Ptk2b/Spag9/Nrp1/Diaph1/Ezr/Rreb1/Arc/Actr3/Msn/Ankrd27/Pias2/Rtn4/Afdn/Cux1/Dlg1/Caprin1/Arhgap35/Opa1/Pdzd8/Hnrnpk/Plaa/Ttc3/Rhoq/Dlc1/Met/Picalm/Stau2/Zmpste24/Macf1/Crk/Dock1/Gna13/Itsn2/Ptprd/Tiam1/Dnm1l/Zmym4/Larp4/LOC691418/Has2/Lrp8/Brwd1/Zranb1/Gas7/Cask/Mecp2/Mkln1/Myo9a/Kif3a/Braf/Mfsd2a/Csf1r/Grip1/Dhx36/Rims2/Pak…	74
BP	GO:0060562	epithelial tube morphogenesis	83/1943	392/17840	1.6953762273028e-09	3.15956478724613e-07	2.28429639047114e-07	Hmga2/Foxc2/Slit2/Myc/Rbpj/Sdc4/Cd44/Spry2/Notch2/Ppp3r1/Ahr/Flt1/Nckap1/Cited2/Pkd2/Efnb2/Adamts12/Etv5/Nrp1/Luzp1/Nr3c1/Foxf1/Kdm2a/Abl2/Gja1/Tnc/Fmn1/Dlg1/Apaf1/Tfap2a/Slc12a2/Arhgap35/Prkx/Opa1/Mef2c/Lrp6/Hif1a/Sox9/Stil/Med1/Six4/Hectd1/Epha7/Sec24b/Dlc1/Fat4/Tgif1/Met/Rock2/Prkacb/Map3k7/Ednra/Tead1/Lef1/Nfatc3/Mtss1/Stard13/Six1/Smad4/Gna13/Dicer1/Zeb2/Mib1/Gzf1/Gli3/Vangl2/Kdm6a/Smad3/Set…	83
BP	GO:0006913	nucleocytoplasmic transport	71/1943	316/17840	1.85440686448782e-09	3.35429476958827e-07	2.42508191814135e-07	Akap13/Tnpo1/Ppp3r1/Nedd4/Ubr5/Tcf7l2/Pik3r1/Nup153/Ep300/Tnpo3/Uhmk1/Nxf7/Zc3h11a/Bard1/Cse1l/Nup98/Hspa9/Dhx9/Nup155/Ncbp1/Ipo5/Ndc1/Xpo7/Nf1/Ptgs2/Med1/Ppp1r12a/Kpna4/Mlxip/Kpna2/E2f3/Eif4enif1/Ipo7/Abce1/Ltv1/Xpo4/Uaca/Xpo1/Ipo11/Kpna3/Ythdc1/Sdad1/Gsk3b/Nup205/Nup35/Nup160/Jak2/Appl1/Gli3/Iws1/Egr2/Kpna1/Setd2/Ctdspl2/Sp100/Tpr/Riok2/Ect2/Ppp3ca/Gper1/Thoc1/Brca1/Thoc2/Lrrk2/Styx/Malt1/Nxf3/…	71
BP	GO:0051169	nuclear transport	71/1943	317/17840	2.14021965961007e-09	3.76067168760056e-07	2.71888356156179e-07	Akap13/Tnpo1/Ppp3r1/Nedd4/Ubr5/Tcf7l2/Pik3r1/Nup153/Ep300/Tnpo3/Uhmk1/Nxf7/Zc3h11a/Bard1/Cse1l/Nup98/Hspa9/Dhx9/Nup155/Ncbp1/Ipo5/Ndc1/Xpo7/Nf1/Ptgs2/Med1/Ppp1r12a/Kpna4/Mlxip/Kpna2/E2f3/Eif4enif1/Ipo7/Abce1/Ltv1/Xpo4/Uaca/Xpo1/Ipo11/Kpna3/Ythdc1/Sdad1/Gsk3b/Nup205/Nup35/Nup160/Jak2/Appl1/Gli3/Iws1/Egr2/Kpna1/Setd2/Ctdspl2/Sp100/Tpr/Riok2/Ect2/Ppp3ca/Gper1/Thoc1/Brca1/Thoc2/Lrrk2/Styx/Malt1/Nxf3/…	71
BP	GO:0003007	heart morphogenesis	64/1943	274/17840	2.29034917308028e-09	3.91267983734549e-07	2.82878213657635e-07	Foxc2/Slit2/Adamts1/Rbpj/Notch2/Nsd2/Zmiz1/Nedd4/Ahr/Cited2/Pkd2/Smad7/Nrp1/Sos1/Foxf1/Kdm2a/Gja1/Rtn4/Asxl2/Tfap2a/Kat6a/Ppp1r13l/Nrp2/Cert1/Mef2c/Bmpr2/Lrp6/Hif1a/Sox9/Stil/Med1/Sec24b/Dlc1/Fat4/Slc8a1/Asxl1/Tead1/Pds5a/Tgfbr3/Zmpste24/Insr/Adgrg6/Tgfbr1/Six1/Smad4/Bmpr1a/Dicer1/Mib1/Has2/Vangl2/Kdm6a/Smad3/Eya1/Mrtfb/Nipbl/Zfpm2/Robo1/Arid2/Kif3a/Chd7/Slit3/Atf2/Id2/Flrt2	64
BP	GO:0051962	positive regulation of nervous system development	77/1943	356/17840	2.42167538940192e-09	3.98310252882791e-07	2.87969620569432e-07	Myc/Sgk1/Map1b/Adgre5/Plxna2/Actr2/Flt1/Pik3r1/Tpbg/Etv5/Nrp1/Ep300/Actr3/Ankrd27/Pias2/Mme/Rtn4/Synj1/Afdn/Cux1/Eif4g2/Caprin1/Map6/Opa1/Man2a1/Adnp/Bmpr2/Hif1a/Skil/Xrcc5/Qk/Cyfip1/Met/Picalm/Stau2/Musk/Gsk3b/Macf1/Lyn/Adgrl2/Prkca/Dicer1/Il1rap/Zeb2/Ptprd/Tiam1/Dnm1l/Golga4/Aspm/Gli3/Lrp8/Egr2/Ngf/Nin/Plag1/Cask/Clcf1/Ufl1/Robo1/Fzd3/Vegfc/Braf/Id2/Gper1/Flrt2/Fmr1/Dhx36/Dixdc1/Pak3/Sema7a/Srp…	77
BP	GO:0033044	regulation of chromosome organization	67/1943	293/17840	2.46996480257566e-09	3.98310252882791e-07	2.87969620569432e-07	Myc/Rnf4/Ogt/Ep300/Kmt2a/Kdm2a/Slk/Nek7/Smg1/Ncor1/Asxl2/Top2a/Kmt2e/Rad21/Zfp207/Tent4b/Ercc1/Xrcc5/Tnks2/Sin3a/Apc/Morc2/Ylpm1/Cul3/Lcor/Tada2b/Senp6/Kntc1/Ube2n/Arid5a/Ccnb1/Smad4/Hmbox1/Trip13/Anapc4/Lpin1/Slf2/Paxbp1/Mier1/Wapl/Mecp2/Gnl3l/Nipbl/Cdc27/Tpr/Bub1/Rnf20/Phf19/Riok2/Sirt1/Ttk/Pot1/Resf1/Brca1/Fmr1/Nbn/Dhx36/Piwil2/Lrrk2/Smc5/Mtf2/Rif1/Rad50/Sgo2/Atr/Dnmt3b/Cenpe	67
BP	GO:0007264	small GTPase mediated signal transduction	88/1943	428/17840	2.52586989632989e-09	3.98310252882791e-07	2.87969620569432e-07	Cyth3/Slit2/Rasa1/Dhcr24/F2r/Eps8/Spry2/Notch2/Itgb1/Akap13/Spry4/Nckap1/Camk2d/Kitlg/Arhgap32/Dock5/Kank1/Rapgef2/Ogt/Arhgef3/Nrp1/Sos1/Arhgef12/Abl2/Cbl/Rtn4/Uso1/Abi2/Sdcbp/Shoc2/Arhgap35/Itga3/Ccna2/Arhgap42/Srgap1/Nf1/Rhoq/F2rl2/Cdc42bpa/Dlc1/Sos2/Usp28/Cyfip1/Als2/Met/Psd4/Rock2/Rasa3/Ednra/Rab6a/Cul3/Rab1a/Cyrib/Ralgapb/Arhgap31/Stard13/Rapgef6/Nras/Crk/Sipa1l2/Dock1/Gna13/Arfgef1/Tiam1/Cd…	88
BP	GO:0045860	positive regulation of protein kinase activity	98/1943	496/17840	2.86811097456463e-09	4.40972062339312e-07	3.18813177804237e-07	Hmga2/Mmd/Egr1/Pdgfa/F2r/Iqgap1/Sdc4/Spry2/Tab2/Fermt2/Wnk1/Akap13/Flt1/Kitlg/Ern1/Pkd2/Map3k6/Dab2/Rapgef2/Ptk2b/Dipk2a/Ccnyl1/Spag9/Zfp91/Dlg1/Ripk1/Pdpk1/Ncapg2/Hsph1/Pak2/Adnp/Pik3ca/Stil/Frs2/Itga1/Xrcc5/Als2/Met/Map3k7/Tead1/Map3k5/Ddx3x/Insr/Map4k5/Tgfbr1/Il1rn/Cacul1/Crk/Ccnb1/Acsl1/Jak2/Zeb2/Hmgb1/Dbf4/Atp2b4/Tiam1/Lrp8/Hbegf/Tlr4/Vangl2/Ngf/Prkaa1/Map2k4/Kif14/Traf6/Taok1/Map3k2/Acvr2b/…	98
BP	GO:0032868	response to insulin	75/1943	345/17840	3.08527984477921e-09	4.62791976716881e-07	3.34588499726505e-07	Foxc2/Egr1/Rasa1/Myc/Sgk1/Atp2b1/Vgf/Cpeb2/Insig1/Cflar/Kbtbd2/Cat/Pik3r1/Kank1/Ogt/Acsl5/Sp1/Nr3c1/Foxo1/Enpp1/Serpine1/Uso1/Pdpk1/Gclc/Akt3/Rab31/Slc39a14/Opa1/Pip4k2a/Hnrnpk/Hif1a/Rhoq/Errfi1/Dlc1/Pde3b/Fads1/Ppat/Rab10/Zfp106/Cyfip1/Apc/Myo5a/Clasp2/Epm2aip1/Insr/Gsk3b/Lyn/Cry1/Zfp36l1/Prkca/Hprt1/Hmgb1/Fer/Appl1/Tlr4/Egr2/Lpin1/Pten/Prkaa1/Inpp5f/Stxbp3/Rab8b/Osbpl8/Dennd4c/Ptprn/Hdac9/Ptpn2…	75
BP	GO:0014812	muscle cell migration	36/1943	117/17840	4.07034696516966e-09	5.96015091328414e-07	4.30905904282622e-07	Slit2/Egr1/Myc/Pdgfa/Megf10/Adamts1/Iqgap1/Trib1/Rbpj/Camk2d/Dock5/Ccn4/Gja1/Serpine1/Arpc5/Mef2c/Six4/Met/Myo5a/Crk/Six1/Bmpr1a/Hmgb1/Pde4d/Has2/Nr4a3/Atp7a/Rock1/Bcl2/Nox4/Gper1/Myocd/Rab5a/Anxa1/Dock4/Prkg1	36
BP	GO:0006302	double-strand break repair	58/1943	242/17840	4.68074988012204e-09	6.69456087505826e-07	4.84002141827062e-07	Hmga2/Nsd2/Actr2/Ubr5/Spire1/Trip12/Kdm2a/Dclre1a/Marf1/Rad21/Mcm4/Ppp4r2/Sfr1/Ercc1/Kmt5b/Xrcc5/Wdr48/Fancd2/Lig3/Hus1/Ube2n/Ino80/Setx/Hmgb1/Zfyve26/Trip13/Blm/Slf2/Setd2/Eya1/Rbbp8/Dek/Rnf168/Arid2/Cdc7/Ercc8/Helb/Top2b/Nabp1/Ercc6/Mms22l/Cgas/Pot1/Nudt16/Brca1/Nbn/Pola1/Smchd1/Parpbp/Smc5/Rif1/Palb2/Rad50/Shld2/Rev3l/Wrn/Dtx3l/Polq	58
BP	GO:0010632	regulation of epithelial cell migration	58/1943	245/17840	7.59408398940318e-09	1.06144583033704e-06	7.67402171560742e-07	Foxc2/Slit2/Ets1/Rin2/Dusp10/Dock5/Sp1/Ptk2b/Nrp1/Rreb1/Serpine1/Rtn4/Pdpk1/Akt3/Ptprm/Itga3/Mef2c/Bmpr2/Hif1a/Nf1/Sox9/Ptgs2/Capn7/Jcad/Met/Rock2/Ptprg/Clasp2/Tgfbr3/Stard13/Macf1/Fgf7/Dock1/Mcc/Prkca/Hmgb1/Atp2b4/Has2/Hbegf/Pten/Mecp2/Sp100/Vegfc/Pik3cb/Sema3a/Hdac9/Ccbe1/Sirt1/Spred1/Krit1/Card10/Plpp3/Srpx2/Emp2/Patz1/Anxa1/Fgf18/Stc1	58
BP	GO:0044770	cell cycle phase transition	87/1943	431/17840	7.82694634134238e-09	1.06968266665013e-06	7.73357224463865e-07	Hmga2/Zfp36l2/Adamts1/Eps8/Itgb1/Bach1/Camk2d/Inhba/Pkd2/Cdc14b/Dlg1/Ripk1/Ankrd17/Taf2/Kmt2e/Ticrr/Ccna2/Rad21/Zfp207/Fam83d/Slfn13/Lats1/Ppat/E2f3/Sin3a/Ppp2r5c/Apc/Gpnmb/Usp37/Clasp2/Crebbp/Cul3/Hus1/Ddx3x/Usp47/Kntc1/Cacul1/Ino80/Eif4e/Ccnb1/Cdk14/Zfp36l1/Dbf4/Foxn3/Atp2b4/Trip13/Appl1/Anapc4/Casp2/Blm/Pten/Topbp1/Senp2/Rbl1/Kif14/Rbbp8/Mecp2/Taok1/Zfp655/Cdc7/Dtl/Tfap4/Rad17/Cdc27/Rnaseh2b/C…	87
BP	GO:0007346	regulation of mitotic cell cycle	89/1943	446/17840	9.38510436857876e-09	1.25474764927738e-06	9.07155168258048e-07	Hmga2/Myc/Zfp36l2/Adamts1/Iqgap1/Camk2d/Wee1/Pkd2/Cdc14b/Dlg1/Ripk1/Sdcbp/Ankrd17/Kmt2e/Ticrr/Btg1/Rad21/Zfp207/Slfn13/Pkn2/Fancd2/Sin3a/Ppp2r5c/Ints13/Met/Apc/Gpnmb/Crebbp/Cul3/Angel2/Zmpste24/Hus1/Ddx3x/Insr/Usp47/Kntc1/Ino80/Dlgap5/Eif4e/Ccnb1/Zfp36l1/Prkca/Hmgb1/Foxn3/Heca/Trip13/Appl1/Anapc4/Casp2/Blm/Pten/Smad3/Topbp1/Senp2/Rbl1/Kif14/Mecp2/Taok1/Zfp655/Cdc7/Fzd3/Dtl/Tfap4/Rad17/Cdc27/Rnase…	89
BP	GO:0060560	developmental growth involved in morphogenesis	63/1943	279/17840	1.22986091727105e-08	1.60928609387594e-06	1.16347872666358e-06	Slit2/Map1b/Slc23a2/Iqgap1/Spry2/Itgb1/Vcl/Dclk1/Ahr/Spp1/Spag9/Nrp1/Raph1/Ep300/Actr3/Impact/Tnc/Rtn4/Nrn1/Afdn/Eif4g2/Fmn1/Alcam/Slc12a2/Nrp2/Adnp/Bmpr2/Hnrnpk/Plaa/Lrp6/Sox9/Med1/Six4/Epha7/Cyfip1/Sin3a/Picalm/Clasp2/Rnf6/Gsk3b/Macf1/Six1/Hoxd13/Itsn2/Zeb2/Tiam1/Golga4/Vangl2/Ulk2/Ngf/Nin/Mecp2/Robo1/Areg/Sema3a/Itga4/Slit3/RGD1359108/Tmtc3/Rims2/Sema7a/Ppp2r3a/Disc1	63
BP	GO:0050767	regulation of neurogenesis	89/1943	450/17840	1.46282015127978e-08	1.87423831882721e-06	1.35503340329074e-06	Hmga2/Slit2/Myc/Sgk1/Map1b/Ywhah/Plxna2/Actr2/Dusp10/Flt1/Bhlhe40/Spp1/Rapgef2/Etv5/Nrp1/Ldlr/Ep300/Actr3/Ankrd27/Pias2/Mme/Rtn4/Synj1/Afdn/Cux1/Eif4g2/Rest/Caprin1/Map6/Opa1/Trak2/Man2a1/Adnp/Bmpr2/Hif1a/Nf1/Skil/Xrcc5/Qk/Epha7/Cyfip1/Met/Picalm/Stau2/Rnf6/Gsk3b/Macf1/Lyn/Bmpr1a/Dicer1/Zeb2/Ptprd/Tiam1/Dnm1l/Golga4/Aspm/Gli3/Lrp8/Egr2/Pten/Ulk2/Ngf/Nin/Plag1/Cask/Clcf1/Mecp2/Ufl1/Robo1/Fzd3/Vegf…	89
BP	GO:0006402	mRNA catabolic process	53/1943	220/17840	1.77300229799854e-08	2.22529880259e-06	1.60884247191102e-06	Zfp36l2/Pum2/Ago2/Cnot1/Zc3hav1/Etf1/Smg1/Tnrc6a/Dhx9/Pan3/Cnot6/Ncbp1/Tent4b/Rc3h1/Patl1/Pum1/Qk/Fastkd2/Xrn2/Eif4enif1/Rock2/Larp4b/Celf1/Angel2/Tnrc6b/Tut7/Tent5a/Zfp36l1/Dicer1/Ythdf3/Tnrc6c/Cnot2/Prr5l/Prpf18/Tent2/Noct/Cnot6l/Zc3h14/Rock1/Rc3h2/Xrn1/Tirap/Myef2/Trim71/Nudt16/Fmr1/Dhx36/Ttc37/Upf2/Ago3/Tut4/Ago4/Tent5d	53
BP	GO:0033002	muscle cell proliferation	58/1943	251/17840	1.93281372531695e-08	2.37736088213985e-06	1.71878003699764e-06	Foxc2/Cav1/Egr1/Myc/Megf10/Adamts1/Trib1/Rbpj/Flt1/Cflar/Camk2d/Hmgcr/Tcf7l2/Cited2/Ern1/Pik3r1/Ccn4/Dipk2a/Sulf1/Meis1/Gja1/Ripk1/Mef2c/Pik3ca/Tnfaip3/Hif1a/Ptgs2/Nampt/Frs2/Xrcc5/Apc/Ednra/Tgfbr3/Map3k5/Gnaq/Gsk3b/Tgfbr1/Six1/Ccnb1/Prkca/Bmpr1a/Jak2/Pde4d/Hbegf/Pten/Paxbp1/Kpna1/Traf6/Nr4a3/Zfpm2/Arid2/Sirt1/Zfp143/Id2/Gper1/Myocd/Rab5a/Prkg1	58
BP	GO:0006282	regulation of DNA repair	37/1943	129/17840	2.05241607509458e-08	2.47497232584935e-06	1.78935098063974e-06	Hmga2/Nsd2/Actr2/Ubr5/Spire1/Trip12/Dhx9/Parg/Ppp4r2/Kmt5b/Wdr48/Usp1/Pcna/Ube2n/Hmgb1/Blm/Slf2/Setd2/Eya1/Dek/Rnf168/Arid2/Ercc8/Helb/Top2b/Ercc6/Cgas/Sirt1/Pot1/Nudt16/Brca1/Smchd1/Parpbp/Rif1/Shld2/Dtx3l/Polq	37
BP	GO:2001252	positive regulation of chromosome organization	47/1943	186/17840	2.3297747750612e-08	2.75540670512045e-06	1.9920989169754e-06	Ogt/Ep300/Kmt2a/Kdm2a/Slk/Nek7/Ncor1/Asxl2/Kmt2e/Rad21/Ercc1/Xrcc5/Tnks2/Sin3a/Morc2/Lcor/Tada2b/Ube2n/Arid5a/Ccnb1/Smad4/Hmbox1/Lpin1/Slf2/Paxbp1/Mier1/Mecp2/Nipbl/Tpr/Rnf20/Phf19/Sirt1/Pot1/Resf1/Brca1/Fmr1/Nbn/Dhx36/Piwil2/Lrrk2/Smc5/Mtf2/Rif1/Rad50/Sgo2/Atr/Dnmt3b	47
BP	GO:0051052	regulation of DNA metabolic process	78/1943	381/17840	2.46839019268411e-08	2.86426409151081e-06	2.07080043175724e-06	Hmga2/Myc/Nsd2/Actr2/Ahr/Ubr5/Camk2d/Spire1/Ptk2b/Otud4/Kmt2a/Trip12/Gja1/Nek7/Usp7/Smg1/Apaf1/Dhx9/Ticrr/Parg/Ppp4r2/Bmpr2/Tent4b/Pik3ca/Ercc1/Kmt5b/Xrcc5/Tnks2/Tfrc/Wdr48/Usp1/Oga/Lig3/Ylpm1/Zmpste24/Gsk3b/Pcna/Ube2n/Msh3/Hmgb1/Hmbox1/Blm/Slf2/Setd2/Eya1/Clcf1/Mecp2/Gnl3l/Dek/Rnf168/Arid2/Ercc8/Helb/Top2b/Ercc6/Kdm1b/Cgas/Sirt1/Pot1/Zranb3/Nudt16/Nox4/Thoc1/Brca1/Nbn/Dhx36/Smchd1/Parpbp/Rlf/Pak…	78
BP	GO:1901990	regulation of mitotic cell cycle phase transition	61/1943	272/17840	2.72927109306942e-08	3.0533340342537e-06	2.20749387431538e-06	Hmga2/Zfp36l2/Adamts1/Camk2d/Pkd2/Cdc14b/Dlg1/Ripk1/Ankrd17/Kmt2e/Ticrr/Rad21/Zfp207/Slfn13/Sin3a/Ppp2r5c/Apc/Gpnmb/Crebbp/Cul3/Hus1/Ddx3x/Usp47/Kntc1/Ino80/Ccnb1/Zfp36l1/Foxn3/Trip13/Appl1/Anapc4/Casp2/Blm/Pten/Topbp1/Senp2/Rbl1/Kif14/Mecp2/Taok1/Zfp655/Cdc7/Dtl/Tfap4/Rad17/Cdc27/Rnaseh2b/Nabp1/Tpr/Bub1/LOC100302465/Riok2/Cenpf/Ttk/Bcl2/Id2/Brca1/Nbn/Anxa1/Cenpe/Mbd4	61
BP	GO:0014706	striated muscle tissue development	88/1943	449/17840	2.7404144499406e-08	3.0533340342537e-06	2.20749387431538e-06	Foxc2/Cav1/Egr1/Myc/Klhl41/Lox/Megf10/Rbpj/Itgb1/Akap13/Cflar/Camk2d/Hmgcr/Tcf7l2/Cited2/Plagl1/Efnb2/Ccn4/Smad7/Dipk2a/Sgce/Mef2a/Nr3c1/Ep300/Meis1/Gja1/Ncor1/Ripk1/Rgs2/Foxn2/Klf5/Ppp1r13l/Mef2c/Lrp6/Klhl40/Nf1/Skil/Med1/Frs2/Pdlim5/Dner/Six4/Met/Apc/Slc8a1/Tgfbr3/Lef1/Zmpste24/Nfatc3/Gsk3b/Tgfbr1/Nras/Six1/Ccnb1/Smad4/Bmpr1a/Dicer1/Homer1/Egr2/Pten/Smad3/Prkaa1/Map2k4/Eya1/Mrtfb/Mbnl1/Lemd3/Zf…	88
BP	GO:0003300	cardiac muscle hypertrophy	33/1943	109/17840	2.78027164094646e-08	3.0533340342537e-06	2.20749387431538e-06	Lmcd1/Akap13/Camk2d/Ccn4/Mef2a/Nr3c1/Ep300/Foxo1/Rgs2/Pak2/Mef2c/Pdlim5/Errfi1/Rock2/Nfatc3/Gsk3b/Smad4/Twf1/Prkca/Atp2b4/Tiam1/Smad3/Inpp5f/Map2k4/Nr4a3/Rock1/Sirt1/Ppp3ca/Myocd/Zfp418/Prkg1/Adra1b/Pde5a	33
BP	GO:0048588	developmental cell growth	62/1943	279/17840	3.01791798937501e-08	3.25617467274672e-06	2.35414322938505e-06	Slit2/Map1b/Slc23a2/Iqgap1/Itgb1/Akap13/Vcl/Dclk1/Spp1/Camk2d/Ccn4/Smad7/Spag9/Nrp1/Raph1/Nr3c1/Ep300/Actr3/Impact/Rtn4/Nrn1/Afdn/Eif4g2/Rgs2/Alcam/Mex3c/Nrp2/Adnp/Bmpr2/Hnrnpk/Plaa/Sox9/Pdlim5/Epha7/Cyfip1/Sin3a/Picalm/Clasp2/Rnf6/Gsk3b/Macf1/Itsn2/Zeb2/Tiam1/Golga4/Ulk2/Ngf/Nin/Map2k4/Mecp2/Sema3a/Itga4/Slit3/Sirt1/RGD1359108/Myocd/Rims2/Sema7a/Zfp418/Prkg1/Disc1/Adra1b	62
BP	GO:0042176	regulation of protein catabolic process	80/1943	397/17840	3.38007813617831e-08	3.58404836853389e-06	2.59118875630076e-06	Cav1/Socs5/Trib1/Trib2/Cyp51/Nedd4/Csnk1a1/Hmgcr/Zfand2a/Azin1/Dab2/Ogt/Ptk2b/Smad7/Ezr/Asb5/Ldlr/Foxo1/Msn/Gja1/Timp1/Usp7/Bcap31/Eif3h/Gclc/Cast/Sdcbp/Wac/Fam83d/Tnfaip3/Klhl40/Sox9/Senp1/Lats1/Hipk2/Apc/Rchy1/Rnf19a/Zyg11b/Tmf1/Ric1/Arih1/Xpo1/Tiparp/Ankib1/Fbxl5/Gsk3b/Psmd1/Smad4/Mycbp2/Vps35/Smurf2/Pten/Smad3/Lrig2/Tlk2/Timp3/Itch/Rnft1/Ufl1/Agtpbp1/Taf1/Usp25/Amer1/Dtl/Rnf139/Ube3a/Pias1/Tm…	80
BP	GO:0045786	negative regulation of cell cycle	88/1943	452/17840	3.77561878149603e-08	3.93560262816959e-06	2.84535481410156e-06	Hmga2/Myc/Zfp36l2/Ets1/Notch2/Cdk6/Tcf7l2/Ern1/Inhba/Wee1/Pkd2/Zfhx3/Uhmk1/Apbb2/Dot1l/Cdc14b/Dlg1/Ripk1/Cast/Ticrr/Btg1/Rad21/Zfp207/Wac/Tnfaip3/Ptgs2/Slfn13/Skil/Lats1/Usp28/Fancd2/Ppp2r5c/Apc/Prkacb/Gpnmb/Celf1/Angel2/Hus1/Usp47/Kntc1/Clock/Cry1/Ccnb1/Zfp36l1/Jmy/Foxn3/Heca/Trip13/Casp2/Blm/Pten/Smad3/Topbp1/Rbl1/Wapl/Taok1/Rrp8/Zfp655/Prr11/Fzd3/Dtl/Tfap4/Rad17/Rnaseh2b/Mlf1/Nabp1/Tpr/Ercc6/B…	88
BP	GO:1902903	regulation of supramolecular fiber organization	78/1943	385/17840	3.9439667160516e-08	4.00572252895956e-06	2.89604997215665e-06	Slit2/Cav1/Rasa1/Sgk1/Map1b/Sdc4/Eps8/Fermt2/Akap13/Actr2/Nckap1/Pik3r1/Kank1/Washc5/Spire1/Ptk2b/Nrp1/Clip1/Camsap2/Ldlr/Ep300/Actr3/Abi2/Fmn1/Dlg1/Arpc5/Arhgap35/Capza1/Sptbn1/Dyrk1a/Pak2/Mef2c/Pik3ca/Eml4/Tjp1/Lats1/Dlc1/Cyfip1/Met/Apc/Rock2/Hip1r/Clasp2/Cyrib/Mtss1/Tgfbr1/Smad4/Twf1/Jmy/Ckap5/Arfgef1/Fer/Cracd/LOC691418/Smad3/Arhgap6/Nin/Mecp2/Taok1/Braf/Ccdc88a/Arfip1/Togaram1/Atxn7/Ttbk2/Ri…	78
BP	GO:0010976	positive regulation of neuron projection development	53/1943	225/17840	3.97315567913062e-08	4.00572252895956e-06	2.89604997215665e-06	Adamts1/Iqgap1/Itgb1/Actr2/Cflar/Washc5/Rapgef2/Ptk2b/Clip1/Ep300/Actr3/Ankrd27/Abl2/Rtn4/Afdn/Rgs2/Caprin1/Arhgap35/Itga3/Opa1/Atf1/Enc1/Adnp/Hnrnpk/Lrp6/Nf1/Itga6/Qk/Rrn3/Cyfip1/Met/Stau2/Lyn/Setx/Twf1/Ror1/Il1rap/Tmem30a/Hmgb1/Tiam1/Dnm1l/Lrp8/Ngf/Cask/Camk1d/Braf/Atp8a2/Sirt1/Dhx36/Pak3/Serpine2/Caprin2/Disc1	53
BP	GO:2001022	positive regulation of response to DNA damage stimulus	34/1943	116/17840	4.21741769544117e-08	4.18340626241342e-06	3.02451143387835e-06	Hmga2/Myc/Actr2/Spire1/Spred2/Dhx9/Parg/Skil/Kmt5b/Wdr48/Bclaf1/Pcna/Ube2n/Hmgb1/Eef1e1/Blm/Slf2/Eya1/Rnf168/Arid2/Ercc8/Top2b/Ercc6/Sirt1/Spred1/Nudt16/Brca1/Fmr1/Smchd1/Rif1/Pmaip1/Atr/Shld2/Dtx3l	34
BP	GO:0060840	artery development	33/1943	111/17840	4.54288900235528e-08	4.43472497848967e-06	3.20620938111089e-06	Foxc2/Lox/Rbpj/Zmiz1/Cited2/Pkd2/Efnb2/Smad7/Nrp1/Luzp1/Ldlr/Foxf1/Rtn4/Akt3/Kat6a/Bmpr2/Nf1/Ltbp1/Hectd1/Sec24b/Prrx1/Tgfbr1/Six1/Bmpr1a/Gli3/Eya1/Adamts6/Acvr2b/Robo1/Arid2/Chd7/Myocd/Cntrl	33
BP	GO:0017148	negative regulation of translation	39/1943	144/17840	4.8503461924995e-08	4.66087954435498e-06	3.36971419689439e-06	Zfp36l2/Cpeb2/Ago2/Cnot1/Tnrc6a/Ddx6/Rgs2/Caprin1/Enc1/Rc3h1/Pum1/Qk/Eif4enif1/Purb/Rock2/Celf1/Ddx3x/Tnrc6b/Cpeb4/Eif4e/Zfp36l1/Prkca/Pus7/Ythdf3/Tnrc6c/Prkaa1/Cnot6l/Ireb2/Rnf139/Rock1/Tpr/Xrn1/Trim71/Fmr1/Dhx36/Otud6b/Ago3/Caprin2/Ago4	39
BP	GO:0051056	regulation of small GTPase mediated signal transduction	54/1943	233/17840	5.31846829617744e-08	5.03208923407558e-06	3.63809070170907e-06	Cyth3/Slit2/Rasa1/F2r/Eps8/Spry2/Notch2/Itgb1/Akap13/Spry4/Camk2d/Kitlg/Kank1/Ogt/Arhgef3/Nrp1/Sos1/Abl2/Cbl/Rtn4/Shoc2/Arhgap35/Itga3/Arhgap42/Nf1/F2rl2/Cdc42bpa/Dlc1/Sos2/Met/Psd4/Rasa3/Cul3/Cyrib/Ralgapb/Stard13/Crk/Sipa1l2/Arfgef1/Tiam1/Cd2ap/Rasa2/Ngf/Kif14/Robo1/Rap1gap2/Pik3cb/Kras/Dennd4a/Arhgap12/Spry3/Adra1b/Lpar6/Scai	54
BP	GO:0060996	dendritic spine development	36/1943	128/17840	5.52731989136524e-08	5.15045717149943e-06	3.7236681373408e-06	Actr2/Mapk6/Srgap2/Spire1/Acsl4/Nr3c1/Arc/Actr3/Asap1/Afdn/Eif4g2/Abi2/Caprin1/Opa1/Arid1b/Pak2/Mef2c/Hnrnpk/Pdlim5/Stau2/Tiam1/Dnm1l/Lrp8/Pten/Cask/Mecp2/Adam10/Ube3a/Uba6/Fmr1/Dhx36/Lrrk2/Pak3/Caprin2/RGD1563888/Disc1	36
BP	GO:0051098	regulation of binding	80/1943	402/17840	5.94428463726904e-08	5.45632097301562e-06	3.9448009910172e-06	Hmga2/Cav1/Myc/Lox/Csnk1a1/Ide/Tcf7l2/Dab2/Rapgef2/Btaf1/Ep300/Actr3/Hspa4/Abl2/Ubash3b/Dot1l/Rest/Zfp618/Dhx9/Plaur/Ncbp1/Adnp/Hnrnpk/Hipk2/Sin3a/Ctbp2/Met/Hip1r/Gtf2b/Tgfbr3/Lef1/Zmpste24/Gsk3b/Tgfbr1/Crk/Smad4/Nsd1/Jak2/Hmgb1/Hmbox1/Nfib/Tiam1/Tlr4/Blm/Smad3/Ngf/Senp2/Traf6/Wapl/Mecp2/Gnl3l/Sp100/Taf1/Usp33/Tfap4/Itga4/Cyld/Rock1/Sirt1/Ttbk2/RGD1359108/Ppp3ca/Krit1/Runx1t1/Id2/Gper1/Gtpbp4/Fmr…	80
BP	GO:1902275	regulation of chromatin organization	50/1943	210/17840	6.6466493988948e-08	6.01130791223574e-06	4.34604443667672e-06	Ubr5/Ogt/Ep300/Kmt2a/Trip12/Kdm2a/Slk/Setd5/Ncor1/Asxl2/Kmt2e/Parg/Ctcf/Sin3a/Spty2d1/Morc2/Zmpste24/Lcor/Tada2b/Kdm3a/Kdm5a/Ube2n/Arid5a/Ccnb1/Smad4/Nsd1/Iws1/Lpin1/Paxbp1/Tlk2/Mier1/Mecp2/Nipbl/Atad2b/Atad2/Tpr/Rnf20/Phf19/Sirt1/Resf1/Brca1/Fmr1/Mki67/Myocd/Piwil2/Lrrk2/Mtf2/Rif1/Kdm4c/Dnmt3b	50
BP	GO:0032869	cellular response to insulin stimulus	58/1943	260/17840	7.24799095870365e-08	6.42432387380744e-06	4.64464596370777e-06	Foxc2/Egr1/Myc/Sgk1/Atp2b1/Cpeb2/Insig1/Cflar/Pik3r1/Kank1/Ogt/Acsl5/Sp1/Foxo1/Enpp1/Serpine1/Uso1/Pdpk1/Gclc/Akt3/Rab31/Slc39a14/Opa1/Pip4k2a/Hnrnpk/Hif1a/Rhoq/Errfi1/Dlc1/Pde3b/Ppat/Rab10/Zfp106/Cyfip1/Apc/Myo5a/Clasp2/Insr/Gsk3b/Zfp36l1/Prkca/Hprt1/Fer/Appl1/Lpin1/Pten/Prkaa1/Inpp5f/Rab8b/Osbpl8/Dennd4c/Hdac9/Ptpn2/Sirt1/C2cd5/Erfe/Ptprf/Pcsk9	58
BP	GO:0014897	striated muscle hypertrophy	33/1943	113/17840	7.31223855555319e-08	6.42432387380744e-06	4.64464596370777e-06	Lmcd1/Akap13/Camk2d/Ccn4/Mef2a/Nr3c1/Ep300/Foxo1/Rgs2/Pak2/Mef2c/Pdlim5/Errfi1/Rock2/Nfatc3/Gsk3b/Smad4/Twf1/Prkca/Atp2b4/Tiam1/Smad3/Inpp5f/Map2k4/Nr4a3/Rock1/Sirt1/Ppp3ca/Myocd/Zfp418/Prkg1/Adra1b/Pde5a	33
BP	GO:0007265	Ras protein signal transduction	69/1943	332/17840	8.54322770455434e-08	7.40011977225482e-06	5.35012510363789e-06	Cyth3/Rasa1/Dhcr24/F2r/Eps8/Spry2/Notch2/Itgb1/Akap13/Spry4/Nckap1/Camk2d/Kitlg/Kank1/Rapgef2/Ogt/Arhgef3/Nrp1/Sos1/Arhgef12/Abl2/Cbl/Rtn4/Abi2/Sdcbp/Shoc2/Arhgap35/Itga3/Ccna2/Arhgap42/Srgap1/Nf1/F2rl2/Dlc1/Usp28/Cyfip1/Als2/Met/Psd4/Rock2/Rasa3/Ednra/Rab6a/Cul3/Rab1a/Ralgapb/Stard13/Nras/Crk/Gna13/Arfgef1/Tiam1/LOC691418/Vangl2/Rasa2/Ngf/Kif14/Robo1/Chuk/Rap2c/Pik3cb/Rock1/Kras/Dennd4a/Rap2a/Sp…	69
BP	GO:0006473	protein acetylation	49/1943	206/17840	9.25823958148525e-08	7.90807964251865e-06	5.71736900470668e-06	Ogt/Ep300/Kmt2a/Setd5/Ep400/Kat6a/Kansl1/Trrap/Msl2/Ctcf/Zzz3/Sin3a/Mllt10/Oga/Map3k7/Gtf2b/Crebbp/Lef1/Zmpste24/Ddx3x/Dr1/Tada2b/Gsk3b/Clock/Bmi1/Arid5a/Smad4/Epc2/Iws1/Prkaa1/Bend3/Ing5/Naa15/Mecp2/Taok1/Ncoa1/Taf1/Naa30/Trim16/Atf2/Sirt1/Phf20l1/Jade3/Kat6b/Brca1/Myocd/Piwil2/Smc5/Naa16	49
BP	GO:0016573	histone acetylation	41/1943	159/17840	9.86867802257659e-08	8.29548188961723e-06	5.9974523751379e-06	Ogt/Ep300/Kmt2a/Setd5/Ep400/Kat6a/Kansl1/Trrap/Msl2/Ctcf/Zzz3/Sin3a/Mllt10/Oga/Map3k7/Gtf2b/Crebbp/Lef1/Zmpste24/Dr1/Tada2b/Clock/Bmi1/Arid5a/Smad4/Epc2/Iws1/Bend3/Ing5/Mecp2/Ncoa1/Taf1/Trim16/Atf2/Sirt1/Phf20l1/Jade3/Kat6b/Brca1/Myocd/Piwil2	41
BP	GO:0006401	RNA catabolic process	57/1943	256/17840	1.0031788028645e-07	8.29548188961723e-06	5.9974523751379e-06	Zfp36l2/Pum2/Ago2/Cnot1/Zc3hav1/Etf1/Smg1/Tnrc6a/Dhx9/Pan3/Cnot6/Ncbp1/Tent4b/Lrpprc/Slfn13/Rc3h1/Patl1/Pum1/Qk/Fastkd2/Xrn2/Eif4enif1/Rock2/Larp4b/Celf1/Angel2/Tnrc6b/Tut7/Tent5a/Zfp36l1/Dicer1/Ythdf3/Tnrc6c/Cnot2/Prr5l/Prpf18/Tent2/Dis3/Noct/Cnot6l/Zc3h14/Rnaseh2b/Rock1/Rc3h2/Xrn1/Tirap/Myef2/Trim71/Nudt16/Fmr1/Dhx36/Ttc37/Upf2/Ago3/Tut4/Ago4/Tent5d	57
BP	GO:0006475	internal protein amino acid acetylation	42/1943	165/17840	1.02513272131855e-07	8.29548188961723e-06	5.9974523751379e-06	Ogt/Ep300/Kmt2a/Setd5/Ep400/Kat6a/Kansl1/Trrap/Msl2/Ctcf/Zzz3/Sin3a/Mllt10/Oga/Map3k7/Gtf2b/Crebbp/Lef1/Zmpste24/Dr1/Tada2b/Clock/Bmi1/Arid5a/Smad4/Epc2/Iws1/Bend3/Ing5/Mecp2/Ncoa1/Taf1/Trim16/Atf2/Sirt1/Phf20l1/Jade3/Kat6b/Brca1/Myocd/Piwil2/Smc5	42
BP	GO:0018393	internal peptidyl-lysine acetylation	42/1943	165/17840	1.02513272131855e-07	8.29548188961723e-06	5.9974523751379e-06	Ogt/Ep300/Kmt2a/Setd5/Ep400/Kat6a/Kansl1/Trrap/Msl2/Ctcf/Zzz3/Sin3a/Mllt10/Oga/Map3k7/Gtf2b/Crebbp/Lef1/Zmpste24/Dr1/Tada2b/Clock/Bmi1/Arid5a/Smad4/Epc2/Iws1/Bend3/Ing5/Mecp2/Ncoa1/Taf1/Trim16/Atf2/Sirt1/Phf20l1/Jade3/Kat6b/Brca1/Myocd/Piwil2/Smc5	42
BP	GO:0045664	regulation of neuron differentiation	54/1943	238/17840	1.12501722399598e-07	8.9855271786692e-06	6.49634006036777e-06	Mmd/Cav1/Map1b/Itgb1/Etv5/Spag9/Actr3/Meis1/Zfhx3/Impact/Tcf12/Rtn4/Ddx6/Rest/Tfap2a/Opa1/Mef2c/Ttc3/Nf1/Sox9/Zeb1/Med1/Nepro/Hmg20a/Eif4enif1/Sin3a/Tgif1/Gsk3b/Eif4e/Six1/Dicer1/Tiam1/Mib1/Aspm/Gli3/Pten/Ngf/Nin/Eya1/Ncoa1/Mycl/Bend6/Rock1/Mosmo/Ect2/Bcl2/Id2/Fmr1/Nbn/Sh3gl3/Dixdc1/Lrrk2/Kdm4c/Dnmt3b	54
BP	GO:0014896	muscle hypertrophy	33/1943	115/17840	1.16015989799669e-07	9.14741458035852e-06	6.6133811189447e-06	Lmcd1/Akap13/Camk2d/Ccn4/Mef2a/Nr3c1/Ep300/Foxo1/Rgs2/Pak2/Mef2c/Pdlim5/Errfi1/Rock2/Nfatc3/Gsk3b/Smad4/Twf1/Prkca/Atp2b4/Tiam1/Smad3/Inpp5f/Map2k4/Nr4a3/Rock1/Sirt1/Ppp3ca/Myocd/Zfp418/Prkg1/Adra1b/Pde5a	33
BP	GO:0051301	cell division	91/1943	484/17840	1.19910016908286e-07	9.3347671390628e-06	6.74883293032114e-06	Rasa1/Myc/Zfp36l2/Pdgfa/Son/Actr2/Csnk1a1/Cat/Wee1/Arl8b/Kif13a/Washc5/Spire1/Etv5/Pdcd6ip/Cdk19/Ahctf1/Snx18/Actr3/Klhl21/Birc6/Cdc14b/Top2a/Ccar1/Sptbn1/Myo19/Pds5b/Lrp6/Pkn2/Rab10/Ankle2/Apc/Rock2/Anln/Usp37/Clasp2/Pds5a/Kif23/Cul3/Lef1/Kif4a/Kif2a/Bmi1/Ccnb1/Fgf7/Klhl13/Dicer1/Zfyve26/Cd2ap/Cdca2/Aspm/Kif11/Anapc4/Top1/Vangl2/Blm/Rbl1/Setd2/Kif14/Rbbp8/Plk4/Ppp1cb/Klhl9/Cep55/Smc3/Trim36/Cdc7…	91
BP	GO:0043409	negative regulation of MAPK cascade	45/1943	185/17840	1.53526132567186e-07	1.16818632915539e-05	8.44573222824538e-06	Cav1/Sh2b3/Dusp5/Myc/Dusp6/Phlpp1/Spry2/Dusp18/Dusp10/Spry4/Hmgcr/Dab2/Aida/Ezr/Foxo1/Dusp7/Spred2/Ncor1/Dlg1/Rgs2/Hsph1/Nf1/Errfi1/Zmynd11/Apc/Hipk3/Gsk3b/Lyn/Smad4/Ash1l/Eif3a/Prkca/Rnf149/Tlr4/Pten/Timp3/Itch/Pik3cb/Cyld/Ptpn2/Spred1/Gper1/Sfrp4/Spry3/Dusp4	45
BP	GO:0014910	regulation of smooth muscle cell migration	29/1943	95/17840	1.55758177220719e-07	1.16818632915539e-05	8.44573222824538e-06	Slit2/Egr1/Myc/Pdgfa/Adamts1/Iqgap1/Trib1/Rbpj/Camk2d/Dock5/Ccn4/Gja1/Serpine1/Mef2c/Myo5a/Crk/Bmpr1a/Hmgb1/Pde4d/Has2/Nr4a3/Atp7a/Bcl2/Nox4/Gper1/Myocd/Rab5a/Dock4/Prkg1	29
BP	GO:0048814	regulation of dendrite morphogenesis	29/1943	95/17840	1.55758177220719e-07	1.16818632915539e-05	8.44573222824538e-06	Sgk1/Ywhah/Actr2/Nedd4/Rapgef2/Actr3/Ankrd27/Pias2/Afdn/Cux1/Caprin1/Opa1/Met/Stau2/Gsk3b/Ptprd/Tiam1/Dnm1l/Lrp8/Cask/Robo1/Syne1/Ppp3ca/Dhx36/Pak3/Ptprf/Rap2a/Tnik/Caprin2	29
BP	GO:0050773	regulation of dendrite development	37/1943	139/17840	1.71791258343602e-07	1.27291113110019e-05	9.20286969237002e-06	Sgk1/Iqgap1/Ywhah/Actr2/Nedd4/Rapgef2/Clip1/Camsap2/Actr3/Ankrd27/Pias2/Afdn/Cux1/Caprin1/Opa1/Cyfip1/Met/Stau2/Gsk3b/Crk/Il1rap/Ptprd/Tiam1/Dnm1l/Lrp8/Cask/Camk1d/Robo1/Syne1/Mfsd2a/Ppp3ca/Dhx36/Pak3/Ptprf/Rap2a/Tnik/Caprin2	37
BP	GO:0061014	positive regulation of mRNA catabolic process	20/1943	52/17840	2.00717158604788e-07	1.46953633978506e-05	1.06244270419377e-05	Zfp36l2/Ago2/Cnot1/Zc3hav1/Tnrc6a/Rc3h1/Pum1/Qk/Eif4enif1/Rock2/Celf1/Tnrc6b/Zfp36l1/Ythdf3/Tnrc6c/Prr5l/Cnot6l/Rock1/Trim71/Dhx36	20
BP	GO:1903311	regulation of mRNA metabolic process	56/1943	255/17840	2.10669315411539e-07	1.52425445856584e-05	1.10200270996698e-05	Zfp36l2/Son/Pum2/Ago2/Cnot1/Zc3hav1/Ptbp3/Tnrc6a/Rest/Nup98/Dhx9/Dyrk1a/Ncbp1/Tent4b/Hnrnpk/Rc3h1/Pum1/Qk/Fastkd2/Virma/Eif4enif1/Rock2/Larp4b/Celf1/Angel2/Ythdc1/Tnrc6b/Tent5a/Obi1/Ccnb1/Zfp36l1/Dicer1/Ythdf3/Tnrc6c/Iws1/Prr5l/Mbnl3/Papola/Rbm25/Mbnl1/Noct/Cnot6l/Mbnl2/Ccnt1/Zc3h14/Adarb1/Rock1/Rc3h2/Rnf20/Tirap/Myef2/Trim71/Fmr1/Dhx36/Rbm25l1/Tent5d	56
BP	GO:0000209	protein polyubiquitination	52/1943	230/17840	2.16383159371552e-07	1.54739119783145e-05	1.11873006754643e-05	Rnf4/Nedd4/Ubr5/Zfp91/Trip12/Bard1/Cbl/Ube3c/Tnfaip3/Plaa/Topors/Ttc3/Rc3h1/Tnks2/Hectd1/Cul1/Marchf6/Cbfb/Rnf19a/Cul3/Arih1/Ankib1/Ddx3x/Rnf6/Ube2d3/Shprh/Ube2n/Spop/Rnf111/Smurf2/Anapc4/Itch/Traf6/Rnf168/Taf1/Dtl/Ercc8/Cdc27/Ube3a/LOC100302465/Rc3h2/Rnf20/Xiap/Trim71/Bcl2/Map3k1/Brca1/Cul5/Wwp1/Peli1/G2e3/Dtx3l	52
BP	GO:1901987	regulation of cell cycle phase transition	64/1943	308/17840	2.50630415283321e-07	1.77169776320968e-05	1.28089881930641e-05	Hmga2/Zfp36l2/Adamts1/Camk2d/Pkd2/Cdc14b/Dlg1/Ripk1/Ankrd17/Kmt2e/Ticrr/Rad21/Zfp207/Fam83d/Slfn13/Sin3a/Ppp2r5c/Apc/Gpnmb/Crebbp/Cul3/Hus1/Ddx3x/Usp47/Kntc1/Ino80/Ccnb1/Zfp36l1/Dbf4/Foxn3/Atp2b4/Trip13/Appl1/Anapc4/Casp2/Blm/Pten/Topbp1/Senp2/Rbl1/Kif14/Mecp2/Taok1/Zfp655/Cdc7/Dtl/Tfap4/Rad17/Cdc27/Rnaseh2b/Nabp1/Tpr/Bub1/LOC100302465/Riok2/Cenpf/Ttk/Bcl2/Id2/Brca1/Nbn/Anxa1/Cenpe/Mbd4	64
BP	GO:0007178	transmembrane receptor protein serine/threonine kinase signaling pathway	74/1943	376/17840	2.92415145769105e-07	2.03456039351587e-05	1.47094276460609e-05	Cav1/Egr1/Lox/Rbpj/Chst11/Spry2/Notch2/Fermt2/Zmiz1/Pmepa1/Tcf7l2/Cited2/Inhba/Dab2/Smad7/Glg1/Smad5/Ep300/Sulf1/Nceh1/Spred2/Runx2/Gcnt2/Pdpk1/Sdcbp/Hivep1/Cd109/Itga3/Sptbn1/Bmpr2/Skil/Ltbp1/Zeb1/Nlk/Lats1/Hipk2/Tgif1/Trps1/Map3k7/Vasn/Fut8/Crebbp/Snx25/Tgfbr3/Lef1/Prdm16/Crim1/Tgfbr1/Lnpep/Smad4/Peg10/Bmpr1a/Jak2/Rnf111/Appl1/Smurf2/Ldlrad4/Smad3/Usp15/Ctdspl2/Lemd3/Acvr2b/Fos/Trim33/Vsir/Sirt…	74
BP	GO:0010212	response to ionizing radiation	45/1943	189/17840	2.96714798411887e-07	2.03456039351587e-05	1.47094276460609e-05	Hmga2/Cav1/Egr1/Myc/Rnf4/Itgb1/Cbl/Top2a/Ticrr/Hif1a/Ercc1/Nampt/Xrcc5/Usp28/Fancd2/Zmpste24/Hus1/Clock/Ino80/Top1/Blm/Topbp1/Prkaa1/Tlk2/Eya1/Tp53bp2/Mecp2/Nipbl/Rnf168/Ercc8/Nabp1/Ercc6/LOC100302465/Vwf/Sirt1/Ect2/Bcl2/Nox4/Brca1/Pmaip1/Anxa1/Atr/Dnmt3b/Wrn/Ddias	45
BP	GO:0043414	macromolecule methylation	65/1943	316/17840	2.97740545392567e-07	2.03456039351587e-05	1.47094276460609e-05	Myc/Nsd2/Ogt/Kmt2a/Setd5/Etf1/Dot1l/Asxl2/Kmt2e/Cmtr2/Btg1/Pik3ca/Ctcf/Kmt5b/Virma/Zc3h13/Rab6a/Crebbp/Fbxo11/Zmpste24/Setd1b/Prdm16/Lcor/Trmt6/Gsk3b/Kdm3a/Kmt2c/Bmi1/Smad4/Nsd1/Ash1l/Thada/Mettl6/Iws1/Ncoa6/Paxbp1/Bend3/Setd2/Mtr/Mecp2/Tfb2m/Rnmt/Suz12/Cbll1/Kdm1b/Trmt10a/Rnf20/Phf19/Sirt1/Tgs1/Brca1/Prdm5/Arid4a/Piwil2/Rlf/Zcchc4/Mtf2/Rif1/Kdm4c/Dnmt3b/Bmt2/Tet2/Arid4b/Trmt11/Fdxacb1	65
BP	GO:0014909	smooth muscle cell migration	30/1943	103/17840	3.01577685987828e-07	2.03563815132863e-05	1.47172195998496e-05	Slit2/Egr1/Myc/Pdgfa/Adamts1/Iqgap1/Trib1/Rbpj/Camk2d/Dock5/Ccn4/Gja1/Serpine1/Arpc5/Mef2c/Myo5a/Crk/Bmpr1a/Hmgb1/Pde4d/Has2/Nr4a3/Atp7a/Bcl2/Nox4/Gper1/Myocd/Rab5a/Dock4/Prkg1	30
BP	GO:0060485	mesenchyme development	61/1943	290/17840	3.05803874539372e-07	2.03563815132863e-05	1.47172195998496e-05	Hmga2/Foxc2/Myc/Rbpj/Spry2/Fermt2/Ppp3r1/Nedd4/Nckap1/Kitlg/Tcf7l2/Cited2/Pkd2/Dab2/Smad7/Nrp1/Foxf1/Spred2/Bnc2/Rtn4/Htt/Gcnt2/Plaur/Tfap2a/Sdcbp/Nrp2/Mef2c/Bmpr2/Fam83d/Lrp6/Hif1a/Sox9/Six4/Ednra/Tead1/Clasp2/Vasn/Tgfbr3/Lef1/Gsk3b/Tgfbr1/Six1/Smad4/Zfp36l1/Bmpr1a/Dicer1/Zeb2/Tiam1/Ldlrad4/Has2/Pten/Smad3/Usf3/Robo1/Amer1/Sema3a/Spred1/Bcl2/Myocd/Sema7a/Kbtbd8	61
BP	GO:0034968	histone lysine methylation	34/1943	125/17840	3.07828208249696e-07	2.03563815132863e-05	1.47172195998496e-05	Nsd2/Ogt/Kmt2a/Setd5/Dot1l/Asxl2/Kmt2e/Kmt5b/Setd1b/Prdm16/Lcor/Kdm3a/Kmt2c/Smad4/Nsd1/Ash1l/Iws1/Ncoa6/Bend3/Setd2/Mecp2/Suz12/Phf19/Sirt1/Brca1/Prdm5/Arid4a/Rlf/Mtf2/Rif1/Kdm4c/Dnmt3b/Tet2/Arid4b	34
BP	GO:0019827	stem cell population maintenance	41/1943	166/17840	3.48421413981156e-07	2.27956563402565e-05	1.64807620678209e-05	Hmga2/Myc/Zfp36l2/Rbpj/Tcf7l2/Cnot1/Foxo1/Ddx6/Rest/Kat6a/Sox9/Med14/Eif4enif1/Fancd2/Apc/Zc3h13/Prrx1/Wdr43/Jmjd1c/Tead1/Crebbp/Prdm16/Kdm3a/Eif4e/Bmpr1a/Dicer1/Aspm/Cnot2/Cdx2/Vangl2/Nipbl/Smc3/Braf/Phf19/Stag2/Piwil2/Smc5/Mtf2/Rif1/Tut4/Kdm4c	41
BP	GO:0018394	peptidyl-lysine acetylation	43/1943	178/17840	3.52767555588344e-07	2.28370575459823e-05	1.65106942360683e-05	Ogt/Ep300/Kmt2a/Setd5/Ep400/Kat6a/Kansl1/Trrap/Msl2/Ctcf/Zzz3/Sin3a/Mllt10/Oga/Map3k7/Gtf2b/Crebbp/Lef1/Zmpste24/Dr1/Tada2b/Clock/Bmi1/Arid5a/Smad4/Epc2/Iws1/Prkaa1/Bend3/Ing5/Mecp2/Ncoa1/Taf1/Trim16/Atf2/Sirt1/Phf20l1/Jade3/Kat6b/Brca1/Myocd/Piwil2/Smc5	43
BP	GO:0045785	positive regulation of cell adhesion	85/1943	454/17840	3.75753310687755e-07	2.40716964659343e-05	1.74033112318539e-05	Cyth3/Foxc2/Cav1/Myo10/Socs5/Megf10/Iqgap1/Ets1/Sdc4/Cd44/Rin2/Itgb1/Fermt2/Zmiz1/Runx1/Dusp10/Jak1/Cdk6/Spp1/Cited2/Dock5/Efnb2/Dab2/Ptk2b/Smad7/Nrp1/Utrn/Rreb1/Nfat5/Zfhx3/Foxf1/Stx3/Afdn/Ap3b1/Fmn1/Itgav/Gcnt2/Plaur/Itga3/Slc7a1/Itga6/Tjp1/Tfrc/Apc/Cbfb/Lef1/Cyrib/Gsk3b/Bmi1/Crk/Dock1/Prkca/Jak2/Hmgb1/Pde4d/Egr3/Gli3/Has2/Blm/Smad3/Traf6/Nr4a3/Cd55/Bcl10/Vegfc/Itga4/Cyld/Braf/Rock1/Vsir/Zbtb1/…	85
BP	GO:0010770	positive regulation of cell morphogenesis involved in differentiation	30/1943	104/17840	3.80123846701741e-07	2.4100635641399e-05	1.74242336241796e-05	Sgk1/Fermt2/Actr2/Dock5/Dab2/Nrp1/Rreb1/Actr3/Ankrd27/Pias2/Afdn/Cux1/Caprin1/Opa1/Met/Stau2/Crk/Dock1/Ptprd/Tiam1/Dnm1l/Has2/Lrp8/Cask/Braf/Dhx36/Pak3/Ptprf/Tnik/Caprin2	30
BP	GO:0061013	regulation of mRNA catabolic process	35/1943	132/17840	4.05805066531327e-07	2.52091026178552e-05	1.82256310582491e-05	Zfp36l2/Pum2/Ago2/Cnot1/Zc3hav1/Tnrc6a/Dhx9/Tent4b/Rc3h1/Pum1/Qk/Fastkd2/Eif4enif1/Rock2/Larp4b/Celf1/Angel2/Tnrc6b/Tent5a/Zfp36l1/Dicer1/Ythdf3/Tnrc6c/Prr5l/Noct/Cnot6l/Zc3h14/Rock1/Rc3h2/Tirap/Myef2/Trim71/Fmr1/Dhx36/Tent5d	35
BP	GO:0070646	protein modification by small protein removal	35/1943	132/17840	4.05805066531327e-07	2.52091026178552e-05	1.82256310582491e-05	Otud4/Usp42/Usp7/Usp34/Trrap/Usp46/Tnfaip3/Senp1/Uspl1/Usp24/Usp28/Wdr48/Usp1/Usp31/Asxl1/Usp37/Usp12/Usp38/Senp6/Usp47/Usp32/Zranb1/Senp2/Itch/Usp15/Usp25/Vcpip1/Usp33/Usp16/Abraxas2/Cyld/Atxn7/Usp27x/Otud6b/Mysm1	35
BP	GO:1905269	positive regulation of chromatin organization	33/1943	121/17840	4.27490507008051e-07	2.62906661809951e-05	1.90075779116001e-05	Ogt/Ep300/Kmt2a/Kdm2a/Slk/Ncor1/Asxl2/Kmt2e/Sin3a/Morc2/Lcor/Tada2b/Ube2n/Arid5a/Ccnb1/Smad4/Lpin1/Paxbp1/Mier1/Mecp2/Nipbl/Tpr/Rnf20/Phf19/Sirt1/Resf1/Brca1/Fmr1/Piwil2/Lrrk2/Mtf2/Rif1/Dnmt3b	33
BP	GO:0043254	regulation of protein-containing complex assembly	84/1943	449/17840	4.54374034325907e-07	2.76673298129141e-05	2.00028756747538e-05	Slit2/Cav1/Rasa1/Sgk1/Map1b/Rnf4/Eps8/Fermt2/Cand1/Actr2/Ahr/Nckap1/Pmepa1/Kank1/Washc5/Spire1/Ptk2b/Aida/Clip1/Camsap2/Ep300/Actr3/Msn/Impact/Ankrd27/Asap1/Abi2/Fmn1/Dlg1/Arpc5/Capza1/Sptbn1/Dyrk1a/Sox9/Lats1/Lamp2/Tfrc/Cyfip1/Met/Apc/Hip1r/Map3k7/Clasp2/Cyrib/Ice1/Ddx3x/Gsk3b/Senp6/Twf1/Jmy/Ckap5/Arfgef1/Hmgb1/Fer/Vps35/Cracd/LOC691418/Ldlrad4/Tlr4/Slf2/Nin/Fnip2/Kif14/Stxbp5/Mecp2/Gnl3l/Bbs10/…	84
BP	GO:0043543	protein acylation	54/1943	248/17840	4.59941809710268e-07	2.76823532538465e-05	2.00137372946937e-05	Ogt/Ep300/Kmt2a/Setd5/Ep400/Nmt2/Kat6a/Kansl1/Trrap/Msl2/Ctcf/Zzz3/Sin3a/Mllt10/Oga/Map3k7/Gtf2b/Crebbp/Lef1/Zmpste24/Ddx3x/Dr1/Tada2b/Gsk3b/Clock/Bmi1/Arid5a/Smad4/Zdhhc13/Epc2/Iws1/Prkaa1/Bend3/Ing5/Naa15/Zdhhc20/Mecp2/Taok1/Ncoa1/Taf1/Zdhhc17/Naa30/Zdhhc21/Trim16/Atf2/Sirt1/Phf20l1/Jade3/Kat6b/Brca1/Myocd/Piwil2/Smc5/Naa16	54
BP	GO:0050775	positive regulation of dendrite morphogenesis	21/1943	59/17840	4.63623152056291e-07	2.76823532538465e-05	2.00137372946937e-05	Sgk1/Actr2/Actr3/Ankrd27/Pias2/Afdn/Cux1/Caprin1/Opa1/Met/Stau2/Ptprd/Tiam1/Dnm1l/Lrp8/Cask/Dhx36/Pak3/Ptprf/Tnik/Caprin2	21
BP	GO:0030111	regulation of Wnt signaling pathway	63/1943	307/17840	4.9180354290915e-07	2.90826133547238e-05	2.1026094789962e-05	Hmga2/Cav1/Egr1/Rbpj/Wnk1/Csnk1a1/Ubr5/Shisa2/Tcf7l2/Kank1/Dab2/Ccn4/Sulf1/Foxo1/Abl2/Tle1/Cdh3/Itga3/Usp34/Tnfaip3/Lrp6/Sox9/Nlk/Tnks2/Lats1/Apc/Chd8/Tmem131l/Csnk1g3/Lef1/Ddx3x/Scyl2/Gnaq/Gsk3b/Usp47/Macf1/Cdk14/Mcc/Zeb2/Vps35/Tiam1/Aspm/Gli3/Vangl2/Smad3/Zranb1/Kpna1/Ttc21b/Foxl1/Csnk1g1/Amer1/Depdc1b/Cyld/Eda/Xiap/Plpp3/Dixdc1/Lrrk2/Znrf3/Sfrp4/Ppp2r3a/Caprin2/Disc1	63
BP	GO:0051058	negative regulation of small GTPase mediated signal transduction	22/1943	64/17840	4.98390085246526e-07	2.91914192787251e-05	2.11047590985597e-05	Slit2/Rasa1/Spry2/Itgb1/Spry4/Kank1/Abl2/Arhgap35/Itga3/Arhgap42/Nf1/Dlc1/Met/Rasa3/Cul3/Cyrib/Cd2ap/Rasa2/Arhgap12/Spry3/Adra1b/Scai	22
BP	GO:0035196	production of miRNAs involved in gene silencing by miRNA	19/1943	50/17840	5.04028526545215e-07	2.92431645118214e-05	2.11421697728599e-05	Pum2/Ago2/Ncor1/Ripk1/Pum1/Dgcr8/Zmpste24/Ddx3x/Tut7/Dicer1/Pus10/Mecp2/Zc3h7a/Trim71/Ppp3ca/Myocd/Ago3/Tut4/Ago4	19
BP	GO:0043534	blood vessel endothelial cell migration	33/1943	122/17840	5.25445053019957e-07	3.02008137950723e-05	2.18345293060138e-05	Foxc2/Slit2/Ets1/Itgb1/Efnb2/Sp1/Ptk2b/Nrp1/Pdpk1/Akt3/Mia3/Mef2c/Hif1a/Nf1/Ptgs2/Jcad/Stard13/Prkca/Hmgb1/Atp2b4/Egr3/Mecp2/Lemd3/Robo1/Vegfc/Hdac9/Sirt1/Spred1/Card10/Srpx2/Emp2/Anxa1/Fgf18	33
BP	GO:0031589	cell-substrate adhesion	72/1943	368/17840	5.32591447246979e-07	3.03281240793418e-05	2.19265718632674e-05	Rasa1/Iqgap1/Sdc4/Rin2/Itgb1/Fermt2/Vcl/Spry4/Cdk6/Spp1/Srgap2/Pik3r1/Dock5/Kank1/Dab2/Adamts12/Ptk2b/Axl/Nrp1/Peak1/Lamc1/Utrn/Rreb1/Foxf1/Slk/Serpine1/Fndc3b/Fmn1/Itgav/Gcnt2/Atrn/Pdpk1/Atrnl1/Itga3/Prkx/Nf1/Itga6/Itga1/Dlc1/Clasp2/Rab1a/Gsk3b/Macf1/Crk/Trpm7/Dock1/Jak2/Fer/Tiam1/Has2/Pten/Smad3/Arhgap6/Kif14/Cask/Mkln1/Vegfc/Pik3cb/Itga4/Braf/Rock1/Eda/Vwf/Megf9/Bcl2/Frem1/Edil3/Emp2/Lamb3/Tme…	72
BP	GO:0045732	positive regulation of protein catabolic process	50/1943	224/17840	5.5397759821975e-07	3.12565342114813e-05	2.25977921282494e-05	Cav1/Socs5/Trib1/Trib2/Nedd4/Csnk1a1/Zfand2a/Dab2/Ptk2b/Smad7/Ezr/Asb5/Ldlr/Foxo1/Msn/Gja1/Bcap31/Gclc/Tnfaip3/Klhl40/Sox9/Apc/Rchy1/Rnf19a/Zyg11b/Arih1/Tiparp/Ankib1/Fbxl5/Gsk3b/Vps35/Smurf2/Pten/Itch/Rnft1/Agtpbp1/Taf1/Amer1/Dtl/Rnf139/Pias1/Tmtc3/Fmr1/Lrrk2/Tmem67/Wwp1/Pcsk9/Ppp2r3a/Crebrf/Disc1	50
BP	GO:0034504	protein localization to nucleus	64/1943	315/17840	5.78453474040075e-07	3.20012704016764e-05	2.31362201414944e-05	Fermt2/Tnpo1/Ppp3r1/Ubr5/Pik3r1/Nup153/Ogt/Ep300/Tnpo3/Bard1/Cse1l/Htt/Nup98/Tor1aip1/Syne2/Nup155/Ipo5/Topors/Nf1/Sox9/Ptgs2/Med1/Lats1/Six4/Kpna4/Kpna2/E2f3/Tfrc/Eif4enif1/Sin3a/Ipo7/Ints13/Rock2/Uaca/Xpo1/Ipo11/Kpna3/Gsk3b/Morc3/Six1/Nup35/Jak2/Appl1/Cd2ap/Gli3/Kpna1/Pikfyve/Nol8/Sp100/Syne1/Osbpl8/Rock1/Tpr/Sirt1/Ect2/Ppp3ca/Gper1/Card10/Brca1/Lrrk2/Wrn/Kpna5/Dtx3l/Ranbp2	64
BP	GO:0031056	regulation of histone modification	41/1943	169/17840	5.80670440864485e-07	3.20012704016764e-05	2.31362201414944e-05	Ubr5/Ogt/Ep300/Kmt2a/Trip12/Kdm2a/Slk/Setd5/Ncor1/Asxl2/Kmt2e/Parg/Ctcf/Sin3a/Zmpste24/Lcor/Tada2b/Kdm3a/Kdm5a/Ube2n/Arid5a/Ccnb1/Smad4/Nsd1/Iws1/Lpin1/Paxbp1/Mecp2/Nipbl/Rnf20/Phf19/Sirt1/Brca1/Fmr1/Myocd/Piwil2/Lrrk2/Mtf2/Rif1/Kdm4c/Dnmt3b	41
BP	GO:0061001	regulation of dendritic spine morphogenesis	20/1943	55/17840	5.82787363412644e-07	3.20012704016764e-05	2.31362201414944e-05	Actr2/Arc/Actr3/Afdn/Abi2/Caprin1/Opa1/Pdlim5/Stau2/Tiam1/Dnm1l/Lrp8/Pten/Cask/Adam10/Ube3a/Dhx36/Lrrk2/Pak3/Caprin2	20
BP	GO:0043405	regulation of MAP kinase activity	62/1943	302/17840	5.9542316312988e-07	3.24057739225554e-05	2.34286673596704e-05	Cav1/Sh2b3/Dusp5/Pdgfa/Dusp6/Iqgap1/Trib1/Trib2/Spry2/Akap13/Dusp18/Dusp10/Spry4/Flt1/Kitlg/Hmgcr/Ern1/Dab2/Ptk2b/Spag9/Aida/Dusp7/Spred2/Ripk1/Rgs2/Cdk12/Nf1/Frs2/Itga1/Met/Map3k7/Map3k5/Hipk3/Insr/Gsk3b/Map4k5/Lyn/Il1rn/Crk/Prkca/Zeb2/Tiam1/Tlr4/Vangl2/Map2k4/Traf6/Map3k2/Robo1/Pik3cb/Ercc6/Kras/Spred1/Nox4/Map3k1/Lrrk2/Pak3/Tnik/Spry3/Htr2a/Fgf18/Dusp4/Pde5a	62
BP	GO:0007369	gastrulation	46/1943	200/17840	6.35748048889188e-07	3.42516188197976e-05	2.47631729387805e-05	Hmga2/Foxc2/Dusp5/Itgb1/Wnk1/Nckap1/Ets2/Inhba/Foxf1/Gja1/Htt/Itgav/Itga3/Supt20h/Bmpr2/Lrp6/Frs2/Tgif1/Lama3/Ugdh/Clasp2/Cul3/Lef1/Macf1/Il1rn/Smad4/Nsd1/Col12a1/Bmpr1a/Tnrc6c/Rnf2/Vangl2/Kdm6a/Smad3/Setd2/Eya1/Nr4a3/Acvr2b/Itga4/Mbp/Kif16b/Plpp3/Lamb3/Itga8/Acvr2a/Dusp4	46
BP	GO:0044380	protein localization to cytoskeleton	21/1943	60/17840	6.40477425085647e-07	3.42516188197976e-05	2.47631729387805e-05	Diaph1/Klhl21/Htt/Fam83d/Stil/Apc/Gsk3b/Nin/RGD1304728/Mid2/Ttbk2/Ttk/Bicd1/Golgb1/Mid1/Ccdc14/Cep350/Kif20b/Cep83/Htr2a/Disc1	21
BP	GO:0043087	regulation of GTPase activity	80/1943	425/17840	6.58469289493136e-07	3.49102252619206e-05	2.52393310237659e-05	Slit2/Arhgap22/Rasa1/F2r/Iqgap1/Rin2/Spry2/Cpeb2/Itgb1/Asap2/Fermt2/Wnk1/Plxna2/Arhgap32/Srgap2/Dock5/Rapgef2/Ptk2b/Fgd6/Nrp1/Snx18/Arhgef12/Asap1/Arhgap10/Afdn/Rgs2/Arhgap35/Eif5/Arhgap42/Srgap1/Acap2/Nf1/Itga6/Dlc1/Rasal2/Als2/Met/Sbf2/Rasa3/Usp6nl/Picalm/Arhgap21/Ric1/Ralgapb/Arhgap31/Stard13/Gnaq/Gsk3b/Rabgap1/Rapgef6/Crk/Sipa1l2/Lars1/Arfgef1/Evi5/Tiam1/Dennd1b/Rasa2/Dock9/Lrch1/Arhgap6/Stxb…	80
BP	GO:0016571	histone methylation	38/1943	152/17840	6.67034145830176e-07	3.50620512551759e-05	2.53490979036137e-05	Nsd2/Ogt/Kmt2a/Setd5/Dot1l/Asxl2/Kmt2e/Ctcf/Kmt5b/Crebbp/Setd1b/Prdm16/Lcor/Kdm3a/Kmt2c/Smad4/Nsd1/Ash1l/Iws1/Ncoa6/Paxbp1/Bend3/Setd2/Mecp2/Suz12/Rnf20/Phf19/Sirt1/Brca1/Prdm5/Arid4a/Rlf/Mtf2/Rif1/Kdm4c/Dnmt3b/Tet2/Arid4b	38
BP	GO:0006417	regulation of translation	69/1943	350/17840	6.84508643563598e-07	3.54452850394499e-05	2.56261675663905e-05	Zfp36l2/Cpeb2/Ago2/Ptk2b/Cnot1/Ep300/Impact/Uhmk1/Etf1/Tnrc6a/Eif4g2/Ddx6/Rgs2/Niban1/Dhx9/Cnot6/Caprin1/Ncbp1/Eif5/Enc1/Lrpprc/Rc3h1/Pum1/Qk/Fastkd2/Eif4enif1/Cyfip1/Purb/Rock2/Larp4b/Secisbp2l/Celf1/Ddx3x/Tnrc6b/Sepsecs/Cpeb4/Eif4e/Zfp36l1/Pld1/Prkca/Pus7/Ythdf3/Tnrc6c/Larp4/Dnajc3/Prkaa1/Ltn1/Cnot6l/Eif5b/Eif5a2/Usp16/Ptcd3/Ireb2/Rnf139/Rock1/Tpr/Eif2a/Xrn1/Trim71/RGD1308750/Fmr1/Dhx36/Piwil2/…	69
BP	GO:0098727	maintenance of cell number	41/1943	170/17840	6.85851856860901e-07	3.54452850394499e-05	2.56261675663905e-05	Hmga2/Myc/Zfp36l2/Rbpj/Tcf7l2/Cnot1/Foxo1/Ddx6/Rest/Kat6a/Sox9/Med14/Eif4enif1/Fancd2/Apc/Zc3h13/Prrx1/Wdr43/Jmjd1c/Tead1/Crebbp/Prdm16/Kdm3a/Eif4e/Bmpr1a/Dicer1/Aspm/Cnot2/Cdx2/Vangl2/Nipbl/Smc3/Braf/Phf19/Stag2/Piwil2/Smc5/Mtf2/Rif1/Tut4/Kdm4c	41
BP	GO:0043547	positive regulation of GTPase activity	69/1943	351/17840	7.6313756314415e-07	3.91108001111377e-05	2.82762549712359e-05	Arhgap22/Rasa1/F2r/Iqgap1/Rin2/Itgb1/Asap2/Fermt2/Arhgap32/Srgap2/Dock5/Rapgef2/Ptk2b/Nrp1/Snx18/Arhgef12/Asap1/Arhgap10/Afdn/Rgs2/Arhgap35/Eif5/Arhgap42/Srgap1/Acap2/Nf1/Itga6/Dlc1/Rasal2/Als2/Rasa3/Usp6nl/Picalm/Arhgap21/Ric1/Ralgapb/Arhgap31/Stard13/Gnaq/Gsk3b/Rabgap1/Rapgef6/Crk/Sipa1l2/Lars1/Arfgef1/Evi5/Tiam1/Dennd1b/Rasa2/Dock9/Arhgap6/Stxbp5/Arhgap29/Rap1gap2/Myo9a/Tbc1d8b/Ocrl/Rabep1/Ect…	69
BP	GO:1903364	positive regulation of cellular protein catabolic process	37/1943	147/17840	7.78907299882158e-07	3.93389660055276e-05	2.84412139336497e-05	Cav1/Socs5/Trib1/Trib2/Csnk1a1/Zfand2a/Dab2/Ptk2b/Smad7/Ezr/Ldlr/Msn/Bcap31/Gclc/Tnfaip3/Klhl40/Rchy1/Rnf19a/Zyg11b/Arih1/Ankib1/Fbxl5/Gsk3b/Vps35/Pten/Rnft1/Agtpbp1/Taf1/Amer1/Rnf139/Pias1/Tmtc3/Fmr1/Lrrk2/Tmem67/Pcsk9/Disc1	37
BP	GO:0030522	intracellular receptor signaling pathway	54/1943	252/17840	7.82601598198003e-07	3.93389660055276e-05	2.84412139336497e-05	Hmga2/Ywhah/Zmiz1/Nedd4/Ahr/Flt1/Ubr5/Nr2c2/Cited2/Pum2/Dab2/Cnot1/Zc3hav1/Nr3c1/Trim24/Ep300/Pdk3/Pias2/Ncor1/Asxl2/Tspan6/Ankrd17/Tnfaip3/Med1/Pum1/Lats1/Tgif1/Ctbp2/Asxl1/Tmf1/Rnf6/Kdm3a/Clock/Cry1/Jak2/Cnot2/Tlr4/Strn3/Usp15/Ppargc1b/Nr4a3/Ufl1/Ncoa2/Nr1d2/Ncoa1/Erbin/Trim16/Nr3c2/Ube3a/Sirt1/Gper1/Brca1/Cyp26b1/Nr6a1	54
BP	GO:0010769	regulation of cell morphogenesis involved in differentiation	33/1943	124/17840	7.86779320110551e-07	3.93389660055276e-05	2.84412139336497e-05	Sgk1/Fermt2/Actr2/Spry4/Dock5/Kank1/Dab2/Nrp1/Rreb1/Actr3/Ankrd27/Pias2/Afdn/Cux1/Caprin1/Opa1/Ttc3/Met/Stau2/Crk/Dock1/Ptprd/Tiam1/Dnm1l/Has2/Lrp8/Cask/Braf/Dhx36/Pak3/Ptprf/Tnik/Caprin2	33
BP	GO:0016579	protein deubiquitination	31/1943	113/17840	8.2401321928319e-07	4.08005695862063e-05	2.9497921426125e-05	Otud4/Usp42/Usp7/Usp34/Trrap/Usp46/Tnfaip3/Usp24/Usp28/Wdr48/Usp1/Usp31/Asxl1/Usp37/Usp12/Usp38/Usp47/Usp32/Zranb1/Itch/Usp15/Usp25/Vcpip1/Usp33/Usp16/Abraxas2/Cyld/Atxn7/Usp27x/Otud6b/Mysm1	31
BP	GO:2000779	regulation of double-strand break repair	26/1943	86/17840	8.2927986963834e-07	4.08005695862063e-05	2.9497921426125e-05	Hmga2/Nsd2/Actr2/Ubr5/Spire1/Trip12/Ppp4r2/Kmt5b/Wdr48/Blm/Slf2/Setd2/Dek/Arid2/Helb/Top2b/Ercc6/Cgas/Pot1/Nudt16/Smchd1/Parpbp/Rif1/Shld2/Dtx3l/Polq	26
BP	GO:1903362	regulation of cellular protein catabolic process	54/1943	253/17840	8.91407130027102e-07	4.35091575370371e-05	3.14561714054677e-05	Cav1/Socs5/Trib1/Trib2/Csnk1a1/Zfand2a/Dab2/Ogt/Ptk2b/Smad7/Ezr/Ldlr/Msn/Usp7/Bcap31/Eif3h/Gclc/Sdcbp/Wac/Tnfaip3/Klhl40/Senp1/Lats1/Hipk2/Rchy1/Rnf19a/Zyg11b/Tmf1/Ric1/Arih1/Xpo1/Ankib1/Fbxl5/Gsk3b/Vps35/Pten/Tlk2/Rnft1/Ufl1/Agtpbp1/Taf1/Usp25/Amer1/Rnf139/Ube3a/Pias1/Tmtc3/Fmr1/Lrrk2/Mfsd8/Styx/Tmem67/Pcsk9/Disc1	54
BP	GO:0034249	negative regulation of cellular amide metabolic process	40/1943	166/17840	9.56399670910999e-07	4.63138423315169e-05	3.34838973056615e-05	Zfp36l2/Cpeb2/Ago2/Cnot1/Rtn4/Tnrc6a/Ddx6/Rgs2/Caprin1/Enc1/Rc3h1/Pum1/Qk/Eif4enif1/Purb/Rock2/Celf1/Ddx3x/Tnrc6b/Cpeb4/Eif4e/Zfp36l1/Prkca/Pus7/Ythdf3/Tnrc6c/Prkaa1/Cnot6l/Ireb2/Rnf139/Rock1/Tpr/Xrn1/Trim71/Fmr1/Dhx36/Otud6b/Ago3/Caprin2/Ago4	40
BP	GO:0031050	dsRNA processing	19/1943	52/17840	1.02154695934812e-06	4.86748196649488e-05	3.5190832394479e-05	Pum2/Ago2/Ncor1/Ripk1/Pum1/Dgcr8/Zmpste24/Ddx3x/Tut7/Dicer1/Pus10/Mecp2/Zc3h7a/Trim71/Ppp3ca/Myocd/Ago3/Tut4/Ago4	19
BP	GO:0070918	production of small RNA involved in gene silencing by RNA	19/1943	52/17840	1.02154695934812e-06	4.86748196649488e-05	3.5190832394479e-05	Pum2/Ago2/Ncor1/Ripk1/Pum1/Dgcr8/Zmpste24/Ddx3x/Tut7/Dicer1/Pus10/Mecp2/Zc3h7a/Trim71/Ppp3ca/Myocd/Ago3/Tut4/Ago4	19
BP	GO:0007548	sex differentiation	74/1943	388/17840	1.02889862706396e-06	4.86748196649488e-05	3.5190832394479e-05	Hmga2/Slit2/Rasa1/Myc/Dhcr24/Pdgfa/Rnf4/Adamts1/Vgf/Itgb1/Runx1/Ahr/Kitlg/Tcf7l2/Cited2/Hmgcs1/Inhba/Axl/Smad5/Fndc3a/Schip1/Gja1/Serpine1/Cbl/Plekha1/Hnrnpk/Lrp6/Sox9/Ercc1/Six4/Wdr48/Met/Jmjd1c/Tmf1/Rnf38/Tiparp/Eif2s2/Insr/Kdm3a/Kdm5a/Tgfbr1/Smad4/Fgf7/Hoxd13/Bmpr1a/Aspm/Casp2/Ncoa6/Sohlh2/Nipbl/Ncoa2/Zfpm2/Ncoa1/Pla2g4a/Chd7/Sema3a/Ptprn/Ube3a/Slit3/Sirt1/Bcl2/Akap9/Tcf7/Nrip1/Fmr1/Tlr5/Zfx/A…	74
BP	GO:1903706	regulation of hemopoiesis	75/1943	395/17840	1.03975818489662e-06	4.88130750924748e-05	3.52907880514529e-05	Sh2b3/Socs5/Myc/Zfp36l2/Lox/Ets1/Trib1/Cd44/Notch2/Zmiz1/Runx1/Dusp10/Cdk6/Tjp2/Kitlg/Inhba/Pik3r1/Ptk2b/Smad7/Axl/Sos1/Meis1/Rcor1/Ubash3b/Foxn1/Ap3b1/Ripk1/Hspa9/Asxl2/Ncapg2/Mef2c/Hif1a/Nf1/Rc3h1/Zeb1/Med1/Senp1/Sos2/Fancd2/Apc/Cbfb/Tmem131l/Lef1/Prdm16/Gsk3b/Lyn/Zfp36l1/Prkca/Dicer1/Hmgb1/Egr3/Gli3/Gabpa/Traf6/Ppargc1b/Adam10/Sh3rf1/Fos/Cyld/Braf/Ptpn2/Vsir/Rc3h2/Zbtb1/Csf1r/Id2/Tcf7/Malt1/An…	75
BP	GO:0060998	regulation of dendritic spine development	25/1943	82/17840	1.12752548766419e-06	5.25324374934453e-05	3.79798059002675e-05	Actr2/Mapk6/Nr3c1/Actr3/Asap1/Afdn/Eif4g2/Caprin1/Opa1/Mef2c/Hnrnpk/Stau2/Tiam1/Dnm1l/Lrp8/Pten/Cask/Mecp2/Ube3a/Fmr1/Dhx36/Pak3/Caprin2/RGD1563888/Disc1	25
BP	GO:0198738	cell-cell signaling by wnt	79/1943	424/17840	1.17292677814469e-06	5.42368397412771e-05	3.92120515305356e-05	Hmga2/Cav1/Egr1/Myc/Rbpj/Cd44/Fermt2/Wnk1/Csnk1a1/Ubr5/Shisa2/Tcf7l2/Pkd2/Kank1/Dab2/Ccn4/Strn/Sulf1/Foxo1/Abl2/Tle1/Cdh3/Itga3/Usp34/Tnfaip3/Lrp6/Sox9/Nlk/Tnks2/Lats1/Apc/Chd8/Tmem131l/Csnk1g3/Cul3/Lef1/Hbp1/Ddx3x/Scyl2/Gnaq/Gsk3b/Usp47/Macf1/Cdk14/Ror1/Mcc/Zeb2/Vps35/Tiam1/Aspm/Gli3/Vangl2/Kdm6a/Pten/Smad3/Zranb1/Prkaa1/Senp2/Kpna1/Ttc21b/Foxl1/Csnk1g1/Amer1/Fzd3/Depdc1b/Cyld/Eda/Xiap/Tcf7/Plpp…	79
BP	GO:0043401	steroid hormone mediated signaling pathway	34/1943	132/17840	1.22165159486662e-06	5.606833812261e-05	4.05361848917252e-05	Hmga2/Sgk1/Ywhah/Zmiz1/Akap13/Abhd2/Nedd4/Ubr5/Dab2/Cnot1/Nr3c1/Ep300/Pias2/Ncor1/Med1/Lats1/Tmf1/Lef1/Rnf6/Kdm3a/Clock/Cry1/Jak2/Cnot2/Strn3/Ppargc1b/Ufl1/Ncoa2/Nr3c2/Ube3a/Sirt1/Gper1/Brca1/Crebrf	34
BP	GO:0060419	heart growth	32/1943	121/17840	1.3357357193498e-06	6.03372806821902e-05	4.36225372018094e-05	Foxc2/Dusp6/Rbpj/Akap13/Ahr/Camk2d/Cited2/Ccn4/Dipk2a/Nr3c1/Ep300/Meis1/Gja1/Ripk1/Rgs2/Mef2c/Pdlim5/Apc/Tgfbr3/Gsk3b/Tgfbr1/Ccnb1/Bmpr1a/Pten/Map2k4/Zfpm2/Arid2/Sirt1/Myocd/Zfp418/Prkg1/Adra1b	32
BP	GO:0061003	positive regulation of dendritic spine morphogenesis	13/1943	27/17840	1.33964800104854e-06	6.03372806821902e-05	4.36225372018094e-05	Actr2/Actr3/Afdn/Caprin1/Opa1/Stau2/Tiam1/Dnm1l/Lrp8/Cask/Dhx36/Pak3/Caprin2	13
BP	GO:0001933	negative regulation of protein phosphorylation	71/1943	370/17840	1.34409877292034e-06	6.03372806821902e-05	4.36225372018094e-05	Slit2/Cav1/Sh2b3/Dusp5/Socs5/Dusp6/Trib1/Spry2/Wnk1/Dusp18/Dusp10/Spry4/Pmepa1/Hmgcr/Dnajc10/Ogt/Smad7/Spag9/Aida/Impact/Dusp7/Hspa4/Spred2/Enpp1/Ubash3b/Cbl/Rgs2/Niban1/Pdpk1/Cd109/Prkar2a/Tnfaip3/Lrp6/Nf1/Errfi1/Lats1/Met/Apc/Slc8a1/Smcr8/Snx25/Hipk3/Insr/Gnaq/Gsk3b/Lyn/Ibtk/Ccnb1/Prkca/Pde4d/Dnajc3/Prr5l/Ldlrad4/Pten/Inpp5f/Bdkrb2/Tfap4/Adarb1/Pik3cb/Suz12/Ptpn2/Sirt1/Cep43/RGD1359108/Spred1/P…	71
BP	GO:0045444	fat cell differentiation	55/1943	263/17840	1.39102427075385e-06	6.19912990227261e-05	4.48183563666231e-05	Hmga2/Scd/Zfp36l2/Trib2/Insig1/Fermt2/Dusp10/Tcf7l2/Ccn4/Lrrc8c/Rreb1/Ep300/Foxo1/Osbpl11/Noc3l/Trio/Enpp1/Fndc3b/Rgs2/Asxl2/Mex3c/Klf5/Aacs/Lrp6/Itga6/Ptgs2/Med1/Ctbp2/Asxl1/Prdm16/Insr/Gsk3b/Six1/Zfp36l1/Wdfy2/Egr2/Lpin1/Smad3/Senp2/Noct/Nr4a3/Nipbl/Zfpm2/Osbpl8/Pias1/Atf2/Sirt1/Runx1t1/Id2/Gper1/Arl6/Lamb3/Htr2a/Bbs12/Medag	55
BP	GO:0097193	intrinsic apoptotic signaling pathway	61/1943	303/17840	1.45341381756809e-06	6.43057192665017e-05	4.64916316956274e-05	Nono/Cav1/Myc/Cd44/Ivns1abp/Serinc3/Hipk1/Ern1/Pik3r1/Dnajc10/Ep300/Apaf1/Bcap31/Plaur/Hsph1/Opa1/Mcl1/Hnrnpk/Topors/Hif1a/Ptgs2/Skil/Rrn3/Hipk2/Usp28/Ppp2r5c/Uaca/Map3k5/Ddx3x/Gsk3b/Usp47/Bclaf1/Jmy/Prkca/Jak2/Spop/Dnm1l/Casp2/Ngf/Fnip2/Tp53bp2/Rrp8/Bdkrb2/Plagl2/Pik3cb/Cyld/Ercc6/Bub1/Ptpn2/Sirt1/Bcl2/Dapk2/Brca1/Nbn/Rtkn2/Lrrk2/Pmaip1/Rrm2b/G2e3/Ddias/Mbd4	61
BP	GO:0010498	proteasomal protein catabolic process	85/1943	469/17840	1.51844632304859e-06	6.62397551706732e-05	4.78898974481683e-05	Cav1/Socs5/Rnf4/Trib1/Trib2/Ubr2/Nedd4/Csnk1a1/Zfand2a/Dnajc10/Dab2/Psme4/Ogt/Smad7/Ate1/Rmnd5a/Usp7/Erlin1/Bcap31/Eif3h/Gclc/Sdcbp/Spsb1/Edem1/Enc1/Wac/Plaa/Fbxo33/Topors/Klhl40/Senp1/Cul1/Socs6/Edem3/Ppp2r5c/Marchf6/Armc8/Rchy1/Stt3b/Rnf19a/Zyg11b/Tmf1/Cul3/Arih1/Xpo1/Ankib1/Fbxl5/Ube2d3/Gsk3b/Psmd1/Clock/Rnf103/Spop/Cd2ap/Smurf2/Anapc4/Ubr3/Tlk2/Cul2/Kif14/Itch/Rnft1/Ltn1/Ufl1/Taf1/Psmc6/Usp25…	85
BP	GO:0045739	positive regulation of DNA repair	24/1943	78/17840	1.5294382494692e-06	6.62397551706732e-05	4.78898974481683e-05	Actr2/Spire1/Dhx9/Parg/Kmt5b/Wdr48/Pcna/Ube2n/Hmgb1/Blm/Slf2/Eya1/Rnf168/Arid2/Ercc8/Top2b/Ercc6/Sirt1/Nudt16/Brca1/Smchd1/Rif1/Shld2/Dtx3l	24
BP	GO:0048844	artery morphogenesis	24/1943	78/17840	1.5294382494692e-06	6.62397551706732e-05	4.78898974481683e-05	Foxc2/Rbpj/Zmiz1/Cited2/Pkd2/Efnb2/Smad7/Nrp1/Ldlr/Foxf1/Rtn4/Akt3/Kat6a/Bmpr2/Nf1/Sec24b/Prrx1/Tgfbr1/Six1/Bmpr1a/Eya1/Arid2/Chd7/Myocd	24
BP	GO:1901991	negative regulation of mitotic cell cycle phase transition	37/1943	151/17840	1.5691542445732e-06	6.74846056232531e-05	4.87898971591992e-05	Hmga2/Zfp36l2/Pkd2/Dlg1/Ripk1/Ticrr/Rad21/Zfp207/Slfn13/Ppp2r5c/Apc/Gpnmb/Hus1/Usp47/Kntc1/Ccnb1/Zfp36l1/Foxn3/Trip13/Casp2/Blm/Pten/Topbp1/Rbl1/Taok1/Zfp655/Rad17/Nabp1/Tpr/Bub1/LOC100302465/Ttk/Bcl2/Brca1/Nbn/Cenpe/Mbd4	37
BP	GO:0010611	regulation of cardiac muscle hypertrophy	23/1943	73/17840	1.58830828024381e-06	6.7833999468746e-05	4.90425012847211e-05	Lmcd1/Camk2d/Ccn4/Mef2a/Nr3c1/Ep300/Foxo1/Rgs2/Mef2c/Errfi1/Rock2/Gsk3b/Smad4/Twf1/Prkca/Atp2b4/Smad3/Nr4a3/Rock1/Sirt1/Ppp3ca/Zfp418/Pde5a	23
BP	GO:0032956	regulation of actin cytoskeleton organization	70/1943	365/17840	1.62699707704924e-06	6.90071174058815e-05	4.98906399524935e-05	Slit2/Rasa1/Iqgap1/Sdc4/Eps8/Notch2/Fermt2/Akap13/Actr2/Nckap1/Pik3r1/Kank1/Washc5/Spire1/Ptk2b/Nrp1/Ep300/Actr3/Abi2/Fmn1/Dlg1/Arpc5/Arhgap35/Capza1/Sptbn1/Pak2/Mef2c/Pik3ca/Tjp1/Lats1/Dlc1/Cyfip1/Met/Rock2/Hip1r/Clasp2/Stau2/Cyrib/Mtss1/Tgfbr1/Crk/Smad4/Twf1/Jmy/Arfgef1/Fer/Cd2ap/Cracd/LOC691418/Vangl2/Smad3/Arhgap6/Taok1/Braf/Ccdc88a/Rock1/Arfip1/Ect2/Rictor/RGD1359108/Plekhh2/Csf1r/Lmod3/Nox4…	70
BP	GO:2001233	regulation of apoptotic signaling pathway	75/1943	400/17840	1.70250939632013e-06	7.12215801710488e-05	5.14916482058212e-05	Nono/Cav1/Myc/Cd44/Ivns1abp/Serinc3/Cflar/Tcf7l2/Inhba/Dab2/Acsl5/Ppp2r1b/Nrp1/Serpine1/Birc6/Htt/Ripk1/Itgav/Apaf1/Bcap31/Plaur/Gclc/Hsph1/Opa1/Pak2/Tnfaip3/Mcl1/Hnrnpk/Hif1a/Nf1/Itga6/Ptgs2/Skil/Rrn3/Zmynd11/Trps1/Map3k7/Ddx3x/Gsk3b/Usp47/Bclaf1/Tgfbr1/Bmi1/Jak2/Spop/Dnm1l/Eef1e1/Casp2/Pten/Ngf/Ing5/Timp3/Eya1/Bcl10/Sp100/Sh3rf1/Bdkrb2/Plagl2/Pik3cb/Cyld/Bub1/Ptpn2/Sirt1/Bcl2/Dapk2/Gper1/Brca1/…	75
BP	GO:0032970	regulation of actin filament-based process	77/1943	414/17840	1.71273678753603e-06	7.12215801710488e-05	5.14916482058212e-05	Slit2/Cav1/Rasa1/Iqgap1/Sdc4/Eps8/Notch2/Fermt2/Akap13/Frmd6/Actr2/Nckap1/Camk2d/Pik3r1/Kank1/Washc5/Spire1/Ptk2b/Nrp1/Ep300/Actr3/Abi2/Fmn1/Dlg1/Arpc5/Arhgap35/Capza1/Sptbn1/Pak2/Mef2c/Pik3ca/Tjp1/Lats1/Dlc1/Cyfip1/Met/Rock2/Hip1r/Clasp2/Stau2/Cyrib/Mtss1/Tgfbr1/Crk/Smad4/Twf1/Jmy/Arfgef1/Fer/Pde4d/Cd2ap/Cracd/LOC691418/Vangl2/Smad3/Arhgap6/Taok1/Braf/Ccdc88a/Rock1/Arfip1/Ect2/Rictor/RGD1359108/…	77
BP	GO:0016055	Wnt signaling pathway	78/1943	421/17840	1.71395022200247e-06	7.12215801710488e-05	5.14916482058212e-05	Hmga2/Cav1/Egr1/Myc/Rbpj/Cd44/Fermt2/Wnk1/Csnk1a1/Ubr5/Shisa2/Tcf7l2/Kank1/Dab2/Ccn4/Strn/Sulf1/Foxo1/Abl2/Tle1/Cdh3/Itga3/Usp34/Tnfaip3/Lrp6/Sox9/Nlk/Tnks2/Lats1/Apc/Chd8/Tmem131l/Csnk1g3/Cul3/Lef1/Hbp1/Ddx3x/Scyl2/Gnaq/Gsk3b/Usp47/Macf1/Cdk14/Ror1/Mcc/Zeb2/Vps35/Tiam1/Aspm/Gli3/Vangl2/Kdm6a/Pten/Smad3/Zranb1/Prkaa1/Senp2/Kpna1/Ttc21b/Foxl1/Csnk1g1/Amer1/Fzd3/Depdc1b/Cyld/Eda/Xiap/Tcf7/Plpp3/Dix…	78
BP	GO:0055017	cardiac muscle tissue growth	30/1943	111/17840	1.73382971054624e-06	7.15641122138215e-05	5.17392913977205e-05	Foxc2/Rbpj/Akap13/Camk2d/Cited2/Ccn4/Dipk2a/Nr3c1/Ep300/Meis1/Gja1/Ripk1/Rgs2/Mef2c/Pdlim5/Apc/Tgfbr3/Gsk3b/Tgfbr1/Ccnb1/Bmpr1a/Pten/Map2k4/Zfpm2/Arid2/Sirt1/Myocd/Zfp418/Prkg1/Adra1b	30
BP	GO:0031952	regulation of protein autophosphorylation	18/1943	49/17840	1.79104404458273e-06	7.34328058278918e-05	5.30903161004732e-05	Cav1/Pdgfa/Iqgap1/Impact/Ppp2r5a/Enpp1/Errfi1/Epha7/Ppp2r5c/Gpnmb/Ddx3x/Mob1b/Ngf/Rap2c/Vegfc/Nbn/Rap2a/Rad50	18
BP	GO:1903320	regulation of protein modification by small protein conjugation or removal	52/1943	246/17840	1.912256040825e-06	7.78832758349256e-05	5.63079087936202e-05	Cav1/Egr1/Spry2/Ivns1abp/Zmiz1/Ubr5/Ogt/Smad7/Otud4/Trip12/Kdm2a/Cdc14b/Arrdc3/Gclc/Tnfaip3/Plaa/Topors/Klhl40/Hif1a/Hmg20a/Wdr48/Rchy1/Cul3/Ddx3x/Tgfbr1/Ube2n/Cry1/Bmi1/Mycbp2/Rnf111/Ndfip2/Pten/Ngf/Senp2/Itch/Ufl1/Gnl3l/Bcl10/Taf1/Amer1/Ube3a/Pias1/Rnf20/Xiap/Spopl/Gtpbp4/Brca1/Mastl/Dcun1d4/Lrrk2/Peli1/Dtx3l	52
BP	GO:0043542	endothelial cell migration	48/1943	221/17840	2.11277847815964e-06	8.51912543157603e-05	6.15914177543469e-05	Foxc2/Slit2/Ets1/Rin2/Itgb1/Efnb2/Sp1/Ptk2b/Nrp1/Pdpk1/Akt3/Mia3/Ptprm/Prkx/Mef2c/Bmpr2/Hif1a/Nf1/Ptgs2/Jcad/Met/Rock2/Stard13/Tgfbr1/Prkca/Hmgb1/Atp2b4/Egr3/Pten/Mecp2/Lemd3/Sp100/Robo1/Vegfc/Pik3cb/Hdac9/Ccbe1/Sirt1/Spred1/Krit1/Card10/Plpp3/Srpx2/Emp2/Patz1/Anxa1/Fgf18/Stc1	48
BP	GO:0030177	positive regulation of Wnt signaling pathway	34/1943	135/17840	2.11939218053843e-06	8.51912543157603e-05	6.15914177543469e-05	Cav1/Rbpj/Wnk1/Ubr5/Kank1/Dab2/Ccn4/Sulf1/Abl2/Cdh3/Usp34/Tnfaip3/Tnks2/Csnk1g3/Ddx3x/Usp47/Macf1/Zeb2/Vps35/Aspm/Smad3/Zranb1/Ttc21b/Csnk1g1/Amer1/Depdc1b/Eda/Xiap/Dixdc1/Lrrk2/Sfrp4/Ppp2r3a/Caprin2/Disc1	34
BP	GO:0021543	pallium development	50/1943	234/17840	2.15807764261871e-06	8.61113524371273e-05	6.22566286169321e-05	Slit2/Phlpp1/Zmiz1/Srgap2/Hsd17b7/Enpp1/Tacc2/Rtn4/Afdn/Slc38a2/Syne2/Mef2c/Hnrnpk/Lrp6/Hif1a/Nf1/Fat4/Xrn2/Slc2a3/Celf1/Lef1/Phlpp2/Insr/Gsk3b/Crk/Dicer1/Zeb2/Atp2b4/Aspm/Gli3/Lrp8/Pten/Tent2/Btbd3/Lhx6/Kif14/Cask/Nr4a3/Mecp2/Ncoa1/Robo1/Kif3a/Mfsd2a/Bcl2/Uba6/Dixdc1/Cul5/Nefh/Efhc1/Disc1	50
BP	GO:0006260	DNA replication	52/1943	247/17840	2.1702861183341e-06	8.61113524371273e-05	6.22566286169321e-05	Ddx21/Noc3l/Zbtb38/Dhx9/Ankrd17/Ticrr/Ccna2/Rbms1/Mcm4/Atf1/Baz1a/Slfn13/Sin3a/Met/Lig3/Supt16h/Usp37/Pds5a/Zmpste24/Pcna/Obi1/Ino80/Msh3/Hmgb1/Dbf4/Nfib/Top1/Lpin1/Blm/Topbp1/Senp2/Ing5/Map2k4/Wapl/Repin1/Orc2/Smc3/Cdc7/Rad17/Helb/Ccdc88a/Orc5/Mms22l/Bod1l1/Zranb3/Thoc1/Gtpbp4/Pola1/Atr/Rrm2b/Wrn/Polq	52
BP	GO:0048638	regulation of developmental growth	75/1943	403/17840	2.27292789096928e-06	8.96058110862889e-05	6.47830459612297e-05	Hmga2/Foxc2/Slit2/Map1b/Slc23a2/Dusp6/Rbpj/Dusp10/Spp1/Tcf7l2/Wwc3/Cited2/Ccn4/Smad7/Spag9/Nrp1/Ezr/Nr3c1/Ep300/Actr3/Meis1/Gja1/Serpine1/Rtn4/Afdn/Ncor1/Eif4g2/Ripk1/Rgs2/Atrn/Adnp/Mef2c/Bmpr2/Pik3ca/Hnrnpk/Plaa/Tnks2/Lats1/Six4/Epha7/Cyfip1/Sin3a/Apc/Picalm/Celf1/Clasp2/Tgfbr3/Zmpste24/Rnf6/Insr/Musk/Gsk3b/Macf1/Tgfbr1/Six1/Ccnb1/Itsn2/Bmpr1a/Golga4/Pten/Ulk2/Ngf/Mecp2/Nipbl/Zfpm2/Chd7/Sema3a/A…	75
BP	GO:0007292	female gamete generation	40/1943	172/17840	2.49498084793737e-06	9.77333262090116e-05	7.06590620294164e-05	Fosl1/Myc/Adamts1/Zmiz1/Runx1/Inhba/Washc5/Spire1/Ptk2b/Il1r1/Sos1/Rgs2/Ddx20/Top2a/Prkar2a/Marf1/Ptgs2/Ercc1/Ythdc1/Tut7/Ccnb1/Trip13/Aspm/Ccnh/Sohlh2/Pla2g4a/Iho1/Sirt1/Ttk/Bcl2/Nrip1/Mastl/Zfx/Piwil2/Bmpr1b/Tut4/Sgo2/Ythdc2/Cenpe/Pde5a	40
BP	GO:2000058	regulation of ubiquitin-dependent protein catabolic process	38/1943	160/17840	2.57646298421293e-06	0.000100286375651326	7.25048610613951e-05	Cav1/Socs5/Trib1/Trib2/Csnk1a1/Zfand2a/Dab2/Ogt/Ptk2b/Smad7/Usp7/Bcap31/Eif3h/Gclc/Sdcbp/Wac/Klhl40/Senp1/Lats1/Hipk2/Rchy1/Rnf19a/Zyg11b/Arih1/Xpo1/Ankib1/Gsk3b/Pten/Tlk2/Ufl1/Agtpbp1/Taf1/Rnf139/Ube3a/Pias1/Lrrk2/Styx/Disc1	38
BP	GO:0048872	homeostasis of number of cells	67/1943	350/17840	2.88486585511464e-06	0.000111584434018585	8.06731107050925e-05	Sh2b3/F2r/Ets1/Cd44/Ahr/Cdk6/Kitlg/Cited2/Inhba/Sp1/Axl/Smad5/Sos1/Kmt2a/Rcor1/Vps54/Foxn1/Ptbp3/Afdn/Lipa/Ncor1/Ap3b1/Hspa9/Sfxn1/Ncapg2/Akt3/Kmt2e/Mef2c/Tnfaip3/Hif1a/Sox9/Skil/Rc3h1/Med1/Senp1/Rrn3/Sos2/Wdr48/Asxl1/Tgfbr3/Lmo1/Lyn/Zfp36l1/Jak2/Hmgb1/Lyar/Ppp3cb/Ufl1/Bcl10/Kif3a/Nbea/Ireb2/Pik3cb/Cyld/Ptpn2/Rc3h2/Kras/Bcl2/Id2/Zfx/Arid4a/Pmaip1/Anxa1/Tet2/Acvr2a/Exoc6/Pde4b	67
BP	GO:0043161	proteasome-mediated ubiquitin-dependent protein catabolic process	74/1943	399/17840	3.01978140414286e-06	0.000116072847721741	8.39181358624965e-05	Cav1/Socs5/Rnf4/Trib1/Trib2/Ubr2/Nedd4/Csnk1a1/Zfand2a/Dnajc10/Dab2/Ogt/Smad7/Rmnd5a/Usp7/Erlin1/Bcap31/Eif3h/Gclc/Sdcbp/Spsb1/Edem1/Wac/Plaa/Fbxo33/Topors/Klhl40/Senp1/Cul1/Edem3/Ppp2r5c/Marchf6/Armc8/Rchy1/Stt3b/Rnf19a/Zyg11b/Cul3/Arih1/Xpo1/Ankib1/Fbxl5/Ube2d3/Gsk3b/Psmd1/Clock/Rnf103/Spop/Cd2ap/Smurf2/Anapc4/Ubr3/Tlk2/Cul2/Kif14/Itch/Ltn1/Ufl1/Taf1/Psmc6/Erlec1/Siah3/Ercc8/Cdc27/Pias1/Sirt1/T…	74
BP	GO:0050807	regulation of synapse organization	54/1943	263/17840	3.09554487019917e-06	0.000118245968644254	8.54892548657817e-05	Arhgap22/Adgre5/Actr2/Nedd4/Pik3r1/Tpbg/Etv5/Arc/Actr3/Gpc6/Setd5/Afdn/Frmpd4/Abi2/Caprin1/Nrp2/Opa1/Adnp/Mef2c/Hnrnpk/Pdlim5/Six4/Epha7/Cyfip1/Picalm/Stau2/Musk/Gsk3b/Six1/Adgrl2/Prkca/Il1rap/Ptprd/Homer1/Vps35/Tiam1/Dnm1l/Nectin1/Lrp8/Pten/Cask/Mecp2/Adam10/Ube3a/Flrt2/Fmr1/Dhx36/Lrrk2/Pak3/Srpx2/Snap91/Ptprf/Caprin2/Disc1	54
BP	GO:0045930	negative regulation of mitotic cell cycle	48/1943	224/17840	3.14598351945463e-06	0.000119430855831148	8.63459024442909e-05	Hmga2/Zfp36l2/Wee1/Pkd2/Cdc14b/Dlg1/Ripk1/Ticrr/Btg1/Rad21/Zfp207/Slfn13/Fancd2/Ppp2r5c/Apc/Gpnmb/Angel2/Hus1/Usp47/Kntc1/Ccnb1/Zfp36l1/Foxn3/Heca/Trip13/Casp2/Blm/Pten/Smad3/Topbp1/Rbl1/Taok1/Zfp655/Fzd3/Rad17/Nabp1/Tpr/Bub1/LOC100302465/Atf2/Ttk/Bcl2/Brca1/Nbn/Ythdc2/Cenpe/Ddias/Mbd4	48
BP	GO:0032259	methylation	67/1943	351/17840	3.19381237358954e-06	0.000120502736794943	8.71208489896171e-05	Myc/Nsd2/Ogt/Kmt2a/Setd5/Etf1/Dot1l/Asxl2/Kmt2e/Cmtr2/Btg1/Pik3ca/Ctcf/Kmt5b/Virma/Zc3h13/Rab6a/Crebbp/Fbxo11/Zmpste24/Setd1b/Prdm16/Lcor/Trmt6/Gsk3b/Kdm3a/Kmt2c/Bmi1/Smad4/Nsd1/Ash1l/Thada/Mettl6/Iws1/Ncoa6/Paxbp1/Bend3/Setd2/Mtr/Mecp2/Rrp8/Tfb2m/Rnmt/Suz12/Cbll1/Kdm1b/Trmt10a/Rnf20/Phf19/Sirt1/Comtd1/Tgs1/Brca1/Prdm5/Arid4a/Piwil2/Rlf/Zcchc4/Mtf2/Rif1/Kdm4c/Dnmt3b/Bmt2/Tet2/Arid4b/Trmt11/Fdxacb1	67
BP	GO:0032508	DNA duplex unwinding	24/1943	81/17840	3.2256347197027e-06	0.000120961301988851	8.74523816176137e-05	Dhx9/Top2a/Mcm4/Xrcc5/Chd1/Chd8/Chd9/Ddx3x/Chd6/Ino80/Blm/Chd7/Ercc8/Helb/Ercc6/Ascc3/Pot1/Zranb3/Nbn/Dhx36/Rad50/Anxa1/Wrn/Polq	24
BP	GO:0008406	gonad development	63/1943	324/17840	3.3221304170288e-06	0.000123824860998346	8.95226722904603e-05	Hmga2/Slit2/Myc/Pdgfa/Rnf4/Adamts1/Vgf/Itgb1/Runx1/Ahr/Kitlg/Cited2/Hmgcs1/Inhba/Fndc3a/Schip1/Gja1/Serpine1/Cbl/Plekha1/Hnrnpk/Sox9/Ercc1/Six4/Wdr48/Met/Jmjd1c/Tmf1/Rnf38/Tiparp/Eif2s2/Insr/Kdm3a/Kdm5a/Tgfbr1/Smad4/Fgf7/Aspm/Casp2/Ncoa6/Sohlh2/Ncoa2/Zfpm2/Ncoa1/Pla2g4a/Sema3a/Ptprn/Ube3a/Slit3/Sirt1/Bcl2/Akap9/Nrip1/Fmr1/Tlr5/Zfx/Arid4a/Patz1/Nefh/Bmpr1b/Ago4/Acvr2a/Arid4b	63
BP	GO:0001763	morphogenesis of a branching structure	51/1943	244/17840	3.37063503147383e-06	0.000124438938642437	8.99666370262139e-05	Hmga2/Foxc2/Slit2/Myc/Pdgfa/Cd44/Spry2/Ppp3r1/Ahr/Flt1/Pkd2/Etv5/Nrp1/Sulf1/Foxf1/Tnc/Rtn4/Dlg1/Slc12a2/Btbd7/Hnrnpk/Lrp6/Sox9/Med1/Frs2/Six4/Epha7/Fat4/Met/Ednra/Lef1/Nfatc3/Six1/Smad4/Fgf7/Hoxd13/Gna13/Dicer1/Gzf1/Gli3/Vangl2/Setd2/Eya1/Mecp2/Areg/Sema3a/Kras/Tmtc3/Bcl2/Lrrk2/Tmem67	51
BP	GO:0046578	regulation of Ras protein signal transduction	44/1943	199/17840	3.37907361842065e-06	0.000124438938642437	8.99666370262139e-05	Cyth3/Rasa1/F2r/Eps8/Spry2/Notch2/Itgb1/Akap13/Spry4/Camk2d/Kitlg/Kank1/Ogt/Arhgef3/Nrp1/Abl2/Cbl/Rtn4/Shoc2/Arhgap35/Itga3/Arhgap42/Nf1/F2rl2/Dlc1/Met/Psd4/Rasa3/Cul3/Stard13/Crk/Arfgef1/Tiam1/Rasa2/Ngf/Kif14/Robo1/Pik3cb/Kras/Dennd4a/Spry3/Adra1b/Lpar6/Scai	44
BP	GO:0014743	regulation of muscle hypertrophy	23/1943	76/17840	3.4491077500053e-06	0.000125598267652359	9.08048066005242e-05	Lmcd1/Camk2d/Ccn4/Mef2a/Nr3c1/Ep300/Foxo1/Rgs2/Mef2c/Errfi1/Rock2/Gsk3b/Smad4/Twf1/Prkca/Atp2b4/Smad3/Nr4a3/Rock1/Sirt1/Ppp3ca/Zfp418/Pde5a	23
BP	GO:0000910	cytokinesis	39/1943	168/17840	3.47182203266682e-06	0.000125598267652359	9.08048066005242e-05	Rasa1/Son/Actr2/Kif13a/Washc5/Spire1/Pdcd6ip/Ahctf1/Snx18/Actr3/Klhl21/Birc6/Cdc14b/Sptbn1/Myo19/Pkn2/Apc/Rock2/Anln/Kif23/Cul3/Kif4a/Klhl13/Zfyve26/Setd2/Kif14/Plk4/Klhl9/Cep55/Trim36/Cetn2/Rock1/Septin10/Ect2/Ccp110/Kif20b/Cspp1/Efhc1/Map9	39
BP	GO:1901988	negative regulation of cell cycle phase transition	39/1943	168/17840	3.47182203266682e-06	0.000125598267652359	9.08048066005242e-05	Hmga2/Zfp36l2/Pkd2/Cdc14b/Dlg1/Ripk1/Ticrr/Rad21/Zfp207/Slfn13/Ppp2r5c/Apc/Gpnmb/Hus1/Usp47/Kntc1/Ccnb1/Zfp36l1/Foxn3/Trip13/Casp2/Blm/Pten/Topbp1/Rbl1/Taok1/Zfp655/Dtl/Rad17/Nabp1/Tpr/Bub1/LOC100302465/Ttk/Bcl2/Brca1/Nbn/Cenpe/Mbd4	39
BP	GO:0000288	nuclear-transcribed mRNA catabolic process, deadenylation-dependent decay	18/1943	51/17840	3.49318767084513e-06	0.000125632188161974	9.0829330388734e-05	Zfp36l2/Ago2/Cnot1/Tnrc6a/Pan3/Cnot6/Tent4b/Rc3h1/Patl1/Eif4enif1/Tnrc6b/Zfp36l1/Tnrc6c/Cnot2/Noct/Cnot6l/Rc3h2/Dhx36	18
BP	GO:0051054	positive regulation of DNA metabolic process	48/1943	225/17840	3.58375932098623e-06	0.000128140231535263	9.26425910149683e-05	Myc/Nsd2/Actr2/Camk2d/Spire1/Ptk2b/Otud4/Nek7/Usp7/Dhx9/Parg/Ercc1/Kmt5b/Xrcc5/Tnks2/Tfrc/Wdr48/Oga/Gsk3b/Pcna/Ube2n/Hmgb1/Hmbox1/Blm/Slf2/Eya1/Clcf1/Mecp2/Rnf168/Arid2/Ercc8/Top2b/Ercc6/Sirt1/Pot1/Nudt16/Nox4/Brca1/Nbn/Dhx36/Smchd1/Pak3/Rif1/Rad50/Atr/Shld2/Wrn/Dtx3l	48
BP	GO:0072698	protein localization to microtubule cytoskeleton	19/1943	56/17840	3.70189068030858e-06	0.000131599003953166	9.51432079928411e-05	Diaph1/Htt/Fam83d/Stil/Apc/Gsk3b/Nin/RGD1304728/Mid2/Ttbk2/Ttk/Bicd1/Golgb1/Mid1/Ccdc14/Cep350/Kif20b/Cep83/Disc1	19
BP	GO:0006275	regulation of DNA replication	30/1943	115/17840	3.83293456597051e-06	0.00013547441138344	9.79450429924951e-05	Zbtb38/Dhx9/Ankrd17/Ticrr/Ccna2/Atf1/Slfn13/Met/Lig3/Usp37/Pds5a/Zmpste24/Pcna/Obi1/Ino80/Msh3/Hmgb1/Dbf4/Blm/Senp2/Map2k4/Wapl/Smc3/Cdc7/Rad17/Ccdc88a/Orc5/Zranb3/Gtpbp4/Atr	30
CC	GO:0005667	transcription regulator complex	87/1957	419/18212	9.84276473155054e-10	6.87024978262228e-07	5.57411307955178e-07	Nono/Ets1/Rbpj/Runx1/Hmga1/Tcf7l2/Junb/Sp1/Smad7/Mef2a/Smad5/Ep300/Nfat5/Meis1/Zfhx3/Rcor1/Runx2/Tcf12/Ncor1/Rest/Tle1/Ddx20/Klf5/Taf2/Trrap/Atf1/Adnp/Hif1a/Sox9/Skil/Six4/Nfatc2/Hipk2/Med14/E2f3/Sin3a/Taf4b/Ctbp2/Cbfb/Tead1/Gtf2b/Crebbp/Rel/Lef1/Prdm16/Nfatc3/Dr1/Clock/Gtf3c3/Arid5a/Six1/Smad4/N4bp2l2/Riox2/Satb2/Hmgb1/Npas4/Prdm10/Gli3/Cdx2/Lpin1/Ccnh/Smad3/Ncoa6/Rbl1/Naa15/Rbbp8/Mier1/Mga/Med2…	87
CC	GO:0035770	ribonucleoprotein granule	56/1957	241/18212	1.7288340303425e-08	6.03363076589534e-06	4.89533004381193e-06	Iqgap1/Pum2/Ago2/Cnot1/Arc/Uhmk1/Bard1/Tnrc6a/Ddx6/Htt/Dhx9/Pan3/Caprin1/Myh1/Hnrnpk/Rc3h1/Patl1/Pum1/Fastkd2/Kpna2/Eif4enif1/Rock2/Larp4b/Celf1/Stau2/Zc3h12c/Ddx3x/Tnrc6b/Clock/Eif4e/Nufip2/Zfp36l1/Ckap5/Mcc/Tnrc6c/Larp4/Top1/Cnot2/Fastkd5/Mbnl1/Noct/Syne1/Rock1/Rc3h2/Xrn1/RGD1359108/Trim71/Fmr1/Dhx36/Piwil2/Upf2/Ago3/Mex3b/Tut4/Ythdc2/Ago4	56
CC	GO:0098687	chromosomal region	61/1957	277/18212	3.40072311879684e-08	6.57400698997185e-06	5.33375925291036e-06	Csnk1a1/Ahctf1/Dot1l/Nup98/Zfp618/Top2a/Rad21/Zfp207/Ctcf/Ercc1/Kmt5b/Ppp1r12a/Xrcc5/Sin3a/Ppp2r5c/Apc/Clasp2/Crebbp/Xpo1/Cenpn/Kntc1/Ccnb1/Ckap5/Nup160/Hmbox1/Pbrm1/Blm/Dctn4/Ppp1cb/Orc2/Smc3/Rad17/Nabp1/Ncapd3/Tpr/Bub1/Cenpf/Ttk/Pot1/Bod1l1/Thoc1/Fmr1/Thoc2/Nbn/Dhx36/Smchd1/Nup37/Mki67/Sgo1/Smc5/Rif1/Ncapg/Rad50/Kdm4c/Sgo2/Dnmt3b/Cenpc/Peli1/Wrn/Cenpb/Cenpe	61
CC	GO:0005635	nuclear envelope	86/1957	444/18212	3.76733924926754e-08	6.57400698997185e-06	5.33375925291036e-06	Rasa1/Myc/Phlpp1/Ern1/Tmpo/Nup153/Pum2/Osbpl3/Clip1/Ahctf1/Tnpo3/Lbr/Dst/Nxf7/Rtn4/Cse1l/Osbpl6/Nup98/Tor1aip1/Pcyt1a/Sdcbp/Ankrd17/Syne2/Nup155/Ccar1/Ndc1/Xpo7/Lrpprc/Ptgs2/Senp1/Tnks2/Kpna4/Kcnh1/Wdr3/Ipo7/Apc/Bnip3l/Ednra/Xpo4/Stau2/Uaca/Xpo1/Zmpste24/Rnf6/Insr/Gnaq/Nup205/Utp18/Gtf3c3/Nup35/Nup160/Mtdh/Smox/Tmx4/Lpin1/Smad3/Myo6/Senp2/Repin1/Tmem33/Eif5a2/Nemp1/Lemd3/Vrk2/Syne1/Pla2g4a/Rap1ga…	86
CC	GO:0036464	cytoplasmic ribonucleoprotein granule	53/1957	229/18212	4.76791566802868e-08	6.65601027256804e-06	5.40029185136722e-06	Iqgap1/Pum2/Ago2/Cnot1/Arc/Uhmk1/Bard1/Tnrc6a/Ddx6/Htt/Dhx9/Pan3/Caprin1/Myh1/Hnrnpk/Rc3h1/Patl1/Pum1/Kpna2/Eif4enif1/Rock2/Larp4b/Celf1/Stau2/Zc3h12c/Ddx3x/Tnrc6b/Clock/Eif4e/Nufip2/Zfp36l1/Ckap5/Mcc/Tnrc6c/Larp4/Top1/Cnot2/Mbnl1/Noct/Syne1/Rock1/Rc3h2/Xrn1/RGD1359108/Trim71/Fmr1/Dhx36/Piwil2/Upf2/Ago3/Mex3b/Tut4/Ago4	53
CC	GO:0031252	cell leading edge	84/1957	437/18212	7.6960225839735e-08	8.9530396060225e-06	7.26396517575042e-06	Cyth3/Myo10/Rasa1/Klhl41/Atp2b1/Iqgap1/Eps8/Cd44/Spry2/Itgb1/Actr2/Nckap1/Cdk6/Kitlg/Srgap2/Pkd2/Kank1/Ptk2b/Sgce/Diaph1/Ezr/Clip1/Raph1/Actr3/Dst/Abl2/Slk/Stx3/Plekha1/Abi2/Itgav/Arpc5/Syne2/Ptprm/Caprin1/Aak1/Sptbn1/Pik3ca/Acap2/Jcad/Cdc42bpa/Dlc1/Pkn2/Kcnh1/Tln2/Cyfip1/Als2/Psd4/Apc/Hip1r/Myo5a/Clasp2/Hmcn1/Arhgap31/Ddx3x/Insr/Macf1/Dagla/Trpm7/Pld1/Twf1/Jmy/Fer/Tiam1/Appl1/Cd2ap/Vezt/Tlr4/Myo…	84
CC	GO:0000775	chromosome, centromeric region	44/1957	182/18212	1.73464299623985e-07	1.72968687339345e-05	1.40336531124367e-05	Csnk1a1/Ahctf1/Nup98/Zfp618/Top2a/Rad21/Zfp207/Ctcf/Kmt5b/Ppp1r12a/Sin3a/Ppp2r5c/Apc/Clasp2/Crebbp/Xpo1/Cenpn/Kntc1/Ccnb1/Ckap5/Nup160/Pbrm1/Dctn4/Orc2/Smc3/Ncapd3/Tpr/Bub1/Cenpf/Ttk/Bod1l1/Fmr1/Nup37/Mki67/Sgo1/Smc5/Ncapg/Kdm4c/Sgo2/Dnmt3b/Cenpc/Peli1/Cenpb/Cenpe	44
CC	GO:0016607	nuclear speck	73/1957	372/18212	2.35810464260865e-07	2.05744630067605e-05	1.6692898654256e-05	Nono/Sgk1/Son/Dusp10/Csnk1a1/Cdk13/Hipk1/Rreb1/Nr3c1/Trip12/Dhx15/Noc3l/Srrm2/Pias2/Bard1/Tcf12/Afdn/Ep400/Sf3b1/Ncapg2/Cdk12/Api5/Kat6a/Dyrk1a/Mef2c/Topors/Hif1a/Maml2/Patl1/Nampt/Ppp4r3a/Virma/Zc3h13/Bmp2k/Bnip3l/Ylpm1/Setd1b/Hbp1/Ythdc1/Bclaf1/Sfmbt2/Dock1/Rad54l2/Spop/Smurf2/Gli3/Prpf18/Dennd1b/Ccnl1/Prkaa1/Plag1/Rbm25/Ppp4r3b/Ncbp3/Erbin/Zc3h14/Prpf4b/Cbll1/Pias1/Ascc3/Trip11/Pnn/Thoc1/Nrip1…	73
CC	GO:0001726	ruffle	42/1957	173/18212	2.89988579606429e-07	2.24902253961431e-05	1.82472345997964e-05	Cyth3/Myo10/Rasa1/Klhl41/Iqgap1/Eps8/Spry2/Itgb1/Nckap1/Cdk6/Kank1/Diaph1/Ezr/Clip1/Actr3/Plekha1/Itgav/Acap2/Jcad/Dlc1/Tln2/Als2/Psd4/Apc/Hip1r/Myo5a/Clasp2/Macf1/Trpm7/Twf1/Tiam1/Appl1/Cd2ap/Tlr4/Myo6/Gas7/Mkln1/Rock1/Frmd4b/Tirap/C2cd5/Rab5a	42
CC	GO:0031965	nuclear membrane	58/1957	275/18212	3.47242870681016e-07	2.42375523735349e-05	1.96649120448828e-05	Rasa1/Phlpp1/Ern1/Tmpo/Nup153/Pum2/Osbpl3/Ahctf1/Lbr/Osbpl6/Nup98/Tor1aip1/Sdcbp/Ankrd17/Syne2/Nup155/Ndc1/Lrpprc/Ptgs2/Senp1/Kpna4/Kcnh1/Wdr3/Apc/Ednra/Stau2/Xpo1/Rnf6/Gnaq/Nup205/Utp18/Gtf3c3/Nup35/Mtdh/Smox/Tmx4/Lpin1/Smad3/Myo6/Senp2/Repin1/Nemp1/Lemd3/Syne1/Rap1gap2/Osbpl8/Tpr/Ptpn2/Zbtb1/Sirt1/Nemp2/RGD1359108/Bcl2/Gtpbp4/Rif1/Ranbp2/Adra1b/Scai	58
CC	GO:0016605	PML body	27/1957	91/18212	5.95769675052975e-07	3.78042939260888e-05	3.06721612611005e-05	Rnf4/Hipk1/Pias2/Usp7/Kat6a/Topors/Skil/Patl1/Hipk2/Hipk3/Rnf6/Morc3/Rnf111/Blm/Pten/Topbp1/Senp2/Sp100/Trim16/Pias1/Ciita/Sirt1/Nbn/Zmym2/Smc5/Atr/Casp8ap2	27
CC	GO:0000932	P-body	25/1957	83/18212	1.13056411757262e-06	6.42548009098115e-05	5.21325333878428e-05	Ago2/Cnot1/Tnrc6a/Ddx6/Pan3/Caprin1/Rc3h1/Patl1/Pum1/Eif4enif1/Tnrc6b/Eif4e/Zfp36l1/Tnrc6c/Top1/Cnot2/Noct/Syne1/Rc3h2/Xrn1/RGD1359108/Trim71/Ago3/Mex3b/Ago4	25
CC	GO:0000793	condensed chromosome	43/1957	188/18212	1.19672265304807e-06	6.42548009098115e-05	5.21325333878428e-05	Csnk1a1/Ahctf1/Smarca5/Top2a/Rad21/Ctcf/Lrpprc/Kmt5b/Fancd2/Lig3/Clasp2/Crebbp/Hus1/Cenpn/Ccnb1/Ckap5/Hmgb1/Stag1/Cdx2/Blm/Topbp1/Wapl/Orc2/Smc3/Iho1/Ncapd3/Bub1/Cenpf/Bod1l1/Brca1/Mki67/Stag2/Sgo1/Smc5/Ago3/Rif1/Ncapg/Rad50/Sgo2/Cenpc/Peli1/Cenpb/Cenpe	43
MF	GO:0140297	DNA-binding transcription factor binding	101/1814	416/16507	6.20639680503807e-15	6.42362069321440e-12	5.18070806988968e-12	Myc/Rnf4/Rbpj/Notch2/Ywhah/Runx1/Ahr/Hmga1/Bhlhe40/Ets2/Tcf7l2/Cited2/Pik3r1/Sp1/Mef2a/Cnot1/Trim24/Ep300/Strn/Trip12/Hspa4/Runx2/Pias2/Tcf12/Tacc2/Ncor1/Tle1/Dhx9/Ncapg2/Ddx20/Klf5/Tcerg1/Mef2c/Hif1a/Sox9/Med1/Lats1/Hipk2/Dcaf1/Kpna2/Sin3a/Taf4b/Ctbp2/Prrx1/Med13/Asxl1/Tmf1/Gtf2b/Crebbp/Lef1/Prdm16/Lcor/Rnf6/Gsk3b/Kdm3a/Pcna/Cry1/Eif4e/Arid5a/Smad4/Nsd1/Ncoa7/Mtdh/Spop/Hmgb1/Lyar/Egr2/Lpin1/Smad…	101
MF	GO:0004674	protein serine/threonine kinase activity	94/1814	396/16507	2.33673810915912e-13	1.20926197148984e-10	9.75280695033253e-11	Sgk1/Wnk1/Akap13/Csnk1a1/Cdk13/Dclk1/Cdk6/Camk2d/Mapk6/Hipk1/Ern1/Map3k6/Ptk2b/Cdk19/Pdk3/Uhmk1/Prkd3/Slk/Trio/Nek7/Smg1/Ripk1/Pdpk1/Akt3/Cdk12/Aak1/Prkx/Dyrk1a/Pak2/Bmpr2/Pik3ca/Nlk/Lats1/Hipk2/Cdc42bpa/Pkn2/Dcaf1/Rock2/Prkacb/Cpne3/Map3k7/Csnk1g3/Rps6ka3/Stk17b/Tgfbr3/Map3k5/Hipk3/Gsk3b/Map4k5/Tgfbr1/Cdk14/Trpm7/Prkca/Bmpr1a/Tbk1/Top1/Ulk2/Prkaa1/Tlk2/Map2k4/Cask/Plk4/Pikfyve/Taok1/Map3k2/Acvr2…	94
MF	GO:0031267	small GTPase binding	61/1814	225/16507	1.193349574363e-11	4.11705603155234e-09	3.32044285077143e-09	Cav1/Iqgap1/Eps8/Akap13/Vcl/Nckap1/Srgap2/Nup153/Diaph1/Tnpo3/Ankrd27/Erc1/Afdn/Abi2/Ap1g1/Pak2/Srgap1/Acap2/Errfi1/Cyfip1/Als2/Usp6nl/Picalm/Ankfy1/Myo5a/Ric1/Cyrib/Rabgap1/Rapgef6/Mycbp2/Fer/Evi5/Dnm1l/Golga4/Ap3m1/Dennd1b/Dock9/Strn3/Exoc2/Usp33/Kif3a/Ocrl/Braf/Atp7a/Rock1/Golga5/Exoc5/Ect2/Trip11/RGD1359108/Bicd1/Kif16b/Rabgap1l/Lrrk2/Pak3/Dmxl2/Wdr44/Chml/Dock4/Ranbp2/Chm	61
MF	GO:0061629	RNA polymerase II-specific DNA-binding transcription factor binding	73/1814	299/16507	2.8271033681872e-11	7.31512996518438e-09	5.89971834466434e-09	Rnf4/Rbpj/Notch2/Ywhah/Ahr/Hmga1/Bhlhe40/Ets2/Tcf7l2/Cited2/Pik3r1/Sp1/Cnot1/Trim24/Ep300/Strn/Trip12/Pias2/Tacc2/Ncor1/Tcerg1/Hif1a/Med1/Lats1/Hipk2/Dcaf1/Sin3a/Taf4b/Ctbp2/Prrx1/Med13/Asxl1/Tmf1/Gtf2b/Lef1/Lcor/Rnf6/Gsk3b/Kdm3a/Pcna/Cry1/Arid5a/Nsd1/Ncoa7/Mtdh/Egr2/Smad3/Ncoa6/Rbl1/Rbbp8/Mier1/Tp53bp2/Ppargc1b/Nr4a3/Ncoa2/Bcl10/Ncoa1/Bbs10/Taf1/Mier3/Slc30a9/Fos/Ptpn2/Atf2/Sirt1/Tbp/Id2/Gtf2a1/…	73
MF	GO:0019787	ubiquitin-like protein transferase activity	91/1814	415/16507	6.05308118941731e-11	1.25298780620938e-08	1.0105459754122e-08	Rnf4/Ubr2/Nedd4/Ubr5/Trim24/Zfp91/Trip12/Rmnd5a/Pias2/Klhl21/Bard1/Birc6/Cbl/Mex3c/Msl2/Rspry1/Ube3c/Tnfaip3/Topors/Ttc3/Rc3h1/Med1/Hectd1/Cul1/Marchf6/Rchy1/Rlim/Rnf19a/Fbxo11/Cul3/Rnf38/Arih1/Ankib1/Rnf6/Ube2d3/Herc1/Shprh/Pja2/Ube2n/RGD1308601/Obi1/Klhl13/Rnf103/Mycbp2/Rnf111/Rnf149/Herc4/Rnf2/Smurf2/Mib1/Ubr3/Egr2/Cul2/Cdk8/Itch/Rnft1/Traf6/Ltn1/Med23/Ufl1/Ubr1/Klhl9/Rnf168/Taf1/Sh3rf1/Trim36…	91
MF	GO:0046332	SMAD binding	32/1814	84/16507	7.94496898646337e-11	1.37050715016493e-08	1.10532638706412e-08	Hmga2/Fermt2/Zmiz1/Pmepa1/Cited2/Dab2/Smad7/Mef2a/Smad5/Ep300/Tcf12/Skil/Hipk2/Ipo7/Tgif1/Purb/Crebbp/Tgfbr3/Prdm16/Tgfbr1/Smad4/Bmpr1a/Zeb2/Rnf111/Smurf2/Ldlrad4/Smad3/Usp15/Fos/Trim33/Myocd/Bmpr1b	32
MF	GO:0051020	GTPase binding	65/1814	264/16507	2.35789354498819e-10	3.48631402723254e-08	2.81174373109119e-08	Cav1/Rasa1/Iqgap1/Eps8/Akap13/Vcl/Nckap1/Srgap2/Nup153/Diaph1/Tnpo3/Ankrd27/Erc1/Afdn/Abi2/Ap1g1/Sptbn1/Pak2/Srgap1/Acap2/Errfi1/Cyfip1/Als2/Usp6nl/Picalm/Ankfy1/Myo5a/Ric1/Cyrib/Rabgap1/Rapgef6/Mycbp2/Fer/Evi5/Dnm1l/Golga4/Ap3m1/Dennd1b/Dock9/Fnbp1l/Strn3/Exoc2/Usp33/Kif3a/Ocrl/Ptprn/Braf/Atp7a/Rock1/Golga5/Exoc5/Ect2/Trip11/RGD1359108/Bicd1/Kif16b/Rabgap1l/Lrrk2/Pak3/Dmxl2/Wdr44/Chml/Dock4/Ranb…	65
MF	GO:0003712	transcription coregulator activity	93/1814	441/16507	3.37789281140691e-10	4.37014882475769e-08	3.52456447295484e-08	Hmga2/Sertad2/Lmcd1/Zmiz1/Hmga1/Cited2/Btaf1/Nr3c1/Nab1/Trim24/Ep300/Ncoa4/Rcor1/Kdm2a/Pias2/Cdyl2/Ncor1/Nup98/Tcf20/Tle1/Dhx9/Tfap2a/Cnot6/Kat6a/Ccar1/Trrap/Supt20h/Tcerg1/Dyrk1a/Sfr1/Maml2/Med1/Hipk2/Zmynd11/Med14/Sin3a/Ctbp2/Cbfb/Med13/Jmjd1c/Asxl1/Med13l/Tmf1/Crebbp/Prdm16/Lcor/Dr1/Tada2b/Kdm3a/Kdm5a/Arid5a/Cebpz/Nsd1/N4bp2l2/Rad54l2/Jmy/Riox2/Ncoa7/Mtdh/Hmgb1/Lpin1/Ncoa6/Rbbp8/Mier1/Mrtfb/Pp…	93
MF	GO:0004842	ubiquitin-protein transferase activity	86/1814	397/16507	3.90445058703e-10	4.4901181750845e-08	3.6213208368594e-08	Rnf4/Ubr2/Nedd4/Ubr5/Trim24/Zfp91/Trip12/Rmnd5a/Klhl21/Bard1/Birc6/Cbl/Mex3c/Msl2/Rspry1/Ube3c/Tnfaip3/Topors/Ttc3/Rc3h1/Med1/Hectd1/Cul1/Marchf6/Rchy1/Rlim/Rnf19a/Fbxo11/Cul3/Rnf38/Arih1/Ankib1/Rnf6/Ube2d3/Herc1/Shprh/Pja2/Ube2n/RGD1308601/Obi1/Klhl13/Rnf103/Mycbp2/Rnf111/Rnf149/Herc4/Rnf2/Smurf2/Mib1/Ubr3/Cul2/Cdk8/Itch/Rnft1/Traf6/Ltn1/Med23/Ubr1/Klhl9/Rnf168/Taf1/Sh3rf1/Trim36/Herc3/Dtl/Siah3…	86
MF	GO:0035257	nuclear hormone receptor binding	44/1814	158/16507	3.48530138239854e-09	3.60728693078249e-07	2.90930946972847e-07	Rnf4/Ywhah/Hmga1/Ets2/Tcf7l2/Pik3r1/Cnot1/Trim24/Ep300/Strn/Trip12/Pias2/Tacc2/Ncor1/Hif1a/Med1/Lats1/Dcaf1/Ctbp2/Med13/Asxl1/Tmf1/Gtf2b/Lef1/Lcor/Rnf6/Kdm3a/Pcna/Cry1/Arid5a/Nsd1/Ncoa7/Smad3/Ncoa6/Ppargc1b/Nr4a3/Ncoa2/Ncoa1/Taf1/Slc30a9/Sirt1/Grip1/Nrip1/Kdm4c	44
MF	GO:0015631	tubulin binding	79/1814	372/16507	5.25240207719628e-09	4.659031538088e-07	3.75755098876561e-07	Map1b/Arl4c/Arl8b/Kif13a/Ezr/Clip1/Camsap2/Ncald/Dst/Gja1/Htt/Fmn1/Rgs2/Hsph1/Map6/Gas2l3/Opa1/Kif1b/Dyrk1a/Zfp207/Adnp/Fam83d/Eml4/Reep3/Lrpprc/Nf1/Apc/Clasp2/Kif23/Kif4a/Ddx3x/Macf1/Lyn/Ino80/Kif2a/Dlgap5/Ckap5/Ttll4/Tiam1/Dnm1l/Ccser2/Appl1/Kif11/Nin/Setd2/Kif14/Kif21a/Taok1/Agtpbp1/Smc3/Trim36/Kif3a/Abraxas2/Cetn2/Ccdc88a/Stard9/Tpr/Ttll5/LOC100302465/Togaram1/Mid2/Cenpf/Tbce/Krit1/Mid1/Kif16…	79
MF	GO:0003713	transcription coactivator activity	58/1814	241/16507	5.40177569633391e-09	4.659031538088e-07	3.75755098876561e-07	Sertad2/Zmiz1/Hmga1/Cited2/Nr3c1/Trim24/Ep300/Ncoa4/Nup98/Tcf20/Dhx9/Tfap2a/Cnot6/Kat6a/Ccar1/Trrap/Dyrk1a/Sfr1/Maml2/Med1/Hipk2/Med14/Sin3a/Ctbp2/Cbfb/Med13/Asxl1/Tmf1/Crebbp/Prdm16/Dr1/Tada2b/Kdm5a/Cebpz/Jmy/Ncoa7/Mtdh/Hmgb1/Lpin1/Ncoa6/Mrtfb/Ppargc1b/Ncoa2/Zfpm2/Bcl10/Ncoa1/Usp16/Slc30a9/Rap2c/Ube3a/Rnf20/Sirt1/Mid2/Npat/Brca1/Nrip1/Myocd/Mysm1	58
MF	GO:0001216	DNA-binding transcription activator activity	93/1814	480/16507	2.9277667835153e-08	2.33095278533718e-06	1.87993446099404e-06	Hmga2/Foxc2/Fosl1/Egr1/Myc/Glis3/Hivep2/Ets1/Rbpj/Elk4/Elk3/Runx1/Atf6/Hmga1/Nr2c2/Bach1/Tcf7l2/Junb/Plagl1/Sp1/Etv5/Mef2a/Rreb1/Nr3c1/Tsc22d1/Nfat5/Meis1/Foxo1/Foxf1/Klf6/Runx2/Tcf12/Foxn1/Tfap2a/Klf5/Atf1/Mef2c/Hif1a/Sox9/Six4/Nfatc2/Elf1/Mlxip/E2f3/Prrx1/Nkrf/Tead1/Vezf1/Rel/Atmin/Lef1/Prdm16/Nfatc3/Clock/Six1/Smad4/Ubp1/Hoxd13/Satb2/Zeb2/Npas4/Nfib/Foxj3/Egr3/Egr2/Smad3/Gabpa/Plag1/Fosb/Mga/S…	93
MF	GO:0001228	DNA-binding transcription activator activity, RNA polymerase II-specific	92/1814	475/16507	3.53536412778959e-08	2.61364419447302e-06	2.10792763408808e-06	Hmga2/Foxc2/Fosl1/Egr1/Myc/Glis3/Hivep2/Ets1/Rbpj/Elk4/Elk3/Runx1/Atf6/Hmga1/Nr2c2/Bach1/Tcf7l2/Junb/Plagl1/Sp1/Etv5/Mef2a/Rreb1/Nr3c1/Tsc22d1/Nfat5/Meis1/Foxo1/Foxf1/Klf6/Runx2/Tcf12/Foxn1/Tfap2a/Klf5/Atf1/Mef2c/Hif1a/Sox9/Six4/Nfatc2/Elf1/Mlxip/E2f3/Prrx1/Nkrf/Tead1/Vezf1/Rel/Atmin/Lef1/Prdm16/Nfatc3/Clock/Six1/Smad4/Ubp1/Hoxd13/Satb2/Zeb2/Npas4/Nfib/Foxj3/Egr3/Egr2/Smad3/Gabpa/Plag1/Fosb/Mga/S…	92
MF	GO:0008047	enzyme activator activity	88/1814	449/16507	3.99631676475937e-08	2.75745856768397e-06	2.22391522417837e-06	Cav1/Arhgap22/Rasa1/Iqgap1/Rin2/Spry2/Asap2/Wnk1/Cflar/Arhgap32/Srgap2/Azin1/Dock5/Dnajc10/Rapgef2/Psme4/Nrp1/Arhgef12/Ppp2r5a/Asap1/Arhgap10/Rgs2/Apaf1/Pdpk1/Tor1aip1/Arhgap35/Pak2/Pik3ca/Arhgap42/Srgap1/Plaa/Acap2/Nf1/Dlc1/Rasal2/Als2/Ppp2r5c/Rasa3/Usp6nl/Arhgap21/Rab6a/Nsmaf/Ralgapb/Arhgap31/Ddx3x/Stard13/Gnaq/Rabgap1/Rapgef6/Pcna/Sipa1l2/Ccnb1/Lars1/Hmgb1/Mob1b/Dbf4/Evi5/Rasa2/Arhgap6/Ngf/Prk…	88
MF	GO:0016887	ATPase activity	88/1814	457/16507	9.22821275479835e-08	5.96950012576018e-06	4.81445573325993e-06	Myo10/Atp2b1/Ide/Myo1e/Kif13a/Acsl5/Ddx21/Acsl4/Btaf1/Dhx15/Smarca5/Bptf/Mdn1/Ddx6/Hspa9/Dhx9/Ddx20/Top2a/Atp13a3/Nav2/Kif1b/Mcm4/Myh1/Myo19/Slfn13/Xrcc5/Chd1/Chd8/Abce1/Chd9/Morc2/Myo5a/Kif23/Ddx3x/Shprh/Atp2c1/Chd6/Macf1/Eif4a2/Ino80/Kif2a/Setx/Rad54l2/Acsl1/Dicer1/Msh3/Tmem30a/Trip13/Kif11/Hspa13/Blm/Myo6/Kif14/Kif21a/Atad2b/Psmc6/Kif3a/Abcc9/Chd7/Atad2/Rad17/Helb/Top2b/Atp7a/Stard9/Ercc6/Ercc…	88
MF	GO:0051427	hormone receptor binding	46/1814	187/16507	1.00779804134702e-07	6.13571160467157e-06	4.94850679125813e-06	Rnf4/Ywhah/Hmga1/Jak1/Ets2/Tcf7l2/Pik3r1/Cnot1/Trim24/Ep300/Strn/Trip12/Pias2/Tacc2/Ncor1/Hif1a/Med1/Lats1/Dcaf1/Ctbp2/Med13/Asxl1/Tmf1/Gtf2b/Lef1/Lcor/Rnf6/Kdm3a/Pcna/Cry1/Arid5a/Nsd1/Ncoa7/Jak2/Smad3/Ncoa6/Ppargc1b/Nr4a3/Ncoa2/Ncoa1/Taf1/Slc30a9/Sirt1/Grip1/Nrip1/Kdm4c	46
MF	GO:0035258	steroid hormone receptor binding	29/1814	93/16507	1.12097956219592e-07	6.44563248262652e-06	5.19846077673311e-06	Rnf4/Ywhah/Ets2/Pik3r1/Cnot1/Ep300/Strn/Pias2/Ncor1/Med1/Lats1/Dcaf1/Tmf1/Lef1/Lcor/Rnf6/Kdm3a/Pcna/Arid5a/Nsd1/Smad3/Ncoa6/Ppargc1b/Nr4a3/Ncoa2/Ncoa1/Grip1/Nrip1/Kdm4c	29
MF	GO:0005096	GTPase activator activity	51/1814	220/16507	1.59846915501634e-07	8.70745039706271e-06	7.02263734032111e-06	Arhgap22/Rasa1/Iqgap1/Rin2/Asap2/Arhgap32/Srgap2/Dock5/Rapgef2/Nrp1/Arhgef12/Asap1/Arhgap10/Rgs2/Arhgap35/Arhgap42/Srgap1/Acap2/Nf1/Dlc1/Rasal2/Als2/Rasa3/Usp6nl/Arhgap21/Ralgapb/Arhgap31/Stard13/Gnaq/Rabgap1/Rapgef6/Sipa1l2/Lars1/Evi5/Rasa2/Arhgap6/Stxbp5/Arhgap29/Arhgap11a/Rap1gap2/Myo9a/Tbc1d8b/Ocrl/Rabep1/Ect2/Rabgap1l/Lrrk2/Arhgap12/Dock4/Ranbp2/Chm	51
MF	GO:0044389	ubiquitin-like protein ligase binding	67/1814	324/16507	2.17693044450722e-07	1.12656150503249e-05	9.08582022365382e-06	Myc/Trib1/Trib2/Vcl/Atf6/Jak1/Pik3r1/Ptk2b/Smad7/Smad5/Foxo1/Rraga/Ubash3b/Pias2/Rtn4/Usp7/Abi2/Ripk1/Hspa9/Erlin1/Prkar2a/Lrpprc/Hif1a/Xrcc5/Nlk/Cul1/Apc/Prkacb/Ccdc50/Cul3/Arih1/Shprh/Gsk3b/Psmd1/Lyn/Tgfbr1/Ube2n/Cacul1/Crk/Stam/Ccnb1/Spop/Dnm1l/Prr5l/Egr2/Smad3/Slf2/Cul2/Itch/Traf6/Bcl10/Usp25/Ptprn/Blzf1/Pias1/Rnf20/Spopl/Bcl2/Mid1/Brca1/Cul5/Hltf/Patz1/Rad18/Dtx3l/Ubxn7/Grik2	67
MF	GO:0030695	GTPase regulator activity	78/1814	401/16507	3.24296398166595e-07	1.5983179623925e-05	1.28905786338902e-05	Cyth3/Slit2/Arhgap22/Rasa1/Iqgap1/Rin2/Cpeb2/Asap2/Akap13/Arhgap32/Srgap2/Dock5/Rapgef2/Nrp1/Sos1/Arhgef12/Ankrd27/Asap1/Trio/Arhgap10/Rgs2/Arhgap35/Eif5/Arhgap42/Srgap1/Acap2/Nf1/Dlc1/Sos2/Rasal2/Dennd5b/Als2/Sbf2/Rasa3/Usp6nl/Arhgap21/Smcr8/Ric1/Ralgapb/Arhgap31/Stard13/Gnaq/Rabgap1/Rapgef6/Sipa1l2/Lars1/Dock1/Itsn2/Arfgef1/Mycbp2/Evi5/Tiam1/Dennd1b/Rasa2/Dock9/Arhgap6/Dis3/Stxbp5/Arhgap29/Arhg…	78
MF	GO:0106311	protein threonine kinase activity	39/1814	155/16507	4.97730612861624e-07	2.34159629232628e-05	1.88851854545104e-05	Sgk1/Wnk1/Csnk1a1/Dclk1/Hipk1/Ern1/Uhmk1/Slk/Trio/Nek7/Pdpk1/Akt3/Aak1/Pak2/Pik3ca/Cdc42bpa/Rock2/Csnk1g3/Rps6ka3/Stk17b/Hipk3/Gsk3b/Map4k5/Trpm7/Ulk2/Prkaa1/Cask/Taok1/Csnk1g1/Prpf4b/Braf/Rock1/Riok2/Mastl/Lrrk2/Pak3/Sgk3/Atr/Wnk3	39
MF	GO:0060589	nucleoside-triphosphatase regulator activity	83/1814	440/16507	5.24211410818729e-07	2.35895134868428e-05	1.90251555505378e-05	Cyth3/Slit2/Arhgap22/Rasa1/Iqgap1/Rin2/Cpeb2/Asap2/Akap13/Arhgap32/Srgap2/Dock5/Dnajc10/Rapgef2/Nrp1/Sos1/Arhgef12/Ankrd27/Asap1/Trio/Arhgap10/Rgs2/Tor1aip1/Hsph1/Arhgap35/Eif5/Arhgap42/Srgap1/Acap2/Nf1/Dlc1/Sos2/Rasal2/Dennd5b/Als2/Sbf2/Rasa3/Usp6nl/Arhgap21/Rab6a/Smcr8/Ric1/Ralgapb/Arhgap31/Stard13/Gnaq/Rabgap1/Rapgef6/Sipa1l2/Lars1/Dock1/Itsn2/Arfgef1/Mycbp2/Evi5/Tiam1/Dennd1b/Rasa2/Dock9/Arhg…	83
MF	GO:0106310	protein serine kinase activity	39/1814	156/16507	5.94292234544498e-07	2.56288526147315e-05	2.06699009646398e-05	Sgk1/Wnk1/Csnk1a1/Dclk1/Hipk1/Ern1/Uhmk1/Slk/Trio/Nek7/Pdpk1/Akt3/Aak1/Pak2/Pik3ca/Cdc42bpa/Rock2/Csnk1g3/Rps6ka3/Stk17b/Hipk3/Gsk3b/Map4k5/Trpm7/Ulk2/Prkaa1/Cask/Taok1/Csnk1g1/Prpf4b/Braf/Rock1/Riok2/Mastl/Lrrk2/Pak3/Sgk3/Atr/Wnk3	39
MF	GO:0016922	nuclear receptor binding	32/1814	117/16507	7.18638963815527e-07	2.97516531019628e-05	2.39949767707669e-05	Rnf4/Ywhah/Hmga1/Ets2/Pik3r1/Cnot1/Trim24/Ep300/Strn/Pias2/Ncor1/Med1/Lats1/Dcaf1/Tmf1/Lef1/Lcor/Rnf6/Kdm3a/Pcna/Arid5a/Nsd1/Smad3/Ncoa6/Ppargc1b/Nr4a3/Ncoa2/Ncoa1/Slc30a9/Grip1/Nrip1/Kdm4c	32
MF	GO:0031625	ubiquitin protein ligase binding	62/1814	306/16507	1.26477895375324e-06	5.03479314282539e-05	4.06060611468145e-05	Myc/Trib1/Trib2/Vcl/Atf6/Jak1/Pik3r1/Ptk2b/Smad7/Smad5/Foxo1/Rraga/Ubash3b/Pias2/Rtn4/Usp7/Abi2/Ripk1/Hspa9/Erlin1/Prkar2a/Lrpprc/Hif1a/Xrcc5/Nlk/Cul1/Apc/Prkacb/Ccdc50/Cul3/Arih1/Shprh/Gsk3b/Psmd1/Lyn/Tgfbr1/Ube2n/Cacul1/Crk/Spop/Dnm1l/Prr5l/Egr2/Smad3/Slf2/Cul2/Traf6/Bcl10/Usp25/Blzf1/Pias1/Rnf20/Spopl/Bcl2/Mid1/Brca1/Cul5/Hltf/Patz1/Rad18/Ubxn7/Grik2	62
MF	GO:0101005	ubiquitinyl hydrolase activity	27/1814	93/16507	1.4750281242646e-06	5.65427447634764e-05	4.56022340172253e-05	Otud4/Usp42/Usp7/Eif3h/Usp34/Usp46/Tnfaip3/Usp24/Usp28/Usp1/Usp31/Usp37/Usp12/Usp38/Usp47/Usp32/Zranb1/Usp15/Usp25/Vcpip1/Usp33/Usp16/Cyld/Usp27x/Otud6b/Alg13/Mysm1	27
MF	GO:0030331	estrogen receptor binding	18/1814	50/16507	2.85204576775605e-06	0.000105423834629554	8.5025274204156e-05	Rnf4/Pik3r1/Cnot1/Strn/Pias2/Ncor1/Med1/Lats1/Dcaf1/Lef1/Lcor/Pcna/Arid5a/Nsd1/Ppargc1b/Ncoa2/Ncoa1/Nrip1	18
