# Supplementary material for: Nono deficiency impedes the proliferation and adhesion of H9c2 cardiomyocytes through Pi3k/Akt signaling pathway
Source: Sci Rep. 2023 May 2;13:7134. doi: 10.1038/s41598-023-32572-x (PMC10154399; doi:10.1038/s41598-023-32572-x)
Supplement: Supplementary file 4 — Supplementary Information 4. [file 41598_2023_32572_MOESM4_ESM.csv]

ONTOLOGY	ID	Description	GeneRatio	BgRatio	pvalue	p.adjust	qvalue	geneID	Count
BP	GO:0006936	muscle contraction	55/1174	321/17840	5.08282374944609e-11	1.50737325392064e-07	1.42815614229931e-07	Scn1b/Jsrp1/Ryr1/Tnnc1/Dmpk/Calm3/Myl4/Atp2a1/Acta2/Mybpc3/Dbn1/Tnni1/Snta1/Myom1/Myh11/Mylk/Bscl2/Casq1/Trim63/Kcnh2/Cav3/Actc1/Mylpf/Tbxa2r/Irag1/Map2k6/Myom2/P2rx1/Fxyd1/Adora1/Asb15/Myh3/Tnnt3/Stac3/Cacna1s/Comp/Tnnc2/Grip2/Tmod1/Chrng/Mb/Ttn/Actn2/Csrp3/Ndufs6/Pln/Actg2/Tnnt1/Myh14/Lmod2/Mybpc2/Atp1a2/Scn4a/Mylk2/Tacr2	55
BP	GO:0003012	muscle system process	68/1174	445/17840	5.62033278866755e-11	1.50737325392064e-07	1.42815614229931e-07	Myog/Scn1b/Jsrp1/Ryr1/Tnnc1/Notch1/Dmpk/Calm3/Myl4/Atp2a1/Acta2/Mybpc3/Dbn1/Tnni1/Snta1/Acta1/Myom1/Myh11/Cyba/Mylk/Mymk/Bscl2/Casq1/Psmb9/Trim63/Kcnh2/Cav3/Actc1/Mylpf/Tbxa2r/Trim72/Irag1/Map2k6/Myom2/P2rx1/Fxyd1/Adora1/Asb15/Myh3/Tnnt3/Srl/Stac3/Cacna1s/Comp/Tnnc2/Grip2/Tmod1/Chrng/Sln/Mb/Ttn/Actn2/Csrp3/Myoz2/Ndufs6/Pln/Actg2/Tnnt1/Myh14/Lmod2/Mybpc2/Atp1a2/Scn4a/Mylk2/Myoc/Myoz1/Tacr2/Nos3	68
BP	GO:0050879	multicellular organismal movement	22/1174	67/17840	1.2874825022319e-10	1.72651403549298e-07	1.63578040020411e-07	Jsrp1/Tnnc1/Dmpk/Atp2a1/Spr/Tnni1/Xrcc1/Bscl2/Casq1/Cav3/Cacna1a/Myh3/Tnnt3/Stac3/Comp/Tnnc2/Chrng/Mb/Tnnt1/Myh14/Scn4a/Mylk2	22
BP	GO:0050881	musculoskeletal movement	22/1174	67/17840	1.2874825022319e-10	1.72651403549298e-07	1.63578040020411e-07	Jsrp1/Tnnc1/Dmpk/Atp2a1/Spr/Tnni1/Xrcc1/Bscl2/Casq1/Cav3/Cacna1a/Myh3/Tnnt3/Stac3/Comp/Tnnc2/Chrng/Mb/Tnnt1/Myh14/Scn4a/Mylk2	22
BP	GO:0003009	skeletal muscle contraction	18/1174	50/17840	1.12966053776598e-09	1.16544097901922e-06	1.10419346259759e-06	Jsrp1/Tnnc1/Dmpk/Atp2a1/Tnni1/Bscl2/Casq1/Cav3/Myh3/Tnnt3/Stac3/Tnnc2/Chrng/Mb/Tnnt1/Myh14/Scn4a/Mylk2	18
BP	GO:0055002	striated muscle cell development	30/1174	131/17840	1.30362525617362e-09	1.16544097901922e-06	1.10419346259759e-06	Myog/Ryr1/Ldb3/Csrp2/Mybpc3/Acta1/Uchl1/Myh11/Casq1/Cav3/Actc1/Neurl2/Ripor2/Tnnt3/Stac3/Cacna1s/Comp/Wfikkn1/Tmod1/Ttn/Actn2/Csrp3/Myoz2/Tnnt1/Ankrd23/Lmod2/Mypn/Wfikkn2/Wnt10b/Myoz1	30
BP	GO:0006941	striated muscle contraction	34/1174	179/17840	1.80748809470789e-08	1.38505230571616e-05	1.31226353703003e-05	Scn1b/Jsrp1/Tnnc1/Dmpk/Calm3/Myl4/Atp2a1/Mybpc3/Tnni1/Snta1/Bscl2/Casq1/Kcnh2/Cav3/Actc1/Map2k6/Fxyd1/Adora1/Asb15/Myh3/Tnnt3/Stac3/Cacna1s/Tnnc2/Chrng/Mb/Ttn/Csrp3/Pln/Tnnt1/Myh14/Atp1a2/Scn4a/Mylk2	34
BP	GO:0044282	small molecule catabolic process	51/1174	342/17840	3.30461866361196e-08	1.90358385175049e-05	1.80354465172325e-05	Pnkd/Padi3/Mat1a/Sesn2/Aldh3b1/Eno2/Acaa2/Aldh1l1/Tpi1/Ech1/Eci1/Cpt1c/Galk1/Pfkm/Sord/Nudt18/Bcat2/Bad/Etfb/Ldhd/Bpnt1/Acadvl/Scly/Ilvbl/Asrgl1/Acads/Cyp27a1/Park7/Rbks/Acot8/Cbr3/Phyh/Adh7/Haghl/Hpd/Gls2/Abcd4/Abcd1/Idnk/Sdsl/Cyp1a1/Cyp4f18/Aldh4a1/Afmid/Thnsl2/Prodh2/Arg1/Lrp5/Gldc/Faah/Nos3	51
BP	GO:0045214	sarcomere organization	16/1174	48/17840	3.38537098134346e-08	1.90358385175049e-05	1.80354465172325e-05	Ldb3/Csrp2/Mybpc3/Casq1/Cav3/Neurl2/Tnnt3/Ttn/Actn2/Csrp3/Myoz2/Tnnt1/Ankrd23/Lmod2/Mypn/Myoz1	16
BP	GO:0030239	myofibril assembly	19/1174	67/17840	3.54881404129472e-08	1.90358385175049e-05	1.80354465172325e-05	Ldb3/Csrp2/Mybpc3/Acta1/Casq1/Cav3/Actc1/Neurl2/Tnnt3/Tmod1/Ttn/Actn2/Csrp3/Myoz2/Tnnt1/Ankrd23/Lmod2/Mypn/Myoz1	19
BP	GO:0051146	striated muscle cell differentiation	47/1174	330/17840	4.52078954792377e-07	0.000220450137591483	0.000208864803228478	Alpk3/Myog/Ryr1/Notch1/Dmpk/Ldb3/Csrp2/Smyd1/Flot1/Popdc2/Mybpc3/Acta1/Uchl1/Myh11/Mymk/Casq1/Tmem119/Mymx/Cav3/Actc1/Cby1/Neurl2/Plpp7/Rbm24/Ripor2/Trim72/Arrb2/Tnnt3/Gdf15/Stac3/Cacna1s/Comp/Cd81/Wfikkn1/Tmod1/Ttn/Actn2/Csrp3/Mamstr/Myoz2/Tnnt1/Ankrd23/Lmod2/Mypn/Wfikkn2/Wnt10b/Myoz1	47
BP	GO:0055001	muscle cell development	34/1174	211/17840	1.07229160340298e-06	0.000462982921232744	0.000438651741377544	Alpk3/Myog/Ryr1/Notch1/Ldb3/Csrp2/Popdc2/Mybpc3/Acta1/Uchl1/Myh11/Casq1/Cav3/Actc1/Neurl2/Ripor2/Tnnt3/Ramp2/Stac3/Cacna1s/Comp/Wfikkn1/Tmod1/Ttn/Actn2/Csrp3/Myoz2/Tnnt1/Ankrd23/Lmod2/Mypn/Wfikkn2/Wnt10b/Myoz1	34
BP	GO:0031032	actomyosin structure organization	33/1174	202/17840	1.12206897390486e-06	0.000462982921232744	0.000438651741377544	Cnn1/Asap3/Ldb3/Csrp2/Tgfb3/Cdc42bpg/Mybpc3/Rgcc/Rhoc/Pik3r2/Acta1/Casq1/Sorbs1/Cav3/Actc1/Rapgef3/Neurl2/Wnt4/Tnnt3/Tmod1/Arrb1/Ttn/Actn2/Csrp3/Myoz2/Lurap1/Tnnt1/Ankrd23/Myh14/Lmod2/Mypn/Myoc/Myoz1	33
BP	GO:0043501	skeletal muscle adaptation	11/1174	30/17840	1.63132132026985e-06	0.000625029111566249	0.000592181904831793	Myog/Tnnc1/Tnni1/Acta1/Mymk/Trim63/Cacna1s/Myoz2/Tnnt1/Myoc/Myoz1	11
CC	GO:0030017	sarcomere	45/1205	205/18212	6.10498535917817e-13	2.83692159575482e-10	2.48518740991591e-10	Lmod1/Pdlim2/Ryr1/Tnnc1/Des/Ldb3/Calm3/Myl4/Csrp2/Atp2a1/Ank1/Mybpc3/Tnni1/Obscn/Acta1/Trim54/Myl9/Myom1/Mybphl/Fbxl22/Casq1/Trim63/Ankrd1/Cav3/Actc1/S100a1/RGD1564899/Myom2/Pdlim3/Itgb1bp2/Tnnt3/Cacna1s/Tnnc2/Mmp2/Tmod1/Ttn/Actn2/Csrp3/Myoz2/Tnnt1/Ankrd23/Smpx/Lmod2/Mypn/Myoz1	45
CC	GO:0030016	myofibril	48/1205	232/18212	1.05569744028672e-12	2.83692159575482e-10	2.48518740991591e-10	Lmod1/Pdlim2/Ryr1/Tnnc1/Des/Ldb3/Calm3/Myl4/Csrp2/Atp2a1/Ank1/Mybpc3/Tnni1/Obscn/Acta1/Trim54/Myl9/Myom1/Myh11/Mybphl/Fbxl22/Casq1/Trim63/Twf2/Ankrd1/Cav3/Actc1/S100a1/RGD1564899/Myom2/Pdlim3/Itgb1bp2/Myh3/Tnnt3/Cacna1s/Tnnc2/Mmp2/Tmod1/Ttn/Actn2/Csrp3/Myoz2/Tnnt1/Ankrd23/Smpx/Lmod2/Mypn/Myoz1	48
CC	GO:0043292	contractile fiber	49/1205	242/18212	1.4279806690041e-12	2.83692159575482e-10	2.48518740991591e-10	Lmod1/Pdlim2/Ryr1/Tnnc1/Des/Ldb3/Calm3/Myl4/Csrp2/Atp2a1/Acta2/Ank1/Mybpc3/Tnni1/Obscn/Acta1/Trim54/Myl9/Myom1/Myh11/Mybphl/Fbxl22/Casq1/Trim63/Twf2/Ankrd1/Cav3/Actc1/S100a1/RGD1564899/Myom2/Pdlim3/Itgb1bp2/Myh3/Tnnt3/Cacna1s/Tnnc2/Mmp2/Tmod1/Ttn/Actn2/Csrp3/Myoz2/Tnnt1/Ankrd23/Smpx/Lmod2/Mypn/Myoz1	49
CC	GO:0036379	myofilament	11/1205	20/18212	9.80754029816182e-09	1.46132350442611e-06	1.28014210207586e-06	Tnnc1/Mybpc3/Tnni1/Acta1/Mybphl/Tnnt3/Tnnc2/Tmod1/Ttn/Tnnt1/Lmod2	11
CC	GO:0031674	I band	28/1205	144/18212	2.16777925235459e-07	2.58399286880667e-05	2.26361791403764e-05	Pdlim2/Ryr1/Des/Ldb3/Csrp2/Atp2a1/Ank1/Obscn/Trim54/Myl9/Fbxl22/Casq1/Trim63/Ankrd1/Cav3/Actc1/S100a1/RGD1564899/Pdlim3/Itgb1bp2/Cacna1s/Ttn/Actn2/Csrp3/Myoz2/Ankrd23/Mypn/Myoz1	28
CC	GO:0005865	striated muscle thin filament	9/1205	17/18212	3.53170898344814e-07	3.50816425689181e-05	3.07320641366715e-05	Tnnc1/Tnni1/Acta1/Tnnt3/Tnnc2/Tmod1/Ttn/Tnnt1/Lmod2	9
CC	GO:0015629	actin cytoskeleton	60/1205	492/18212	3.21857776226981e-06	0.000274038906616115	0.00024006234136629	Lmod1/Ocm/Hspb7/Pdlim2/Vil1/Mtss2/Tnnc1/Msrb1/Ldb3/Capg/Myl4/Notch3/Flot1/Acta2/Cib2/Dapk3/Dbn1/Tnni1/Cgn/Myo7a/Acta1/Myl9/Myh11/Cyba/Mylk/Samd14/Micall2/Sorbs1/Twf2/Rnd1/Actc1/Cotl1/Rapgef3/Mylpf/Catip/Pdlim3/Bin2/Myh3/Tnnt3/Sptbn2/Vill/Tnnc2/Llgl2/Apc2/Ush1g/Tmod1/Dmtn/Fscn2/Ttn/Actn2/Rinl/Myoz2/Lurap1/Adam8/Actg2/Tnnt1/Ankrd23/Myh14/Lmod2/Myoz1	60
CC	GO:0031430	M band	9/1205	23/18212	8.25563956943831e-06	0.000542321069343906	0.000475081685613877	Ank1/Obscn/Myom1/Trim63/S100a1/Myom2/Ttn/Smpx/Lmod2	9
CC	GO:0019866	organelle inner membrane	53/1205	430/18212	8.81204435934417e-06	0.000542321069343906	0.000475081685613877	Cnp/Pam16/Cox6a2/Micos13/Sirt3/P2rx6/Ndufv2/Plscr3/Endog/Romo1/Uqcc2/Uqcc3/Ndufb10/Ndufb8/Ndufb7/Fdxr/Ldhd/Timm13/Acadvl/Ndufa13/Ifi27/Ndufa8/Ndufa11/Coq9/Slc25a11/Atp5mc1/Emd/Ndufa7/Ppox/Fdx1/Cyp27a1/Coa3/Mpv17l2/Bdh1/P2rx5/Smim20/Coq4/P2rx1/Cyp1a1/LOC691921/Ckmt2/Sirt4/Immp2l/Pla2g4b/Ckmt1/Ndufaf6/Slc25a29/Cox8b/Ndufs6/Coq8a/Wdr93/Myoc/Slc25a18	53
CC	GO:0005743	mitochondrial inner membrane	48/1205	376/18212	9.09934680107224e-06	0.000542321069343906	0.000475081685613877	Cnp/Pam16/Cox6a2/Micos13/Sirt3/Ndufv2/Plscr3/Endog/Romo1/Uqcc2/Uqcc3/Ndufb10/Ndufb8/Ndufb7/Fdxr/Ldhd/Timm13/Acadvl/Ndufa13/Ndufa8/Ndufa11/Coq9/Slc25a11/Atp5mc1/Ndufa7/Ppox/Fdx1/Cyp27a1/Coa3/Mpv17l2/Bdh1/Smim20/Coq4/Cyp1a1/LOC691921/Ckmt2/Sirt4/Immp2l/Pla2g4b/Ckmt1/Ndufaf6/Slc25a29/Cox8b/Ndufs6/Coq8a/Wdr93/Myoc/Slc25a18	48
CC	GO:0031012	extracellular matrix	50/1205	402/18212	1.22713502644095e-05	0.000664884068871642	0.000582448778100202	Itgb4/Col18a1/Sod3/Notch1/Spon2/Angpt4/Tgfb3/Spn/Tnn/Ntn4/Podnl1/Hapln3/Mmp19/Thbs2/Adamts4/Mmp11/Mmp28/Hapln4/F2/Rell2/Angptl4/Adamts5/Mmp23/Wnt4/Serpinf1/Ssc5d/Adamts13/Zp3/Mmp24/Cilp/Col10a1/Comp/Wnt5b/Alpl/Mmp2/Fgg/Fcgbp/Ntng2/Vwa2/Col2a1/Fbln2/Phospho1/Ecm1/Nyx/F3/Mmp15/Myoc/Smoc2/Rtn4rl2/Hmcn2	50
CC	GO:0030312	external encapsulating structure	50/1205	404/18212	1.4051636971811e-05	0.000686746378512255	0.000601600501134014	Itgb4/Col18a1/Sod3/Notch1/Spon2/Angpt4/Tgfb3/Spn/Tnn/Ntn4/Podnl1/Hapln3/Mmp19/Thbs2/Adamts4/Mmp11/Mmp28/Hapln4/F2/Rell2/Angptl4/Adamts5/Mmp23/Wnt4/Serpinf1/Ssc5d/Adamts13/Zp3/Mmp24/Cilp/Col10a1/Comp/Wnt5b/Alpl/Mmp2/Fgg/Fcgbp/Ntng2/Vwa2/Col2a1/Fbln2/Phospho1/Ecm1/Nyx/F3/Mmp15/Myoc/Smoc2/Rtn4rl2/Hmcn2	50
CC	GO:0031672	A band	12/1205	43/18212	1.49793673165425e-05	0.000686746378512255	0.000601600501134014	Myl4/Atp2a1/Ank1/Mybpc3/Obscn/Myom1/Trim63/S100a1/Myom2/Ttn/Smpx/Lmod2	12
CC	GO:0030018	Z disc	23/1205	132/18212	1.72376347559894e-05	0.000733830736754979	0.000642847130749681	Pdlim2/Ryr1/Des/Ldb3/Csrp2/Ank1/Obscn/Trim54/Myl9/Fbxl22/Casq1/Trim63/Cav3/S100a1/RGD1564899/Pdlim3/Itgb1bp2/Ttn/Actn2/Csrp3/Myoz2/Mypn/Myoz1	23
CC	GO:0016529	sarcoplasmic reticulum	15/1205	67/18212	2.47119196741706e-05	0.000981886941720377	0.000860148221641306	Jsrp1/Ryr1/Atp2a3/Dmpk/Atp2a1/Cacnb1/Gstm2/Ank1/Slc2a4/Casq1/S100a1/Cacna1s/Sln/Pln/Pygm	15
