# Supplementary material for: Nono deficiency impedes the proliferation and adhesion of H9c2 cardiomyocytes through Pi3k/Akt signaling pathway
Source: Sci Rep. 2023 May 2;13:7134. doi: 10.1038/s41598-023-32572-x (PMC10154399; doi:10.1038/s41598-023-32572-x)
Supplement: Supplementary file 5 — Supplementary Information 5. [file 41598_2023_32572_MOESM5_ESM.csv]

ID	Description	GeneRatio	BgRatio	pvalue	p.adjust	qvalue	geneID	Count
rno05165	Human papillomavirus infection	47/550	353/8903	3.86634360956842e-07	0.000120243286257578	8.50595594105053e-05	Itgb4/Cdkn1a/Notch1/Hes6/Bax/Fzd2/RT1-CE5/Notch3/Tnn/Bad/Thbs2/Ccne1/Ppp2r5b/Pik3r2/Ccnd3/Tubg1/Atp6v0e2/RT1-A2/Map2k2/Eif4ebp1/Isg15/RT1-M3-1/Fas/Wnt4/Rbpjl/Atp6v1g2/Creb5/RT1-A1/Comp/Oasl2/Wnt5b/RT1-N2/Llgl2/Apc2/Wnt7b/Col2a1/Axin2/Pard6a/Tubg2/Oasl/RT1-CE15/Wnt10a/RT1-CE4/RT1-CE14/Itgb7/Wnt10b/RT1-CE2	47
rno05225	Hepatocellular carcinoma	29/550	179/8903	1.43917085453681e-06	0.000223791067880474	0.000158308793999049	Mgst1/Gadd45g/Cdkn1a/Gsta1/Bax/Fzd2/Tgfb3/Gstm2/Bad/Gsta4/Pik3r2/Map2k2/Nqo1/Gadd45a/Gstm1/Wnt4/Shc3/Gstt2/Wnt5b/Apc2/Gstt1/Wnt7b/Gsta5/Axin2/Lrp5/Wnt10a/Plcg2/Gsta2/Wnt10b	29
rno04145	Phagosome	28/550	185/8903	8.46722174130628e-06	0.000877768653848751	0.00062092959436246	Tap1/RT1-CE5/Tubb2a/Thbs2/Cyba/Atp6v0e2/RT1-A2/Tap2/RT1-M3-1/Tubb3/Atp6v1g2/Clec4m/Rilp/RT1-A1/RT1-DMa/Comp/RT1-N2/Ncf2/Cd209/Colec11/Tubb4a/RT1-DMb/RT1-CE15/RT1-CE4/RT1-CE14/Fcgr3a/RT1-CE2/Tubb2b	28
rno00980	Metabolism of xenobiotics by cytochrome P450	16/550	76/8903	1.2222227348061e-05	0.000886630288019341	0.000627198274483135	Mgst1/Gsta1/Aldh3b1/Gstm2/Gsta4/Akr7a2/Cbr3/Gstm1/Adh7/Cyp1a1/Ugt1a6/Gstt2/Gstt1/Ephx1/Gsta5/Gsta2	16
rno05414	Dilated cardiomyopathy	18/550	94/8903	1.42545062382531e-05	0.000886630288019341	0.000627198274483135	Itgb4/Tnnc1/Atp2a3/Des/Atp2a1/Tgfb3/Cacnb1/Cacnb3/Mybpc3/Emd/Sgcg/Adcy3/Actc1/Cacna1s/Ttn/Pln/Cacng1/Itgb7	18
rno05208	Chemical carcinogenesis - reactive oxygen species	31/550	234/8903	4.28616508289103e-05	0.00222166223463185	0.00157159386372671	Mgst1/Gsta1/Cox6a2/Gstm2/Ndufv2/Bad/Ndufb10/Ndufb8/Gsta4/Ndufb7/Pik3r2/Ndufa13/Uqcr11/Ndufa8/Ndufa11/Atp5mc1/Cyba/Map2k2/Ndufa7/Nqo1/As3mt/Gstm1/Cyp1a1/Gstt2/Ncf2/Gstt1/Ephx1/Gsta5/Cox8b/Ndufs6/Gsta2	31
rno05332	Graft-versus-host disease	13/550	61/8903	6.97272956824481e-05	0.00259186661650126	0.00183347477694623	RT1-CE5/Cd80/RT1-A2/RT1-M3-1/Fas/RT1-A1/RT1-DMa/RT1-N2/RT1-DMb/RT1-CE15/RT1-CE4/RT1-CE14/RT1-CE2	13
rno05022	Pathways of neurodegeneration - multiple diseases	51/550	477/8903	7.2553446966205e-05	0.00259186661650126	0.00183347477694623	Ryr1/Atp2a3/Calm3/Klc3/Cox6a2/Bax/Atp2a1/Fzd2/Klc4/Ndufv2/Psmb4/Bad/Ndufb10/Tubb2a/Ndufb8/Htra2/Ndufb7/Ndufa13/Uqcr11/Psmb3/Uchl1/Ndufa8/Ndufa11/Atp5mc1/Map2k2/Map3k10/Ndufa7/Uba7/Map1lc3a/Park7/Calml4/Fas/Wnt4/Tubb3/Map2k6/Cacna1s/Sptbn2/Wnt5b/Apc2/LOC100360846/Wnt7b/Cox8b/Axin2/Ndufs6/Dnah17/Lrp5/Tubb4a/Wnt10a/Wnt10b/Grin1/Tubb2b	51
rno05217	Basal cell carcinoma	13/550	62/8903	8.3339762588465e-05	0.00259186661650126	0.00183347477694623	Gadd45g/Cdkn1a/Bax/Fzd2/Gadd45a/Wnt4/Gli1/Wnt5b/Apc2/Wnt7b/Axin2/Wnt10a/Wnt10b	13
rno05330	Allograft rejection	13/550	62/8903	8.3339762588465e-05	0.00259186661650126	0.00183347477694623	RT1-CE5/Cd80/RT1-A2/RT1-M3-1/Fas/RT1-A1/RT1-DMa/RT1-N2/RT1-DMb/RT1-CE15/RT1-CE4/RT1-CE14/RT1-CE2	13
rno05410	Hypertrophic cardiomyopathy	16/550	91/8903	0.000123908338698959	0.0031349630652788	0.00221765876000429	Itgb4/Tnnc1/Atp2a3/Des/Atp2a1/Tgfb3/Cacnb1/Cacnb3/Mybpc3/Emd/Sgcg/Actc1/Cacna1s/Ttn/Cacng1/Itgb7	16
rno04020	Calcium signaling pathway	30/550	238/8903	0.000142481812701493	0.0031349630652788	0.00221765876000429	Ryr1/Tnnc1/Atp2a3/Calm3/Atp2a1/P2rx6/Mylk/Casq1/Adcy3/Calml4/P2rx5/Cacna1a/Tbxa2r/Plcd4/Fgf21/P2rx1/Fgfr3/Cacna1s/Tnnc2/Ntrk1/Vegfd/Erbb3/Itpka/Pln/Pde1b/Plcg2/Mylk2/Tacr2/Grin1/Nos3	30
rno05010	Alzheimer disease	43/550	391/8903	0.000144415758488643	0.0031349630652788	0.00221765876000429	Apbb1/Atp2a3/Calm3/Klc3/Cox6a2/Atp2a1/Fzd2/Klc4/Ndufv2/Psmb4/Bad/Ndufb10/Tubb2a/Ndufb8/Ndufb7/Pik3r2/Ndufa13/Uqcr11/Psmb3/Ndufa8/Ndufa11/Atp5mc1/Map2k2/Ndufa7/Calml4/Fas/Wnt4/Tubb3/Cacna1s/Wnt5b/Apc2/LOC100360846/Wnt7b/Cox8b/Slc39a4/Axin2/Ndufs6/Lrp5/Tubb4a/Wnt10a/Wnt10b/Grin1/Tubb2b	43
rno01524	Platinum drug resistance	15/550	83/8903	0.000145751620860999	0.0031349630652788	0.00221765876000429	Mgst1/Cdkn1a/Gsta1/Bax/Gstm2/Bad/Gsta4/Pik3r2/Gstm1/Fas/Gstt2/Gstt1/Gsta5/Abcc2/Gsta2	15
rno05020	Prion disease	33/550	273/8903	0.000151204006363929	0.0031349630652788	0.00221765876000429	Ryr1/Notch1/Klc3/Cox6a2/Bax/Klc4/Ndufv2/Psmb4/Bad/Ndufb10/Tubb2a/Ndufb8/Ndufb7/Pik3r2/Ndufa13/Uqcr11/Psmb3/Ndufa8/Ndufa11/Atp5mc1/Cyba/Ndufa7/Cav3/Tubb3/Creb5/Cacna1s/Ncf2/LOC100360846/Cox8b/Ndufs6/Tubb4a/Grin1/Tubb2b	33
rno00920	Sulfur metabolism	5/550	10/8903	0.000171663932711097	0.00333671769207195	0.00236037907477759	Ethe1/Bpnt1/Suox/Papss2/Tst	5
rno00330	Arginine and proline metabolism	11/550	51/8903	0.000223800022940973	0.00409422394909661	0.00289623559100082	Gamt/Azin2/Sat2/Ckm/Ckmt2/L3hypdh/Aldh4a1/Ckmt1/Prodh2/Arg1/Nos3	11
rno04940	Type I diabetes mellitus	13/550	69/8903	0.000260328979731671	0.00449790626091942	0.00318179864116486	RT1-CE5/Cd80/RT1-A2/RT1-M3-1/Fas/RT1-A1/RT1-DMa/RT1-N2/RT1-DMb/RT1-CE15/RT1-CE4/RT1-CE14/RT1-CE2	13
rno05169	Epstein-Barr virus infection	28/550	226/8903	0.000315063360824427	0.00515708974823141	0.00364810207270389	Gadd45g/Cdkn1a/Cd3e/Tap1/Bax/RT1-CE5/Irf7/Traf5/Ccne1/Pik3r2/Ccnd3/RT1-A2/Tap2/Gadd45a/Isg15/RT1-M3-1/Fas/Rbpjl/Map2k6/RT1-A1/RT1-DMa/RT1-N2/RT1-DMb/RT1-CE15/RT1-CE4/Plcg2/RT1-CE14/RT1-CE2	28
rno05320	Autoimmune thyroid disease	13/550	71/8903	0.000349330304502464	0.00543208623501331	0.0038426333495271	RT1-CE5/Cd80/RT1-A2/RT1-M3-1/Fas/RT1-A1/RT1-DMa/RT1-N2/RT1-DMb/RT1-CE15/RT1-CE4/RT1-CE14/RT1-CE2	13
rno00982	Drug metabolism - cytochrome P450	13/550	73/8903	0.000463005790827951	0.00685689528321394	0.00485053685629282	Mgst1/Gsta1/Aldh3b1/Gstm2/Gsta4/Gstm1/Adh7/Aox1/Ugt1a6/Gstt2/Gstt1/Gsta5/Gsta2	13
