# Supplementary material for: Nono deficiency impedes the proliferation and adhesion of H9c2 cardiomyocytes through Pi3k/Akt signaling pathway
Source: Sci Rep. 2023 May 2;13:7134. doi: 10.1038/s41598-023-32572-x (PMC10154399; doi:10.1038/s41598-023-32572-x)
Supplement: Supplementary file 6 — Supplementary Information 6. [file 41598_2023_32572_MOESM6_ESM.csv]

ID	Description	GeneRatio	BgRatio	pvalue	p.adjust	qvalue	geneID	Count
rno03013	Nucleocytoplasmic transport	34/890	116/8903	4.18050392814395e-09	7.34481169903044e-07	4.60322339863057e-07	Tnpo1/Nup153/Ahctf1/Tnpo3/Nxf7/Cse1l/Nup98/Nup155/Ncbp1/Ipo5/Ndc1/Xpo7/Kpna4/Kpna2/Ipo7/Xpo4/Xpo1/Ipo11/Kpna3/Nup205/Nup35/Nup160/Senp2/Kpna1/Tmem33/Tpr/Pnn/Thoc1/Thoc2/Nup37/Upf2/Nxf3/Kpna5/Ranbp2	34
rno05161	Hepatitis B	41/890	157/8903	4.83211295988845e-09	7.34481169903044e-07	4.60322339863057e-07	Myc/Tab2/Jak1/Pik3r1/Ptk2b/Sos1/Ep300/Apaf1/Akt3/Ccna2/Pik3ca/Nfatc2/Sos2/E2f3/Map3k7/Crebbp/Nfatc3/Ddx3x/Tgfbr1/Pcna/Nras/Smad4/Prkca/Jak2/Tbk1/Egr3/Tlr4/Egr2/Smad3/Map2k4/Traf6/Chuk/Pik3cb/Fos/Braf/Atf2/Tirap/Kras/Bcl2/Map3k1/Mapk12	41
rno04810	Regulation of actin cytoskeleton	51/890	223/8903	9.33081807297264e-09	9.45522898061228e-07	5.92588796915105e-07	Pdgfa/F2r/Iqgap1/Itgb1/Vcl/Actr2/Nckap1/Pik3r1/Diaph1/Ezr/Sos1/Actr3/Msn/Arhgef12/Abi2/Itgav/Arpc5/Arhgap35/Itga3/Pak2/Pip4k2a/Pik3ca/Itga6/Itga1/Ppp1r12a/Actr3b/Sos2/Cyfip1/Apc/Rock2/Nras/Crk/Fgf7/Dock1/Gna13/Tiam1/Ppp1cb/Pikfyve/Bdkrb2/Pik3cb/Itga4/Braf/Diaph3/Rock1/Kras/Itgb8/Pak3/Ssh2/Fgf18/Itga8/Diaph2	51
rno04510	Focal adhesion	46/890	200/8903	4.18769264836947e-08	3.1826464127608e-06	1.99466412988125e-06	Cav1/Pdgfa/Itgb1/Vcl/Flt1/Spp1/Pik3r1/Diaph1/Lamc1/Sos1/Tnc/Itgav/Pdpk1/Akt3/Arhgap35/Itga3/Pak2/Pik3ca/Itga6/Itga1/Ppp1r12a/Sos2/Tln2/Met/Rock2/Lama3/Gsk3b/Crk/Dock1/Prkca/Pten/Ppp1cb/Shc4/Vegfc/Pik3cb/Itga4/Braf/Rock1/Vwf/Xiap/Bcl2/Itgb8/Pak3/Arhgap5/Lamb3/Itga8	46
rno04010	MAPK signaling pathway	58/890	293/8903	2.17699335799091e-07	1.32361196165847e-05	8.29549047992326e-06	Dusp5/Rasa1/Myc/Cacna1i/Pdgfa/Dusp6/Tab2/Elk4/Ppp3r1/Dusp10/Flt1/Kitlg/Map3k6/Rapgef2/Il1r1/Sos1/Dusp7/Akt3/Pak2/Mef2c/Nf1/Nlk/Sos2/Met/Prkacb/Map3k7/Rps6ka3/Map3k5/Nfatc3/Insr/Tgfbr1/Nras/Crk/Fgf7/Prkca/Il1rap/Rasa2/Ppp3cb/Ngf/Map2k4/Traf6/Taok1/Map3k2/Areg/Pla2g4a/Chuk/Cacna2d1/Vegfc/Fos/Braf/Atf2/Kras/Csf1r/Ppp3ca/Map3k1/Fgf18/Dusp4/Mapk12	58
rno04110	Cell cycle	32/890	127/8903	5.72546763683769e-07	2.56335094560607e-05	1.60653227546641e-05	Myc/Ywhah/Cdk6/Wee1/Ep300/Cdc14b/Ccna2/Rad21/Mcm4/E2f3/Cul1/Crebbp/Gsk3b/Pcna/Ccnb1/Smad4/Dbf4/Stag1/Anapc4/Ccnh/Smad3/Rbl1/Orc2/Smc3/Cdc7/Cdc27/Bub1/Orc5/E2f5/Ttk/Stag2/Atr	32
rno04218	Cellular senescence	41/890	185/8903	6.58007271611644e-07	2.56335094560607e-05	1.60653227546641e-05	Myc/Zfp36l2/Ets1/Ppp3r1/Cdk6/Hipk1/Pik3r1/Foxo1/Serpine1/Akt3/Ccna2/Pik3ca/Nfatc2/Hipk2/E2f3/Hus1/Nfatc3/Hipk3/Tgfbr1/Nras/Ccnb1/Trpm7/Zfp36l1/Pten/Smad3/Ppp3cb/Rbl1/Ppp1cb/Pik3cb/Lin54/Sirt1/Kras/E2f5/Ppp3ca/Lin9/RT1-S3/Nbn/Rad50/Atr/RT1-T24-1/Mapk12	41
rno00100	Steroid biosynthesis	11/890	20/8903	6.74566038317387e-07	2.56335094560607e-05	1.60653227546641e-05	Msmo1/Dhcr24/Soat1/Cyp51/Sqle/Hsd17b7/Lbr/Lipa/Sc5d/Lss/Nsdhl	11
rno04360	Axon guidance	40/890	181/8903	9.72721353914999e-07	3.28563657322399e-05	2.05921128723526e-05	Slit2/Rasa1/Itgb1/Plxna2/Ppp3r1/Camk2d/Srgap2/Pik3r1/Efnb2/Nrp1/Arhgef12/Pdpk1/Pak2/Bmpr2/Pik3ca/Srgap1/Nfatc2/Epha7/Met/Rock2/Nfatc3/Gsk3b/Nras/Prkca/Ppp3cb/Lrig2/Trpc1/Robo1/Fzd3/Pik3cb/Sema3a/Slit3/Rock1/Pard6b/Kras/Ppp3ca/Pak3/Sema7a/Ssh2/Bmpr1b	40
rno04151	PI3K-Akt signaling pathway	63/890	345/8903	1.28547976224799e-06	3.90785847723388e-05	2.44917723123037e-05	Myc/Sgk1/Pdgfa/F2r/Phlpp1/Itgb1/Ywhah/Flt1/Jak1/Cdk6/Spp1/Kitlg/Pik3r1/Ppp2r1b/Lamc1/Sos1/Ppp2r5a/Tnc/Itgav/Pdpk1/Akt3/Itga3/Pik3ca/Mcl1/Itga6/Itga1/Pkn2/Sos2/Ppp2r5c/Met/Lama3/Phlpp2/Insr/Gsk3b/Nras/Eif4e/Fgf7/Prkca/Jak2/Tlr4/Pten/Ngf/Prkaa1/Osmr/Areg/Chuk/Vegfc/Pik3cb/Itga4/Atf2/Vwf/Kras/Csf1r/Bcl2/Itgb8/Magi1/Brca1/Sgk3/Lamb3/Ppp2r3a/Fgf18/Itga8/Lpar6	63
rno04310	Wnt signaling pathway	37/890	165/8903	1.71034491407793e-06	4.72677139890629e-05	2.96241559280484e-05	Fosl1/Myc/Ppp3r1/Csnk1a1/Camk2d/Tcf7l2/Ccn4/Ep300/Daam1/Tle1/Lrp6/Nlk/Nfatc2/Cul1/Ctbp2/Apc/Rock2/Chd8/Prkacb/Map3k7/Crebbp/Lef1/Nfatc3/Gsk3b/Smad4/Ror1/Prkca/Vangl2/Smad3/Ppp3cb/Senp2/Fzd3/Plcb4/Ppp3ca/Tcf7/Znrf3/Sfrp4	37
rno05166	Human T-cell leukemia virus 1 infection	49/890	249/8903	2.30190632497901e-06	5.83149602328015e-05	3.65478109492281e-05	Fosl1/Egr1/Myc/Ets1/Elk4/Ppp3r1/Jak1/Ets2/Pik3r1/Il1r1/Nrp1/Ep300/Dlg1/Akt3/Ccna2/Trrap/Pik3ca/Nfatc2/E2f3/Tln2/Prkacb/Crebbp/Xpo1/Nfatc3/Tgfbr1/Nras/Smad4/Anapc4/Canx/Egr2/Pten/Smad3/Ppp3cb/Map2k4/Adcy9/Chuk/Pik3cb/Cdc27/Fos/Atf2/Kras/Tbp/Xiap/Ppp3ca/Adcy2/Map3k1/RT1-S3/Atr/RT1-T24-1	49
rno04350	TGF-beta signaling pathway	25/890	94/8903	3.43530348383402e-06	8.03332506988879e-05	5.03473627995108e-05	Myc/Inhba/Sp1/Smad7/Ppp2r1b/Smad5/Ep300/Bmpr2/Ltbp1/Cul1/Tgif1/Crebbp/Tgfbr1/Smad4/Bmpr1a/Smurf2/Smad3/Rbl1/Acvr2b/Rock1/E2f5/Zfyve16/Id2/Bmpr1b/Acvr2a	25
rno05210	Colorectal cancer	24/890	89/8903	4.12993466092911e-06	8.36424594281173e-05	5.24213474947688e-05	Myc/Tcf7l2/Pik3r1/Sos1/Akt3/Pik3ca/Sos2/Apc/Lef1/Gsk3b/Tgfbr1/Nras/Smad4/Msh3/Appl1/Smad3/Areg/Pik3cb/Fos/Braf/Kras/Bcl2/Tcf7/Pmaip1	24
rno04520	Adherens junction	21/890	72/8903	4.24992410078571e-06	8.36424594281173e-05	5.24213474947688e-05	Iqgap1/Vcl/Nectin3/Tcf7l2/Ep300/Afdn/Ptprm/Tjp1/Nlk/Met/Map3k7/Crebbp/Lef1/Insr/Tgfbr1/Smad4/Fer/Nectin1/Smad3/Tcf7/Ptprf	21
rno04120	Ubiquitin mediated proteolysis	33/890	145/8903	4.40223470674301e-06	8.36424594281173e-05	5.24213474947688e-05	Nedd4/Ubr5/Trip12/Pias2/Birc6/Cbl/Ube3c/Cul1/Rchy1/Cul3/Ube2d3/Herc1/Ube2n/Klhl13/Herc4/Smurf2/Anapc4/Cul2/Itch/Traf6/Klhl9/Herc3/Ercc8/Cdc27/Ube3a/Pias1/Xiap/Mid1/Uba6/Map3k1/Brca1/Cul5/Wwp1	33
rno04068	FoxO signaling pathway	31/890	134/8903	5.97450176610901e-06	0.000106838149229243	6.69588123632031e-05	Sgk1/Cat/Pik3r1/Sos1/Ep300/Foxo1/Usp7/Pdpk1/Akt3/Pik3ca/Nlk/Sos2/Crebbp/Insr/Tgfbr1/Nras/Ccnb1/Smad4/Homer1/Pten/Smad3/Prkaa1/Plk4/Atg12/Chuk/Pik3cb/Braf/Sirt1/Kras/Sgk3/Mapk12	31
rno05135	Yersinia infection	31/890	135/8903	7.03079225730723e-06	0.00011609500493947	7.27603735943353e-05	Itgb1/Tab2/Actr2/Pik3r1/Ptk2b/Actr3/Arhgef12/Arpc5/Akt3/Pik3ca/Actr3b/Nfatc2/Pkn2/Rock2/Map3k7/Rps6ka3/Nfatc3/Gnaq/Gsk3b/Crk/Dock1/Tbk1/Tlr4/Map2k4/Traf6/Chuk/Pik3cb/Fos/Itga4/Rock1/Mapk12	31
rno04660	T cell receptor signaling pathway	26/890	104/8903	7.59109605031869e-06	0.00011609500493947	7.27603735943353e-05	Ppp3r1/Pik3r1/Sos1/Dlg1/Pdpk1/Akt3/Pak2/Pik3ca/Nfatc2/Sos2/Map3k7/Tec/Nfatc3/Gsk3b/Nras/Ppp3cb/Bcl10/Chuk/Pik3cb/Fos/Kras/Icos/Ppp3ca/Pak3/Malt1/Mapk12	26
rno04550	Signaling pathways regulating pluripotency of stem cells	32/890	142/8903	7.63782927233353e-06	0.00011609500493947	7.27603735943353e-05	Myc/Jak1/Inhba/Pik3r1/Smad5/Meis1/Zfhx3/Rest/Akt3/Kat6a/Bmpr2/Pik3ca/Skil/Apc/Lifr/Gsk3b/Nras/Bmi1/Smad4/Bmpr1a/Jak2/Smad3/Acvr2b/Fzd3/Pik3cb/Kras/Id2/Tcf7/Rif1/Bmpr1b/Acvr2a/Mapk12	32
