# Supplementary material for: Nono deficiency impedes the proliferation and adhesion of H9c2 cardiomyocytes through Pi3k/Akt signaling pathway
Source: Sci Rep. 2023 May 2;13:7134. doi: 10.1038/s41598-023-32572-x (PMC10154399; doi:10.1038/s41598-023-32572-x)
Supplement: Supplementary file 7 — Supplementary Information 7. [file 41598_2023_32572_MOESM7_ESM.csv]

seqnames	start	end	width	strand	V4	V5	annotation	geneChr	geneStart	geneEnd	geneLength	geneStrand	geneId	transcriptId	distanceToTSS
chr6	29591231	29591630	400	*	*	-2.65803779604106	Distal Intergenic	6	29179335	29483460	304126	2	298867	NM_001106713	-107771
chr6	7101631	7102030	400	*	*	-2.30891029438104	Distal Intergenic	6	7045152	7058314	13163	2	56823	NM_020076	-43317
chr7	62710963	62711362	400	*	*	-2.49370261378344	Distal Intergenic	7	62996336	63045728	49393	2	680066	NM_001191000	334366
chr8	127367406	127367805	400	*	*	-4.54147423339888	Intron (NM_001106865/301056, intron 2 of 7)	8	127171636	127248538	76903	1	501069	NM_001191080	195770
chr6	29493697	29494096	400	*	*	-3.23277754890783	Distal Intergenic	6	29179335	29483460	304126	2	298867	NM_001106713	-10237
chr4	29797180	29797579	400	*	*	-4.63804812284406	Distal Intergenic	4	29726140	29769902	43763	2	432360	NM_001002023	-27278
chr6	7312628	7313027	400	*	*	-2.09307448444575	Distal Intergenic	6	7417421	7421456	4036	2	298765	NM_001036626	108429
chr4	179720261	179720660	400	*	*	-4.37738568690054	Distal Intergenic	4	179659409	179700130	40722	2	500362	NM_001191980	-20131
chr6	29731771	29732170	400	*	*	-3.69293156640299	Distal Intergenic	6	29977893	29986756	8864	1	58950	NM_022675	-245723
chr13	96985876	96986275	400	*	*	-2.02772033940865	Intron (NM_001109079/305012, intron 4 of 14)	13	96775356	97173469	398114	2	305012	NM_001109079	187194
chr13	70757933	70758332	400	*	*	-1.95069700941696	Intron (NM_053966/117036, intron 1 of 27)	13	70656727	70783515	126789	2	117036	NM_053966	25183
chr18	56147271	56147670	400	*	*	-2.36639517502057	Distal Intergenic	18	56081883	56115719	33837	2	291571	NM_001106143	-31552
chr3	82200973	82201372	400	*	*	-2.99434558328171	Intron (NM_001107750/311210, intron 2 of 9)	3	82097068	82236664	139597	2	311210	NM_001107750	35292
chr13	42022436	42022835	400	*	*	-2.69969678059119	Intron (NM_001114392/288995, intron 1 of 1)	13	42008842	42009738	897	1	288995	NM_001100943	13594
chr2	33328672	33329071	400	*	*	-3.23773878972605	Distal Intergenic	2	33810005	33828921	18917	2	56763	NM_020092	499850
chr8	127410748	127411147	400	*	*	-4.07054413686493	Intron (NM_001106865/301056, intron 2 of 7)	8	127171636	127248538	76903	1	501069	NM_001191080	239112
chr1	139699630	139700029	400	*	*	-3.62038130731459	Distal Intergenic	1	139890539	140262503	371965	2	29613	NM_001270655	562474
chr3	140088413	140088812	400	*	*	-3.77620414539398	Distal Intergenic	3	140106726	140125047	18322	1	362228	NM_001108595	-17914
chr6	29291339	29291738	400	*	*	-1.24576675847541	Intron (NM_001106713/298867, intron 3 of 13)	6	29179335	29483460	304126	2	298867	NM_001106713	191722
chr8	127403518	127403917	400	*	*	-3.9904539875821	Intron (NM_001106865/301056, intron 2 of 7)	8	127171636	127248538	76903	1	501069	NM_001191080	231882
chr13	70771681	70772080	400	*	*	-1.60007521392804	Intron (NM_053966/117036, intron 1 of 27)	13	70656727	70783515	126789	2	117036	NM_053966	11435
chr10	14445297	14445696	400	*	*	-2.18914284670008	Promoter (2-3kb)	10	14417608	14443010	25403	2	287129	NM_001009620	-2287
chr6	29320578	29320977	400	*	*	-1.63616126977404	Intron (NM_001106713/298867, intron 2 of 13)	6	29179335	29483460	304126	2	298867	NM_001106713	162483
chr4	168184601	168185000	400	*	*	-2.02377032959178	Distal Intergenic	4	168140008	168183090	43083	1	500348	NM_001024338	44593
chr13	79955004	79955403	400	*	*	-1.12220687658835	Intron (NM_138538/171574, intron 17 of 20)	13	79856479	79899479	43001	2	360864	NM_001014130	-55525
chr1	221301997	221302396	400	*	*	-2.73867844037299	Intron (NM_053480/85242, intron 13 of 17)	1	221297417	221321459	24043	2	85242	NM_053480	19063
chr13	111891799	111892198	400	*	*	-1.51795017278274	Promoter (<=1kb)	13	111890894	111893308	2415	1	100125367	NM_001103357	905
chr13	108797265	108797664	400	*	*	-1.84891355506324	Intron (NM_001107200/305064, intron 1 of 17)	13	108696336	108841482	145147	2	305064	NM_001107200	43818
chr19	53264048	53264447	400	*	*	-1.51079876659042	Distal Intergenic	19	53044379	53047081	2703	1	171356	NM_001101680	219669
chr19	10858225	10858624	400	*	*	-1.27274252954312	Distal Intergenic	19	10861406	10884047	22642	2	498972	NM_001256466	25423
chr10	14447004	14447403	400	*	*	-2.39371663187813	Distal Intergenic	10	14417608	14443010	25403	2	287129	NM_001009620	-3994
chr6	38331291	38331690	400	*	*	-1.16054362997322	Distal Intergenic	6	38222555	38228379	5825	2	298894	NM_001013096	-102912
chr4	151101278	151101677	400	*	*	-1.26050427640491	Intron (NM_012517/24239, intron 3 of 46)	4	150641066	151269159	628094	2	24239	NM_012517	167482
chr13	92987920	92988319	400	*	*	-1.60830720250584	Promoter (<=1kb)	13	92894431	92988137	93707	2	289264	NM_001105974	0
chr13	68975260	68975659	400	*	*	-1.26360262430403	Intron (NM_022242/63912, intron 1 of 13)	13	68949665	69101599	151935	1	63912	NM_022242	25595
chr13	26644796	26645195	400	*	*	-1.2738336571867	Intron (NM_016993/24224, intron 1 of 1)	13	26605426	26769374	163949	2	24224	NM_016993	124179
chr6	864245	864644	400	*	*	-1.36439261871273	Intron (NM_001169103/298744, intron 2 of 16)	6	788548	960703	172156	1	298744	NM_001169103	75697
chr5	18871087	18871486	400	*	*	-2.30339396169428	Distal Intergenic	5	18901039	18902685	1647	1	500400	NM_001024341	-29553
chr15	58919615	58920014	400	*	*	-1.84918217248333	Distal Intergenic	15	58687786	58711872	24087	2	498546	NM_001109104	-207743
chr1	208165576	208165975	400	*	*	-1.75942335692857	Distal Intergenic	1	207993895	208020454	26560	2	291234	NM_001271366	-145122
chr19	53197977	53198376	400	*	*	-1.42273466706268	Distal Intergenic	19	53044379	53047081	2703	1	171356	NM_001101680	153598
chr13	84342035	84342434	400	*	*	-1.04982039060284	Intron (NM_001191829/360873, intron 1 of 6)	13	84334598	84368154	33557	1	360873	NM_001191829	7437
chr17	70178417	70178816	400	*	*	-2.36321655716422	Distal Intergenic	17	70215401	70234103	18703	2	361268	NM_001108420	55287
chr4	157984326	157984725	400	*	*	-1.64472711646849	Intron (NM_053018/24936, intron 2 of 7)	4	157977163	158010091	32929	2	24936	NM_053018	25366
chr12	6287812	6288211	400	*	*	-1.99381567802875	Distal Intergenic	12	6322685	6341898	19214	2	288444	NM_001011901	53687
chr19	52318063	52318462	400	*	*	-1.25733810218153	Intron (NM_133581/171112, intron 1 of 6)	19	52314030	52332721	18692	1	171112	NM_133581	4033
chr4	78232125	78232524	400	*	*	-3.60779927637005	Promoter (2-3kb)	4	78234577	78234597	21	2	100314127	NR_032743	2073
chr15	4996933	4997332	400	*	*	-2.3368826635208	Distal Intergenic	15	4893999	4951893	57895	2	302248	NM_001012005	-45040
chr19	43939175	43939574	400	*	*	-1.06150266783669	Intron (NM_012931/25414, intron 2 of 6)	19	43932554	43955783	23230	2	25414	NM_012931	16209
chr14	80317200	80317599	400	*	*	-1.25501296914847	Exon (NM_053339/83522, exon 20 of 21)	14	80314431	80355420	40990	2	83522	NM_053339	37821
chr6	34925671	34926070	400	*	*	-1.29717132602683	Distal Intergenic	6	34553288	34555386	2099	2	24468	NM_024351	-370285
chr1	277083220	277083619	400	*	*	-1.04948322767674	Intron (NM_001001505/292126, intron 2 of 12)	1	277068761	277104565	35805	1	292126	NM_001001505	14459
chr7	77941851	77942250	400	*	*	-1.49528030308908	Distal Intergenic	7	77966722	77977004	10283	1	282836	NM_001271300	-24472
chr12	41583939	41584338	400	*	*	-1.37687023251885	Intron (NM_001017488/498185, intron 2 of 15)	12	41566980	41590244	23265	2	498185	NM_001017488	5906
chr4	144194375	144194774	400	*	*	-2.19850738852567	Promoter (1-2kb)	4	144192989	144252554	59566	1	494021	NM_001008562	1386
chr10	17856155	17856554	400	*	*	-2.58731688953067	Distal Intergenic	10	17717599	17721233	3635	2	360508	NM_001108271	-134922
chr20	30268448	30268847	400	*	*	-1.13544766340524	Distal Intergenic	20	29857018	30263758	406741	2	114102	NM_053644	-4690
chr9	117544112	117544511	400	*	*	-2.09965312789702	Intron (NM_053927/116724, intron 1 of 22)	9	117538346	117666407	128062	1	116724	NM_053927	5766
chr7	107686978	107687377	400	*	*	-1.18565045153202	Distal Intergenic	7	107695227	107723756	28530	1	65154	NM_031716	-7850
chr13	101439822	101440221	400	*	*	-0.974471755358523	Distal Intergenic	13	101381510	101385764	4255	1	289337	NM_001145828	58312
chr6	7259217	7259616	400	*	*	-1.34298894176142	Distal Intergenic	6	7417421	7421456	4036	2	298765	NM_001036626	161840
chr9	97132617	97133016	400	*	*	-1.61307203985254	Intron (NM_001108231/316614, intron 1 of 6)	9	97085234	97151832	66599	2	316614	NM_001108231	18816
chr13	52556389	52556788	400	*	*	-0.91794423828533	Promoter (2-3kb)	13	52553843	52575054	21212	1	29276	NM_017148	2546
chr14	17887395	17887794	400	*	*	-2.99802734355558	Distal Intergenic	14	17972914	18076870	103957	2	286894	NM_173114	189076
chr11	32065649	32066048	400	*	*	-3.32248745436464	Intron (NM_001136096/29491, intron 35 of 38)	11	32081606	32087918	6313	2	192241	NM_138883	21870
chr7	23559477	23559876	400	*	*	-2.57452609845645	Intron (NM_017109/29130, intron 5 of 12)	7	23544207	23594133	49927	2	25358	NM_012886	34257
chr14	60712578	60712977	400	*	*	-1.65539319829007	Distal Intergenic	14	60764325	60791809	27485	1	305417	NM_001107219	-51348
chr6	7165412	7165811	400	*	*	-1.09723119716425	Distal Intergenic	6	7045152	7058314	13163	2	56823	NM_020076	-107098
chr7	25087194	25087593	400	*	*	-0.987995083308393	Intron (NM_001106774/299694, intron 2 of 6)	7	25039336	25111118	71783	1	299694	NM_001106774	47858
chr13	52462553	52462952	400	*	*	-1.02321396357425	Distal Intergenic	13	52553843	52575054	21212	1	29276	NM_017148	-90891
chr20	7189075	7189474	400	*	*	-2.42530546689298	Intron (NM_001024243/294292, intron 1 of 4)	20	7155744	7208292	52549	2	294292	NM_001024243	18818
chr1	90178401	90178800	400	*	*	-1.44443851513629	Distal Intergenic	1	90097331	90150317	52987	2	308509	NM_001271233	-28084
chr19	40930786	40931185	400	*	*	-1.23304296822678	Intron (NM_177930/307842, intron 18 of 18)	19	40905847	40925660	19814	2	307845	NM_001191558	-5126
chr6	35956595	35956994	400	*	*	-0.962336423282073	Distal Intergenic	6	36089475	36106839	17365	1	298881	NM_001011982	-132481
chr9	98350368	98350767	400	*	*	-1.92125173927009	Intron (NM_031645/58965, intron 2 of 2)	9	98313632	98364205	50574	1	58965	NM_031645	36736
chr13	52663867	52664266	400	*	*	-1.03461429115393	Distal Intergenic	13	52667969	52680990	13022	1	24837	NM_012676	-3703
chr12	43959651	43960050	400	*	*	-1.37508263190281	Intron (NM_001107144/304521, intron 7 of 11)	12	43940929	44008685	67757	1	304521	NM_001107144	18722
chr12	8149308	8149707	400	*	*	-1.13406245618294	Intron (NM_001100989/498136, intron 1 of 7)	12	8113689	8156151	42463	2	498136	NM_001100989	6444
chr2	263995870	263996269	400	*	*	-3.05258828628501	Distal Intergenic	2	263895205	263978968	83764	1	24929	NM_012704	100665
chr1	277957587	277957986	400	*	*	-1.74653686448318	Distal Intergenic	1	277730760	277827269	96510	2	292130	NM_001305184	-130318
chr14	92043935	92044334	400	*	*	-1.26449386971775	Intron (NM_001109093/498416, intron 6 of 17)	14	91905919	91996774	90856	2	24311	NM_012545	-47161
chr6	36224535	36224934	400	*	*	-0.86090264631692	Distal Intergenic	6	36106926	36112069	5144	1	500629	NM_001109276	117609
chr13	49131509	49131908	400	*	*	-0.944072127649736	Distal Intergenic	13	49132685	49169771	37087	2	305095	NM_001305128	37863
chr14	91970668	91971067	400	*	*	-1.29729566504061	Intron (NM_001270852/24311, intron 4 of 14)	14	91905919	91979500	73582	2	24311	NM_001270852	8433
chr20	23109894	23110293	400	*	*	-1.10850016410092	Distal Intergenic	20	22913649	22996601	82953	1	294375	NM_001106386	196245
chr9	97638199	97638598	400	*	*	-1.0991973831206	Distal Intergenic	9	97772224	97782055	9832	1	363283	NM_001013227	-133626
chr13	50562012	50562411	400	*	*	-1.83259474039867	Distal Intergenic	13	50537280	50550019	12740	2	498230	NM_001109070	-11993
chr1	175956047	175956446	400	*	*	-1.22410430132581	Distal Intergenic	1	175883362	175895510	12149	2	361628	NM_001017374	-60537
chr13	92984830	92985229	400	*	*	-1.6374843541008	Promoter (2-3kb)	13	92894431	92988137	93707	2	289264	NM_001105974	2908
chr9	98357215	98357614	400	*	*	-1.05788574591656	Intron (NM_031645/58965, intron 2 of 2)	9	98394168	98428684	34517	1	363284	NM_001008381	-36554
chr13	42965598	42965997	400	*	*	-1.61768040277974	Distal Intergenic	13	42219885	42263024	43140	2	360838	NM_001007727	-702574
chr16	3866983	3867382	400	*	*	-2.4529713595384	3' UTR	16	3851351	3865551	14201	1	361105	NM_001108395	15632
chr12	6046993	6047392	400	*	*	-2.21601663038748	Exon (NM_001012475/363866, exon 7 of 18)	12	6016884	6078411	61528	2	363866	NM_001012475	31019
chr14	86029197	86029596	400	*	*	-0.942000500232727	Promoter (<=1kb)	14	86029335	86044364	15030	1	83527	NM_001277211	0
chr7	25635801	25636200	400	*	*	-2.8173831416495	Distal Intergenic	7	25919867	26012344	92478	1	314681	NM_175598	-283667
chr11	33732348	33732747	400	*	*	-1.96118179063448	Distal Intergenic	11	33747462	33760100	12639	2	360700	NM_001108314	27353
chr2	34653889	34654288	400	*	*	-2.76584014431308	Distal Intergenic	2	34719342	34922721	203380	2	361887	NM_001013199	268433
chr14	83606576	83606975	400	*	*	-0.944437739960397	Intron (NM_024135/29524, intron 2 of 15)	14	83573928	83641892	67965	2	29524	NM_024135	34917
chr14	83772971	83773370	400	*	*	-1.05561435832826	Intron (NM_001013049/289734, intron 2 of 20)	14	83755142	83776863	21722	2	289734	NM_001013049	3493
chr19	43985876	43986275	400	*	*	-1.08292244824954	Distal Intergenic	19	43932554	43955783	23230	2	25414	NM_012931	-30093
chr14	86239960	86240359	400	*	*	-1.11242963514657	Intron (NM_001042354/24245, intron 4 of 20)	14	86196018	86205338	9321	1	64351	NM_031692	43942
chr12	1106662	1107061	400	*	*	-1.16789666716486	Intron (NM_001109060/498130, intron 1 of 13)	12	1023611	1195579	171969	2	498130	NM_001109060	88518
chr13	86624537	86624936	400	*	*	-1.42754729841936	Intron (NM_001100681/304947, intron 2 of 7)	13	86386834	86671458	284625	2	304947	NM_001100681	46522
chr4	126323406	126323805	400	*	*	-1.49276312164808	Distal Intergenic	4	125690234	126299410	609177	2	500261	NM_001030045	-23996
chr14	71680081	71680480	400	*	*	-0.864856817534196	Distal Intergenic	14	71709236	71710786	1551	2	289662	NM_001277396	30306
chr13	44671203	44671602	400	*	*	-1.47959903517109	Distal Intergenic	13	44719335	44719401	67	1	102466618	NR_106676	-47733
chr15	61435759	61436158	400	*	*	-1.62686865626392	Distal Intergenic	15	61551861	61564695	12835	2	117183	NM_054008	128537
chr3	117753727	117754126	400	*	*	-2.44747507279278	Intron (NM_031825/83727, intron 1 of 64)	3	117570376	117765286	194911	2	83727	NM_031825	11160
chr7	35327886	35328285	400	*	*	-1.19232787183065	Distal Intergenic	7	35472102	35543759	71658	1	314751	NM_001108084	-143817
chr13	52845264	52845663	400	*	*	-1.03677993649364	Distal Intergenic	13	52854031	52871299	17269	1	289046	NM_001105953	-8368
chr4	158059763	158060162	400	*	*	-0.939985307998505	Distal Intergenic	4	158088533	158219525	130993	1	116669	NM_053889	-28371
chr14	85256286	85256685	400	*	*	-0.882669635979156	Exon (NM_001308298/29663, exon 6 of 23)	14	85230652	85281806	51155	1	29663	NM_001308298	25634
chr19	25825474	25825873	400	*	*	-1.17077750953028	Intron (NM_030866/81524, intron 9 of 9)	19	25815207	25818074	2868	1	304663	NM_001007677	10267
chr19	59463536	59463935	400	*	*	-0.844621486530045	Distal Intergenic	19	59863421	59873411	9991	2	266601	NM_152935	409476
chr19	52910632	52911031	400	*	*	-1.94221948435526	Distal Intergenic	19	52991283	53010509	19227	2	104845258	NR_126575	99478
chr19	42817086	42817485	400	*	*	-1.02181785564529	Distal Intergenic	19	42983879	43088074	104196	1	29476	NM_017211	-166394
chr4	116033918	116034317	400	*	*	-1.22191239423444	Distal Intergenic	4	116261796	116278615	16820	2	312495	NM_181087	244298
chr4	174191843	174192242	400	*	*	-1.55118604205839	Distal Intergenic	4	174181644	174182857	1214	1	29324	NM_017164	10199
chr20	48741848	48742247	400	*	*	-2.89047822350889	Intron (NM_001109465/685325, intron 4 of 4)	20	48739812	48758896	19085	2	685325	NM_001109465	16649
chr14	86740577	86740976	400	*	*	-0.935904493518025	Promoter (1-2kb)	14	86736876	86739335	2460	2	498407	NM_001017503	-1242
chr11	80738742	80739141	400	*	*	-1.02286589094959	Promoter (2-3kb)	11	80736666	80806278	69613	1	64023	NM_022257	2076
chr14	60711170	60711569	400	*	*	-1.24767699782124	Distal Intergenic	14	60764325	60791809	27485	1	305417	NM_001107219	-52756
chr8	127424943	127425342	400	*	*	-2.70440346136918	Intron (NM_001106865/301056, intron 2 of 7)	8	127171636	127248538	76903	1	501069	NM_001191080	253307
chr14	81487733	81488132	400	*	*	-0.856661096177949	Promoter (<=1kb)	14	81488012	81505009	16998	1	305451	NM_001024771	0
chr11	79786768	79787167	400	*	*	-1.38355320559702	Distal Intergenic	11	79827728	79828826	1099	1	106455137	NR_132630	-40561
chr14	79976057	79976456	400	*	*	-0.83477879188582	Intron (NM_080900/140935, intron 5 of 16)	14	79923132	79987915	64784	2	140935	NM_080900	11459
chr13	43020712	43021111	400	*	*	-0.955676970457299	Distal Intergenic	13	42219885	42263024	43140	2	360838	NM_001007727	-757688
chr1	256685605	256686004	400	*	*	-1.1824732089267	Intron (NM_001354115/309499, intron 5 of 52)	1	256585899	256734727	148829	2	309499	NM_001354115	48723
chr11	25815612	25816011	400	*	*	-1.49902575061443	Distal Intergenic	11	25411174	25456633	45460	2	304135	NM_198761	-358979
chr7	138031289	138031688	400	*	*	-1.75676666060344	Intron (NM_138832/170567, intron 1 of 15)	7	137975547	138039630	64084	2	170567	NM_138832	7942
chr9	13477385	13477784	400	*	*	-1.59458566786758	Distal Intergenic	9	13493709	13513960	20252	2	301221	NM_001106881	36176
chr19	53206977	53207376	400	*	*	-0.866195530112431	Distal Intergenic	19	53044379	53047081	2703	1	171356	NM_001101680	162598
chr12	22636037	22636436	400	*	*	-0.862432615555989	Distal Intergenic	12	22641104	22651482	10379	1	24617	NM_012620	-4668
chr3	45834513	45834912	400	*	*	-1.51597107454029	Intron (NM_001002854/311055, intron 4 of 25)	3	45718581	45916193	197613	1	311055	NM_001002854	115932
chr4	168024645	168025044	400	*	*	-1.36801911037769	Distal Intergenic	4	168140008	168183090	43083	1	500348	NM_001024338	-114964
chr12	37802363	37802762	400	*	*	-0.897137573924175	Promoter (2-3kb)	12	37805332	37903855	98524	1	304474	NM_001107139	-2570
chr6	11494268	11494667	400	*	*	-2.14981171206991	Promoter (<=1kb)	6	11373917	11494459	120543	2	64119	NM_022292	0
chr11	70065912	70066311	400	*	*	-1.0944478389122	Intron (NM_147139/257645, intron 12 of 15)	11	70034181	70044590	10410	1	288051	NM_001025402	31731
chr10	40758919	40759318	400	*	*	-1.51918269529601	Intron (NM_012656/24791, intron 1 of 9)	10	40742390	40764141	21752	2	24791	NM_012656	4823
chr8	23977126	23977525	400	*	*	-1.00555996365313	Distal Intergenic	8	24369916	24615479	245564	1	300455	NM_001135799	-392391
chr14	81254517	81254916	400	*	*	-0.84739013987415	Promoter (<=1kb)	14	81105139	81254637	149499	2	29424	NM_024357	0
chr12	30728594	30728993	400	*	*	-2.90257573415776	Promoter (<=1kb)	12	30701911	30728682	26772	2	288626	NM_001105925	0
chr9	13095836	13096235	400	*	*	-1.46250853706907	Distal Intergenic	9	12740885	12942358	201474	1	501095	NM_001135011	354951
chr9	97019960	97020359	400	*	*	-0.924904060964898	Intron (NM_001108230/316611, intron 14 of 15)	9	97063265	97065855	2591	2	114500	NM_053708	45496
chr19	40972340	40972739	400	*	*	-1.35470501912504	Intron (NM_177930/307842, intron 13 of 18)	19	40905847	40925660	19814	2	307845	NM_001191558	-46680
chr13	80008776	80009175	400	*	*	-2.60734070524507	Intron (NM_138538/171574, intron 16 of 20)	13	79856479	79899479	43001	2	360864	NM_001014130	-109297
chr13	77919399	77919798	400	*	*	-0.821719467840078	Distal Intergenic	13	77940454	77946199	5746	1	289143	NM_001105963	-20656
chr19	52871087	52871486	400	*	*	-1.17438912871747	Distal Intergenic	19	52733161	52750307	17147	2	170906	NM_133394	-120780
chr14	114646131	114646530	400	*	*	-1.22874618996663	Intron (NM_001013130/305614, intron 2 of 36)	14	114518811	114692764	173954	2	305614	NM_001013130	46234
chr4	180062625	180063024	400	*	*	-1.08001753729162	Promoter (<=1kb)	4	180062799	180132145	69347	1	312846	NM_001191753	0
chr15	57462098	57462497	400	*	*	-1.00214875864443	Distal Intergenic	15	57505449	57568743	63295	1	692004	NM_001191118	-42952
chr19	33994863	33995262	400	*	*	-1.49251323548427	Distal Intergenic	19	34041219	34057159	15941	1	291946	NM_178330	-45957
chr19	59492459	59492858	400	*	*	-1.1151581403738	Distal Intergenic	19	59863421	59873411	9991	2	266601	NM_152935	380553
chr7	98910696	98911095	400	*	*	-1.17573405495267	Intron (NM_001130563/362918, intron 4 of 15)	7	98820806	98960736	139931	2	362918	NM_001130563	49641
chr20	28422292	28422691	400	*	*	-0.956435373710293	Distal Intergenic	20	28181194	28214990	33797	2	365581	NM_001191899	-207302
chr19	58159441	58159840	400	*	*	-0.876436619740221	Distal Intergenic	19	58236216	58399816	163601	2	361442	NM_001009704	239976
chr1	116195541	116195940	400	*	*	-1.93622038155495	Distal Intergenic	1	115973343	116141894	168552	1	365266	NM_001141935	222198
chr14	104562599	104562998	400	*	*	-1.03911758709541	Distal Intergenic	14	104582884	104612417	29534	2	305540	NM_198763	49419
chr6	26828923	26829322	400	*	*	-0.796371341269879	Promoter (<=1kb)	6	26821255	26828972	7718	2	298845	NM_001106710	0
chr4	49055733	49056132	400	*	*	-0.999534717410374	Distal Intergenic	4	49017311	49042992	25682	1	312154	NM_001034107	38422
chr6	123506809	123507208	400	*	*	-2.93679893883157	Intron (NM_001108047/314374, intron 1 of 6)	6	123187726	123577695	389970	2	314374	NM_001108047	70487
chr13	49110868	49111267	400	*	*	-0.793718829971251	Distal Intergenic	13	49092306	49109052	16747	1	289419	NM_001007617	18562
chr20	29461730	29462129	400	*	*	-0.960282224489575	3' UTR	20	29445510	29463739	18230	1	294513	NM_001013907	16220
chr14	79991110	79991509	400	*	*	-1.16697699960725	Distal Intergenic	14	79923132	79987915	64784	2	140935	NM_080900	-3195
chr14	43210137	43210536	400	*	*	-1.3881454601192	Distal Intergenic	14	43133224	43143942	10719	2	29545	NM_017237	-66195
chr14	45519821	45520220	400	*	*	-2.14261986957798	Distal Intergenic	14	45331146	45331263	118	1	100526626	NR_037399	188675
chr5	160752020	160752419	400	*	*	-1.25683238132749	Intron (NM_001014070/313672, intron 1 of 7)	5	160570511	160620334	49824	2	500578	NM_001109273	-131686
chr6	33538067	33538466	400	*	*	-0.864099825082402	Distal Intergenic	6	33503217	33507542	4326	2	252833	NM_001170350	-30525
chr4	158030620	158031019	400	*	*	-1.11452824941849	Distal Intergenic	4	157977163	158010091	32929	2	24936	NM_053018	-20529
chr2	1961012	1961411	400	*	*	-2.24334417258487	Distal Intergenic	2	1452111	1561464	109354	2	25403	NM_053295	-399548
chr4	144192699	144193098	400	*	*	-1.00476774634842	Promoter (<=1kb)	4	144192989	144252554	59566	1	494021	NM_001008562	0
chr4	165642523	165642922	400	*	*	-1.02057733272731	Distal Intergenic	4	165606819	165630041	23223	2	83807	NM_031979	-12482
chr12	46855928	46856327	400	*	*	-0.990019865945425	Distal Intergenic	12	46797958	46845079	47122	2	360820	NM_001012147	-10849
chr6	7271108	7271507	400	*	*	-0.755455317161501	Distal Intergenic	6	7417421	7421456	4036	2	298765	NM_001036626	149949
chr14	86095670	86096069	400	*	*	-0.816729255384726	Distal Intergenic	14	86101332	86111323	9992	1	305494	NM_001100970	-5263
chr15	47504805	47505204	400	*	*	-2.3242462485165	Intron (NM_053307/29447, intron 5 of 8)	15	47322058	47338931	16874	2	498534	NM_001109103	-165874
chr14	86071978	86072377	400	*	*	-1.4537221886565	Intron (NM_001011912/289757, intron 6 of 10)	14	86069383	86078959	9577	2	289757	NM_001011912	6582
chr5	155601670	155602069	400	*	*	-1.25928481710427	Distal Intergenic	5	155649238	155668059	18822	1	84426	NM_053402	-47169
chr19	58100269	58100668	400	*	*	-0.800208151245782	Distal Intergenic	19	57820260	58066155	245896	1	307940	NM_175596	280009
chr19	54490433	54490832	400	*	*	-1.40730361607751	Distal Intergenic	19	54553419	54613477	60059	1	307916	NM_001107437	-62587
chr17	34473773	34474172	400	*	*	-1.49194210688886	Distal Intergenic	17	34665810	34842266	176457	1	171455	NM_134414	-191638
chr13	76419381	76419780	400	*	*	-1.14444344139497	Distal Intergenic	13	76198593	76198671	79	1	100314120	NR_032299	220788
chr14	80036892	80037291	400	*	*	-1.01903278045055	Distal Intergenic	14	79923132	79987915	64784	2	140935	NM_080900	-48977
chr1	107224719	107225118	400	*	*	-1.85896603032756	Distal Intergenic	1	107263130	107363608	100479	1	499156	NM_001127504	-38012
chr12	39494750	39495149	400	*	*	-2.49018018931858	Exon (NM_199120/373066, exon 15 of 19)	12	39553903	39600410	46508	1	29693	NM_001110823	-58754
chr19	42830036	42830435	400	*	*	-0.828512451647731	Distal Intergenic	19	42983879	43088074	104196	1	29476	NM_017211	-153444
chr4	158013094	158013493	400	*	*	-1.24520836571182	Distal Intergenic	4	157977163	158010091	32929	2	24936	NM_053018	-3003
chr17	87819693	87820092	400	*	*	-1.76199433132046	Intron (NM_001191693/307178, intron 3 of 26)	17	87725978	87849729	123752	2	307178	NM_001191693	29637
chr6	29580127	29580526	400	*	*	-2.03810401153292	Distal Intergenic	6	29179335	29483460	304126	2	298867	NM_001106713	-96667
chr14	83062437	83062836	400	*	*	-0.811876900363692	Promoter (<=1kb)	14	83053041	83062424	9384	2	25576	NM_013052	-13
chr6	6359275	6359674	400	*	*	-0.969523986216234	Distal Intergenic	6	6427657	6436974	9318	1	313860	NM_001108007	-67983
chr7	25500108	25500507	400	*	*	-1.40563792527572	Distal Intergenic	7	25919867	26012344	92478	1	314681	NM_175598	-419360
chr6	26192852	26193251	400	*	*	-0.839973259600762	Distal Intergenic	6	26214083	26241337	27255	2	298805	NM_001106709	48086
chr13	68247426	68247825	400	*	*	-2.04716599682578	Intron (NM_001271292/289094, intron 2 of 107)	13	67799791	68360664	560874	2	289094	NM_001271292	112839
chr12	51507905	51508304	400	*	*	-1.9015336646693	Distal Intergenic	12	51279197	51341687	62491	2	114561	NM_053742	-166218
chr13	108841601	108842000	400	*	*	-0.791472442240935	Promoter (<=1kb)	13	108696336	108841482	145147	2	305064	NM_001107200	-119
chr12	39462147	39462546	400	*	*	-1.07337150922409	Intron (NM_199120/373066, intron 12 of 18)	12	39420161	39507412	87252	1	373066	NM_199120	41986
chr11	33644158	33644557	400	*	*	-2.64494971485658	Distal Intergenic	11	33570256	33570351	96	1	100314132	NR_032753	73902
chr19	24071863	24072262	400	*	*	-1.19577274739906	Intron (NM_001191093/364983, intron 1 of 6)	19	24044210	24264508	220299	1	364983	NM_001191093	27653
chr12	1039343	1039742	400	*	*	-1.48379936097427	Intron (NM_001109060/498130, intron 7 of 13)	12	942974	987206	44233	1	83504	NM_031336	96369
chr14	84506248	84506647	400	*	*	-1.04859501281903	Distal Intergenic	14	84496470	84499244	2775	1	60584	NM_022196	9778
chr11	26903950	26904349	400	*	*	-1.25057784745083	Distal Intergenic	11	27004335	27016687	12353	1	288309	NM_001191592	-99986
chr18	26716119	26716518	400	*	*	-2.43583127693931	Distal Intergenic	18	26570645	26658892	88248	2	307514	NM_001107397	-57227
chr14	104776000	104776399	400	*	*	-0.819682775990626	Distal Intergenic	14	104821215	104886200	64986	1	498423	NM_001024903	-44816
chr11	69654797	69655196	400	*	*	-2.5049362948793	Intron (NM_032062/84009, intron 5 of 59)	11	69484293	70025682	541390	1	84009	NM_032062	170504
chr14	7286677	7287076	400	*	*	-2.03882499206551	Intron (NM_001107206/305152, intron 3 of 19)	14	7226586	7325645	99060	2	305152	NM_001107206	38569
chr3	164515690	164516089	400	*	*	-1.13370048113455	Distal Intergenic	3	164424502	164425930	1429	1	24253	NM_024125	91188
chr13	41873480	41873879	400	*	*	-1.16019634630978	Distal Intergenic	13	41883137	41922339	39203	1	288993	NM_001105950	-9258
chr14	81069462	81069861	400	*	*	-0.774522756377656	Distal Intergenic	14	80982162	81053905	71744	2	54292	NM_019339	-15557
chr7	10795824	10796223	400	*	*	-0.893349992029295	Distal Intergenic	7	10893766	10916134	22369	2	100125368	NM_001139487	119911
chr10	67884207	67884606	400	*	*	-1.16467688956179	Intron (NM_001012010/303350, intron 6 of 6)	10	67862064	67863255	1192	1	116671	NM_053891	22143
chr4	80905308	80905707	400	*	*	-0.840912072472195	Distal Intergenic	4	81013269	81013365	97	2	104795669	NR_128667	107658
chr13	80091490	80091889	400	*	*	-1.02945452564721	Intron (NM_138538/171574, intron 15 of 20)	13	80125487	80125596	110	1	100314245	NR_031914	-33598
chr2	236526195	236526594	400	*	*	-1.60509303331443	Distal Intergenic	2	236458276	236480502	22227	2	310849	NM_001014043	-45693
chr4	168189731	168190130	400	*	*	-1.93895700530338	Distal Intergenic	4	168140008	168183090	43083	1	500348	NM_001024338	49723
chr7	104963525	104963924	400	*	*	-0.949804735778561	Distal Intergenic	7	104670076	104951090	281015	2	314961	NM_001044245	-12435
chr7	120478789	120479188	400	*	*	-1.16057974835813	Intron (NM_053460/84591, intron 5 of 11)	7	120486266	120490061	3796	2	65200	NM_031744	10873
chr13	41864720	41865119	400	*	*	-1.17749143221336	Distal Intergenic	13	41883137	41922339	39203	1	288993	NM_001105950	-18018
chr13	50785377	50785776	400	*	*	-1.321375608585	Distal Intergenic	13	50751650	50761278	9629	2	84400	NM_053385	-24099
chr7	25068009	25068408	400	*	*	-1.67095412769338	Intron (NM_001106774/299694, intron 1 of 6)	7	25039336	25111118	71783	1	299694	NM_001106774	28673
chr19	43950491	43950890	400	*	*	-0.77457453158842	Intron (NM_012931/25414, intron 1 of 6)	19	43932554	43955783	23230	2	25414	NM_012931	4893
chr17	79290118	79290517	400	*	*	-2.03647695833116	Distal Intergenic	17	78921992	78962410	40419	2	291318	NM_207590	-327708
chr6	7798000	7798399	400	*	*	-1.82307447805571	Intron (NM_001191770/313866, intron 1 of 28)	6	7793855	7893519	99665	1	313866	NM_001191770	4145
chr8	7158127	7158526	400	*	*	-1.37408715695586	Intron (NM_022847/25154, intron 8 of 12)	8	7128656	7187796	59141	1	25154	NM_022847	29471
chr14	104619365	104619764	400	*	*	-0.913451217511263	Distal Intergenic	14	104582884	104612417	29534	2	305540	NM_198763	-6948
chr14	108517235	108517634	400	*	*	-0.766847464811818	Distal Intergenic	14	108412152	108449104	36953	1	305583	NM_001025278	105083
chr4	144175424	144175823	400	*	*	-1.0941133307224	Distal Intergenic	4	144192989	144252554	59566	1	494021	NM_001008562	-17166
chr19	57393494	57393893	400	*	*	-0.93677763054855	Distal Intergenic	19	57396606	57422093	25488	2	498967	NM_001109134	28200
chr19	59530094	59530493	400	*	*	-1.36740573300425	Distal Intergenic	19	59863421	59873411	9991	2	266601	NM_152935	342918
chr1	226152588	226152987	400	*	*	-0.737828054653236	Promoter (<=1kb)	1	225906797	226152568	245772	2	83512	NM_031344	-20
chr13	111985941	111986340	400	*	*	-1.11560749283067	Distal Intergenic	13	111946626	111972603	25978	2	25116	NM_017080	-13338
chr8	7153153	7153552	400	*	*	-1.48614151604212	Intron (NM_022847/25154, intron 8 of 12)	8	7128656	7187796	59141	1	25154	NM_022847	24497
chr7	120212015	120212414	400	*	*	-0.884937828004814	Intron (NM_001013220/362956, intron 11 of 22)	7	120176530	120230420	53891	1	362956	NM_001013220	35485
chr20	8129666	8130065	400	*	*	-1.08646402718075	Distal Intergenic	20	8109691	8120182	10492	1	294301	NM_001113777	19975
chr9	45373933	45374332	400	*	*	-0.889720890553754	Distal Intergenic	9	44840031	45206427	366397	2	363220	NM_001191887	-167506
chr14	107408541	107408940	400	*	*	-0.889230308017	Distal Intergenic	14	107302808	107308226	5419	1	360985	NM_001010961	105733
chr13	82751239	82751638	400	*	*	-0.940881054751111	Intron (NM_013113/25650, intron 2 of 5)	13	82737161	82757681	20521	2	25650	NM_013113	6043
chr1	219307889	219308288	400	*	*	-1.25132584824888	Distal Intergenic	1	219309593	219312240	2648	2	293656	NM_001134508	3952
chr19	33884705	33885104	400	*	*	-1.12560524418209	Distal Intergenic	19	33928356	33991703	63348	1	24326	NM_012550	-43252
chr2	45413431	45413830	400	*	*	-1.03826402631752	Distal Intergenic	2	45454782	45480798	26017	2	310097	NM_001107652	66968
chr20	29750645	29751044	400	*	*	-1.136907411744	Distal Intergenic	20	29735866	29738408	2543	2	84468	NM_053408	-12237
chr14	107337457	107337856	400	*	*	-1.7031774034674	Distal Intergenic	14	107302808	107308226	5419	1	360985	NM_001010961	34649
chr1	219420847	219421246	400	*	*	-1.08634939822725	Distal Intergenic	1	219406201	219412888	6688	2	361696	NM_001010962	-7959
chr13	111890569	111890968	400	*	*	-0.907678535995534	Promoter (<=1kb)	13	111890894	111893308	2415	1	100125367	NM_001103357	0
chr15	47510223	47510622	400	*	*	-1.90919613394577	Intron (NM_053307/29447, intron 5 of 8)	15	47322058	47338931	16874	2	498534	NM_001109103	-171292
chr13	69263433	69263832	400	*	*	-0.993968741781331	Distal Intergenic	13	69135529	69194335	58807	1	289085	NM_001191671	127904
chr14	71950893	71951292	400	*	*	-0.958369414715922	Distal Intergenic	14	72011518	72025137	13620	2	305423	NM_001107221	73845
chr13	50920736	50921135	400	*	*	-0.767126166036518	Distal Intergenic	13	50913185	50916944	3760	2	29619	NM_017259	-3792
chr13	86789033	86789432	400	*	*	-1.0906832850971	Distal Intergenic	13	86386834	86671458	284625	2	304947	NM_001134862	-117575
chr13	102643367	102643766	400	*	*	-0.793381153963865	Promoter (<=1kb)	13	102637969	102643376	5408	2	364069	NM_001077674	0
chr14	82375011	82375410	400	*	*	-0.743283592395841	Promoter (<=1kb)	14	82375181	82416004	40824	1	305461	NM_001107228	0
chr7	25032237	25032636	400	*	*	-1.47486379793613	Distal Intergenic	7	25039336	25111118	71783	1	299694	NM_001106774	-6700
chr9	43365696	43366095	400	*	*	-1.544651944281	Distal Intergenic	9	43331149	43353097	21949	1	301348	NM_001012002	34547
chr16	3944666	3945065	400	*	*	-1.71472100481522	Intron (NM_170787/259269, intron 10 of 16)	16	3867208	3912043	44836	2	290527	NM_001011918	-32623
chr11	41718030	41718429	400	*	*	-1.97399757689464	Distal Intergenic	11	42858742	42879242	20501	1	363760	NM_001108842	-1140313
chr1	242997117	242997516	400	*	*	-1.33920719558062	Intron (NM_001037793/499337, intron 1 of 47)	1	242959484	243153469	193986	1	499337	NM_001037793	37633
chr11	70145582	70145981	400	*	*	-1.07297006565072	Intron (NM_147139/257645, intron 2 of 15)	11	70056500	70172164	115665	2	257645	NM_147139	26183
chr6	34915728	34916127	400	*	*	-0.843029759926502	Distal Intergenic	6	34553288	34555386	2099	2	24468	NM_024351	-360342
chr7	104946765	104947164	400	*	*	-1.46383395246083	Intron (NM_001044245/314961, intron 1 of 27)	7	104670076	104951090	281015	2	314961	NM_001044245	3926
chr4	120074342	120074741	400	*	*	-1.04683833041463	Distal Intergenic	4	120133713	120142488	8776	1	25159	NM_033442	-58972
chr1	250858485	250858884	400	*	*	-0.992214440561162	Intron (NM_181386/353229, intron 2 of 9)	1	250692448	250951686	259239	2	353229	NM_181386	92802
chr13	108767456	108767855	400	*	*	-0.759933152016684	Intron (NM_001107200/305064, intron 3 of 17)	13	108696336	108841482	145147	2	305064	NM_001107200	73627
chr7	121281811	121282210	400	*	*	-1.06613873964255	Distal Intergenic	7	121297361	121302739	5379	2	300079	NM_198753	20529
chr1	201344093	201344492	400	*	*	-1.15688846804501	Intron (NM_001017464/361658, intron 3 of 15)	1	201337460	201391246	53787	1	361658	NM_001017464	6633
chr14	104634116	104634515	400	*	*	-0.76703650181191	Distal Intergenic	14	104582884	104612417	29534	2	305540	NM_198763	-21699
chr13	84331759	84332158	400	*	*	-1.44782763290385	Promoter (<=1kb)	13	84302824	84331183	28360	2	498267	NM_001191929	-576
chr14	86848794	86849193	400	*	*	-0.753902974399649	Intron (NM_001126275/305505, intron 4 of 9)	14	86860607	86868605	7999	2	289786	NM_001100655	19412
chr15	23768439	23768838	400	*	*	-1.46266522620709	Distal Intergenic	15	23777838	23879067	101230	1	305826	NM_001107254	-9000
chr6	29325456	29325855	400	*	*	-1.95919195464991	Intron (NM_001106713/298867, intron 2 of 13)	6	29179335	29483460	304126	2	298867	NM_001106713	157605
chr17	20794710	20795109	400	*	*	-1.78205850530575	Distal Intergenic	17	21002633	21012412	9780	1	690414	NR_144440	-207524
chr14	79343165	79343564	400	*	*	-0.727240929539709	Promoter (<=1kb)	14	79343499	79438765	95267	1	360956	NM_001034021	0
chr12	8134603	8135002	400	*	*	-1.00082076323167	Intron (NM_001100989/498136, intron 2 of 7)	12	8113689	8156151	42463	2	498136	NM_001100989	21149
chr6	9643614	9644013	400	*	*	-0.719880232682268	Intron (NM_017171/29340, intron 1 of 13)	6	9754947	9760168	5222	2	500612	NR_144425	116155
chr19	26094581	26094980	400	*	*	-0.727169569205473	Promoter (<=1kb)	19	26092972	26094756	1785	2	24517	NM_021836	0
chr11	69930146	69930545	400	*	*	-1.42013919663377	Intron (NM_032062/84009, intron 34 of 59)	11	70034181	70044590	10410	1	288051	NM_001025402	-103636
chr4	82850931	82851330	400	*	*	-0.812998168812024	Distal Intergenic	4	82776746	82832586	55841	1	246244	NM_001004199	74185
chr4	2053427	2053826	400	*	*	-0.888720397183937	Promoter (<=1kb)	4	2053283	2111647	58365	1	311936	NM_001012095	144
chr19	52252349	52252748	400	*	*	-0.892844023161646	Promoter (<=1kb)	19	52246067	52252587	6521	2	361420	NM_001014155	0
chr9	54320685	54321084	400	*	*	-1.22436342243656	Exon (NM_032612/25124, exon 5 of 25)	9	54287540	54327958	40419	2	25124	NM_032612	6874
chr4	115937775	115938174	400	*	*	-1.28176711109847	Distal Intergenic	4	115713004	115901873	188870	1	312492	NM_001107869	224771
chr5	133198884	133199283	400	*	*	-1.56135960409028	Distal Intergenic	5	133724796	133725656	861	2	171302	NM_134339	526373
chr13	98539145	98539544	400	*	*	-0.8699743029278	Distal Intergenic	13	98514034	98530724	16691	2	81751	NM_031087	-8421
chr19	58091479	58091878	400	*	*	-0.767031804523281	Distal Intergenic	19	57820260	58066155	245896	1	307940	NM_175596	271219
chr4	7421739	7422138	400	*	*	-1.791892240592	Distal Intergenic	4	7355601	7387241	31641	1	117018	NM_053949	66138
chr9	38186271	38186670	400	*	*	-1.58557051570286	Distal Intergenic	9	38297253	38351024	53772	1	363212	NM_001108792	-110583
chr14	86078819	86079218	400	*	*	-0.765820472658551	Promoter (<=1kb)	14	86069383	86078959	9577	2	289757	NM_001011912	0
chr7	27336539	27336938	400	*	*	-0.863579811768854	Intron (NM_001134887/691922, intron 2 of 13)	7	27309966	27367399	57434	1	691922	NM_001134887	26573
chr7	25341683	25342082	400	*	*	-1.93237129092251	Distal Intergenic	7	25039336	25111118	71783	1	299694	NM_001106774	302347
chr14	77322080	77322479	400	*	*	-0.82717040256408	Promoter (<=1kb)	14	77322040	77343734	21695	1	305428	NM_001107223	40
chr19	58398264	58398663	400	*	*	-0.817353210341215	Promoter (1-2kb)	19	58236216	58399816	163601	2	361442	NM_001009704	1153
chr14	82658636	82659035	400	*	*	-0.757698521632636	Promoter (<=1kb)	14	82623050	82658891	35842	2	314061	NM_001134558	0
chr3	3776237	3776636	400	*	*	-1.2549910935426	Exon (NM_144745/246254, exon 4 of 14)	3	3767394	3794360	26967	1	246254	NM_144745	8843
chr3	109778640	109779039	400	*	*	-0.875451515655847	Distal Intergenic	3	109862120	109873466	11347	1	445442	NM_001013062	-83081
chr13	50533116	50533515	400	*	*	-0.780175503911011	Promoter (1-2kb)	13	50529601	50532103	2503	2	289023	NM_181692	-1013
chr13	101322150	101322549	400	*	*	-0.879436536566426	Distal Intergenic	13	101381510	101385764	4255	1	289337	NM_001145828	-58961
chr1	226356901	226357300	400	*	*	-0.767500523738653	Distal Intergenic	1	226297016	226353611	56596	2	309207	NM_001005886	-3290
chr11	33448877	33449276	400	*	*	-0.860389316029835	Distal Intergenic	11	33570256	33570351	96	1	100314132	NR_032753	-120980
chr12	38034110	38034509	400	*	*	-1.15738873807144	Intron (NM_001134763/81917, intron 7 of 31)	12	38024518	38053085	28568	2	81917	NM_001134763	18576
chr13	83251532	83251931	400	*	*	-1.04487917918561	Distal Intergenic	13	83199402	83202845	3444	2	171371	NM_134361	-48687
chr7	100129521	100129920	400	*	*	-0.846734682265768	Distal Intergenic	7	99954492	99961026	6535	1	78969	NM_023985	175029
chr10	89177091	89177490	400	*	*	-1.12653686434755	Promoter (2-3kb)	10	89174684	89180165	5482	1	681059	NM_001173451	2407
chr13	81104459	81104858	400	*	*	-0.963593300912749	Distal Intergenic	13	81147038	81214822	67785	2	266813	NM_153821	109964
chr12	46836467	46836866	400	*	*	-1.30167993513732	Intron (NM_001012147/360820, intron 1 of 9)	12	46797958	46845079	47122	2	360820	NM_001012147	8213
chr18	17758482	17758881	400	*	*	-1.27811023484065	Intron (NM_001107400/307540, intron 2 of 11)	18	17689090	18079835	390746	2	307540	NM_001107400	320954
chr8	128169294	128169693	400	*	*	-1.04855598433363	3' UTR	8	128133431	128153110	19680	1	301062	NM_001106866	35863
chr19	40944695	40945094	400	*	*	-0.968118422396018	Intron (NM_177930/307842, intron 14 of 18)	19	40905847	40925660	19814	2	307845	NM_001191558	-19035
chr9	110823521	110823920	400	*	*	-1.09737379295363	Intron (NM_001108235/316663, intron 4 of 8)	9	110515558	110936631	421074	2	316663	NM_001108235	112711
chr12	36638315	36638714	400	*	*	-0.744513603196582	Promoter (<=1kb)	12	36638457	36642734	4278	1	50522	NM_017314	0
chr6	27912799	27913198	400	*	*	-0.962995797286104	Distal Intergenic	6	27975849	28177236	201388	1	362715	NM_001012191	-62651
chr19	58061129	58061528	400	*	*	-0.868619071618249	Intron (NM_175596/307940, intron 12 of 12)	19	57820260	58066155	245896	1	307940	NM_175596	240869
chr4	131886784	131887183	400	*	*	-1.23434145024893	Distal Intergenic	4	132068581	132111092	42512	2	297481	NM_001106612	223909
chr1	7858617	7859016	400	*	*	-1.24040562255686	Intron (NM_001134425/292486, intron 4 of 5)	1	7726447	7743112	16666	1	361453	NM_001115028	132170
chr13	73772564	73772963	400	*	*	-0.852533721099682	Intron (NM_001109072/498257, intron 1 of 4)	13	73741679	73819896	78218	2	498257	NM_001109072	46933
chr10	17925457	17925856	400	*	*	-1.37457569875885	Distal Intergenic	10	18047109	18063391	16283	2	29369	NM_019199	137535
chr18	71469040	71469439	400	*	*	-1.20734375488721	Exon (NM_001108891/364900, exon 4 of 5)	18	71395830	71424159	28330	1	81516	NM_030858	73210
chr13	88583871	88584270	400	*	*	-1.01348761260184	Distal Intergenic	13	88521625	88536728	15104	2	246332	NM_017293	-47143
chr14	11423958	11424357	400	*	*	-1.67386469979554	Distal Intergenic	14	11256268	11274580	18313	1	79256	NM_024404	167690
chr19	57405885	57406284	400	*	*	-0.711688483321547	Intron (NM_001109134/498967, intron 2 of 3)	19	57396606	57422093	25488	2	498967	NM_001109134	15809
chr14	83337600	83337999	400	*	*	-0.840358089329181	Distal Intergenic	14	83347641	83404933	57293	2	305467	NM_001191682	66934
chr13	47976557	47976956	400	*	*	-0.915627675578978	Intron (NM_019365/54355, intron 2 of 5)	13	47935163	47954090	18928	1	498225	NM_001017489	41394
chr7	144383939	144384338	400	*	*	-0.949432142708112	Distal Intergenic	7	144345120	144345621	502	2	102216270	NR_104335	-38318
chr19	53044116	53044515	400	*	*	-1.05304155835474	Promoter (<=1kb)	19	53044379	53047081	2703	1	171356	NM_001101680	0
chr13	76457693	76458092	400	*	*	-0.884536933491014	Distal Intergenic	13	76198593	76198671	79	1	100314120	NR_032299	259100
chr19	49899676	49900075	400	*	*	-1.00051732350481	Intron (NM_001163273/292051, intron 1 of 20)	19	49792273	50000535	208263	1	292051	NM_001163273	107403
chr8	61546897	61547296	400	*	*	-1.02559142168117	Intron (NM_031022/81651, intron 1 of 10)	8	61532465	61567510	35046	1	81651	NM_031022	14432
chr20	29938026	29938425	400	*	*	-0.977584029482328	Intron (NM_053644/114102, intron 29 of 65)	20	29897594	29920000	22407	1	690899	NM_001044300	40432
chr14	45711612	45712011	400	*	*	-1.23353423748425	Distal Intergenic	14	45829446	45863872	34427	2	289632	NM_001106007	151861
chr14	86766261	86766660	400	*	*	-0.718917862542064	Distal Intergenic	14	86736876	86739335	2460	2	498407	NM_001017503	-26926
chr3	9010036	9010435	400	*	*	-0.948094362226426	Intron (NM_001108577/362102, intron 9 of 9)	3	9036354	9037942	1589	2	499772	NM_001025041	27507
chr19	37825352	37825751	400	*	*	-0.759004236193182	Promoter (<=1kb)	19	37825576	37827393	1818	1	307806	NM_001107422	0
chr19	59428557	59428956	400	*	*	-0.781525304002064	Distal Intergenic	19	59863421	59873411	9991	2	266601	NM_152935	444455
chr12	24196310	24196709	400	*	*	-0.952079855578962	Intron (NM_001100475/192154, intron 1 of 30)	12	24180937	24315373	134437	1	192154	NM_001100475	15373
chr13	69440334	69440733	400	*	*	-1.28184419189176	Distal Intergenic	13	69265649	69434447	168799	2	289084	NM_001105959	-5887
chr13	100453717	100454116	400	*	*	-0.741333794445142	Distal Intergenic	13	100431390	100450209	18820	2	89789	NM_134453	-3508
chr5	92278647	92279046	400	*	*	-1.45371528944707	Distal Intergenic	5	92038050	92039146	1097	2	298147	NM_001206675	-239501
chr9	115264842	115265241	400	*	*	-1.12874170476738	Intron (NM_001168632/29616, intron 4 of 32)	9	114846095	115555261	709167	2	29616	NM_001168632	290020
chr12	23344977	23345376	400	*	*	-1.26251677081492	Distal Intergenic	12	23473270	23501037	27768	1	114203	NM_053669	-127894
chr20	21639685	21640084	400	*	*	-1.46916186309661	Intron (NM_001107624/309728, intron 1 of 11)	20	21640655	21689655	49001	2	309724	NM_001107623	49571
chr2	32685809	32686208	400	*	*	-1.44738240590813	Distal Intergenic	2	32820322	32833125	12804	1	294706	NM_001106405	-134114
chr12	39411762	39412161	400	*	*	-0.849081426341835	Distal Intergenic	12	39420161	39507412	87252	1	373066	NM_199120	-8000
chr5	159967768	159968167	400	*	*	-1.08122334331293	Promoter (<=1kb)	5	159968077	159971563	3487	1	50565	NM_031607	0
chr14	104900324	104900723	400	*	*	-0.955121618563638	Distal Intergenic	14	104921633	104975595	53963	2	305544	NM_001305127	74872
chr6	96288985	96289384	400	*	*	-1.02929880592675	Distal Intergenic	6	96171756	96241096	69341	1	299139	NM_001013099	117229
chr13	69247969	69248368	400	*	*	-0.955218210333943	Distal Intergenic	13	69135529	69194335	58807	1	289085	NM_001191671	112440
chr6	998435	998834	400	*	*	-1.07832458179896	Intron (NM_053600/94269, intron 2 of 8)	6	964650	1003924	39275	2	94269	NM_053600	5090
chr4	64969695	64970094	400	*	*	-0.844053371954253	Intron (NM_001012188/362339, intron 1 of 11)	4	64869285	64981519	112235	2	362339	NM_001012188	11425
chr3	23217951	23218350	400	*	*	-0.894508884787477	Distal Intergenic	3	23231955	23259146	27192	1	296708	NM_001106572	-13605
chr13	83170361	83170760	400	*	*	-0.899467665628807	Distal Intergenic	13	83199402	83202845	3444	2	171371	NM_134361	32085
chr14	83560225	83560624	400	*	*	-0.92538238177725	Promoter (<=1kb)	14	83560541	83572474	11934	1	305472	NM_001017453	0
chr19	54492479	54492878	400	*	*	-0.798056280265792	Distal Intergenic	19	54553419	54613477	60059	1	307916	NM_001107437	-60541
chr12	6265187	6265586	400	*	*	-2.20752103322353	Distal Intergenic	12	6322685	6341898	19214	2	288444	NM_001011901	76312
chr1	33594861	33595260	400	*	*	-1.37959716313463	Distal Intergenic	1	33910912	33916741	5830	1	306659	NM_001107331	-315652
chr5	144161776	144162175	400	*	*	-0.799592428387553	Promoter (1-2kb)	5	144160108	144161412	1305	1	362597	NM_001108679	1668
chr9	81556289	81556688	400	*	*	-1.13577810707027	Promoter (2-3kb)	9	81559605	81560594	990	1	338443	NM_177936	-2917
chr12	39618444	39618843	400	*	*	-0.898032794533506	Intron (NM_001107142/304490, intron 9 of 11)	12	39614733	39641999	27267	2	304490	NM_001107142	23156
chr14	79950887	79951286	400	*	*	-0.935482067561996	Intron (NM_080900/140935, intron 9 of 16)	14	79923132	79987915	64784	2	140935	NM_080900	36629
chr14	84170800	84171199	400	*	*	-0.725008866242792	Promoter (<=1kb)	14	84163971	84170835	6865	2	266687	NM_153316	0
chr3	59032626	59033025	400	*	*	-1.37521674851938	Distal Intergenic	3	59153281	59163916	10636	1	311742	NM_001025693	-120256
chr14	80355285	80355684	400	*	*	-0.904830601129362	Promoter (<=1kb)	14	80314431	80355420	40990	2	83522	NM_053339	0
chr19	54318520	54318919	400	*	*	-0.830240179018419	Promoter (<=1kb)	19	54318463	54335105	16643	1	292060	NM_001008722	57
chr2	219487731	219488130	400	*	*	-1.67060808989898	Distal Intergenic	2	219322667	219458345	135679	2	310806	NM_001107718	-29386
chr1	176951839	176952238	400	*	*	-1.16206933468361	Intron (NM_138519/171548, intron 4 of 7)	1	176940693	176983045	42353	2	171548	NM_138519	30807
chr19	37567934	37568333	400	*	*	-0.790959107904189	Promoter (<=1kb)	19	37568113	37584842	16730	1	291974	NM_001100660	0
chr7	120989711	120990110	400	*	*	-1.20898700793598	Exon (NM_001009666/300078, exon 3 of 4)	7	120987438	121000272	12835	2	300078	NM_001009666	10162
chr14	82093519	82093918	400	*	*	-0.793704343933537	Promoter (<=1kb)	14	82093837	82117912	24076	1	305455	NM_001008339	0
chr13	108755656	108756055	400	*	*	-0.829595408921863	Intron (NM_001107200/305064, intron 3 of 17)	13	108696336	108841482	145147	2	305064	NM_001107200	85427
chr14	86195626	86196025	400	*	*	-0.774157743719146	Promoter (<=1kb)	14	86196018	86205338	9321	1	64351	NM_031692	0
chr16	71689854	71690253	400	*	*	-1.38441838893157	Distal Intergenic	16	71629525	71681126	51602	1	306562	NM_001004107	60329
chr14	104250442	104250841	400	*	*	-0.895718808329089	Intron (NM_001047094/305539, intron 1 of 5)	14	104191517	104290206	98690	1	305539	NM_001047094	58925
chr7	60190329	60190728	400	*	*	-1.56236020301815	Intron (NM_001108097/314850, intron 1 of 9)	7	60128508	60210482	81975	2	314850	NM_001108097	19754
chr11	33500018	33500417	400	*	*	-1.39675389363493	Distal Intergenic	11	33570256	33570351	96	1	100314132	NR_032753	-69839
chr14	81339826	81340225	400	*	*	-0.751225446064911	Promoter (<=1kb)	14	81340146	81361276	21131	1	289724	NM_001106013	0
chr19	40462920	40463319	400	*	*	-0.928522559633553	Distal Intergenic	19	40890544	40904364	13821	1	498951	NM_001025766	-427225
chr19	49791607	49792006	400	*	*	-0.785618829465803	Promoter (<=1kb)	19	49792273	50000535	208263	1	292051	NM_001163273	-267
chr7	25282501	25282900	400	*	*	-0.892966879069953	Distal Intergenic	7	25039336	25111118	71783	1	299694	NM_001106774	243165
chr14	79401605	79402004	400	*	*	-0.782006609170069	Promoter (<=1kb)	14	79401834	79438765	36932	1	360956	NM_001012152	0
chr9	111414000	111414399	400	*	*	-1.17846292953241	Distal Intergenic	9	111327333	111347428	20096	1	501195	NM_001109086	86667
chr19	37569370	37569769	400	*	*	-0.766807363378819	Promoter (1-2kb)	19	37568113	37584842	16730	1	291974	NM_001100660	1257
chr14	66771495	66771894	400	*	*	-0.833810808831513	Distal Intergenic	14	66923083	66923196	114	1	100526634	NR_037348	-151189
chr14	104530873	104531272	400	*	*	-1.78602796647485	Distal Intergenic	14	104475082	104500175	25094	1	81754	NM_031090	55791
chr19	53954573	53954972	400	*	*	-0.804465234351713	Distal Intergenic	19	54151048	54163608	12561	2	292058	NM_001106190	208636
chr14	86706622	86707021	400	*	*	-0.67411878707176	Promoter (<=1kb)	14	86687782	86706626	18845	2	685909	NM_001106019	0
chr13	97409219	97409618	400	*	*	-0.715530274773319	Intron (NM_001025762/498295, intron 8 of 9)	13	97278258	97282299	4042	2	289311	NM_001105979	-126920
chr15	47500999	47501398	400	*	*	-1.35120980076647	Intron (NM_053307/29447, intron 5 of 8)	15	47322058	47338931	16874	2	498534	NM_001109103	-162068
chr3	61590261	61590660	400	*	*	-1.32033897634203	Promoter (<=1kb)	3	61590376	61593692	3317	1	288154	NM_001105886	0
chr18	29184167	29184566	400	*	*	-0.908200549988208	Distal Intergenic	18	29233987	29290447	56461	2	361310	NM_001108427	105881
chr14	85440057	85440456	400	*	*	-0.762712833797365	Distal Intergenic	14	85357222	85398532	41311	2	685462	NM_001109467	-41525
chr9	17091633	17092032	400	*	*	-0.710068000431047	Intron (NM_001108203/316233, intron 2 of 11)	9	17086475	17110770	24296	1	316233	NM_001108203	5158
chr4	100315618	100316017	400	*	*	-0.753777454157533	Distal Intergenic	4	100297478	100303047	5570	2	171347	NM_134351	-12571
chr14	83568031	83568430	400	*	*	-0.779974558530474	Intron (NM_001017453/305472, intron 6 of 6)	14	83560541	83572474	11934	1	305472	NM_001017453	7490
chr14	104375499	104375898	400	*	*	-0.751972936508062	Promoter (<=1kb)	14	104340800	104375648	34849	2	289820	NM_001009268	0
chr4	124957247	124957646	400	*	*	-0.693700687705149	Distal Intergenic	4	124660262	124858250	197989	2	312566	NM_001107877	-98997
chr14	83752132	83752531	400	*	*	-0.750349408562592	Promoter (<=1kb)	14	83752372	83754975	2604	1	498398	NM_001115013	0
chr1	78275341	78275740	400	*	*	-1.1698033536405	Distal Intergenic	1	78261505	78267802	6298	1	317673	NM_173837	13836
chr2	251841004	251841403	400	*	*	-1.08947383929966	Distal Intergenic	2	251862473	251895524	33052	1	308021	NM_001305229	-21070
chr4	168200047	168200446	400	*	*	-1.12424080255456	Intron (NM_001107892/312781, intron 18 of 19)	4	168140008	168183090	43083	1	500348	NM_001024338	60039
chr7	117523229	117523628	400	*	*	-0.769901366821901	Intron (NM_001024250/300050, intron 3 of 15)	7	117519075	117521093	2019	1	680712	NM_001130508	4154
chr19	32382553	32382952	400	*	*	-0.710713681057164	Distal Intergenic	19	32344078	32380027	35950	1	498933	NM_001025764	38475
chr5	172541698	172542097	400	*	*	-1.15512156371716	Intron (NM_001005544/298676, intron 12 of 13)	5	172489175	172547060	57886	1	298676	NM_001005544	52523
chr6	7857948	7858347	400	*	*	-0.714143030665679	Intron (NM_001191770/313866, intron 15 of 28)	6	7901018	7933794	32777	1	298767	NM_001013940	-42671
chr14	115166056	115166455	400	*	*	-0.791376265265129	Promoter (<=1kb)	14	115166165	115269041	102877	1	498433	NM_001025140	0
chr5	100129362	100129761	400	*	*	-1.16925861601661	Distal Intergenic	5	100439080	100647298	208219	2	29227	NM_031566	517537
chr14	104523206	104523605	400	*	*	-0.712046737052012	Distal Intergenic	14	104475082	104500175	25094	1	81754	NM_031090	48124
chr17	33235644	33236043	400	*	*	-1.10769199003203	Distal Intergenic	17	33408722	33938086	529365	1	291095	NM_001039606	-172679
chrX	76931408	76931807	400	*	*	-1.78705787053861	Distal Intergenic	21	77023447	77061604	38158	2	116967	NM_053946	129797
chr12	6764408	6764807	400	*	*	-0.760153092221293	Distal Intergenic	12	6671936	6703704	31769	2	498133	NM_001134603	-60704
chr6	136138982	136139381	400	*	*	-0.768832135633018	Distal Intergenic	6	136142956	136145838	2883	2	24264	NM_012529	6457
chr7	100071632	100072031	400	*	*	-0.715716089097829	Distal Intergenic	7	99954492	99961026	6535	1	78969	NM_023985	117140
chr6	42155124	42155523	400	*	*	-0.774669044725993	Distal Intergenic	6	42180894	42289910	109017	1	25537	NM_013022	-25371
chr7	104353252	104353651	400	*	*	-0.900502457060395	Distal Intergenic	7	104474418	104486710	12293	2	299908	NM_001134495	133059
chr19	37244412	37244811	400	*	*	-0.687739079156337	Promoter (<=1kb)	19	37237523	37245217	7695	2	688736	NM_001044292	406
chr13	111584435	111584834	400	*	*	-0.788317261824808	Promoter (<=1kb)	13	111574545	111584769	10225	2	360899	NM_001108351	0
chr10	16884031	16884430	400	*	*	-0.91644401310761	Distal Intergenic	10	16970642	16973425	2784	1	114856	NM_053769	-86212
chr7	97887520	97887919	400	*	*	-0.736259710300598	Distal Intergenic	7	97891723	97902585	10863	2	314992	NM_001025007	14666
chr6	10537699	10538098	400	*	*	-1.04607047444023	Intron (NM_053522/85428, intron 2 of 4)	6	10533151	10568582	35432	1	85428	NM_053522	4548
chr13	96419628	96420027	400	*	*	-1.65659092210295	Distal Intergenic	13	96303825	96414404	110580	1	289280	NM_001105977	115803
chr14	86673399	86673798	400	*	*	-0.702506738301003	Promoter (<=1kb)	14	86673775	86677443	3669	1	25518	NM_017101	0
chr13	34820137	34820536	400	*	*	-0.722390102091876	Distal Intergenic	13	34829021	34885485	56465	2	304729	NM_001107169	64949
chr2	199085353	199085752	400	*	*	-0.868463648332938	Distal Intergenic	2	199050854	199052470	1617	2	29601	NM_153465	-32883
chr13	80125119	80125518	400	*	*	-0.724775418821193	Promoter (<=1kb)	13	80125487	80125596	110	1	100314245	NR_031914	0
chr20	11112706	11113105	400	*	*	-0.955183050906148	Promoter (1-2kb)	20	11114164	11144806	30643	1	294324	NM_001106378	-1059
chr12	6613347	6613746	400	*	*	-0.913002605332429	Distal Intergenic	12	6671936	6703704	31769	2	498133	NM_001134603	89958
chr12	28360370	28360769	400	*	*	-0.828993382222557	Distal Intergenic	12	28382331	29268073	885743	1	288611	NM_001025112	-21562
chr8	39523138	39523537	400	*	*	-0.963723870737914	Intron (NM_001271278/680549, intron 1 of 13)	8	39361698	39551700	190003	2	680549	NM_001271278	28163
chr9	69499835	69500234	400	*	*	-0.698461832168922	Promoter (2-3kb)	9	69497434	69609372	111939	1	81527	NM_030869	2401
chr1	36390806	36391205	400	*	*	-0.877367239554567	Distal Intergenic	1	36400443	36433238	32796	1	306672	NM_001107333	-9238
chr7	107697825	107698224	400	*	*	-0.75543007295436	Promoter (2-3kb)	7	107695227	107723756	28530	1	65154	NM_031716	2598
chr7	98220183	98220582	400	*	*	-1.3797395540679	Intron (NM_001134910/362915, intron 10 of 10)	7	98187958	98197087	9130	2	314996	NM_001025008	-23096
chr3	150749952	150750351	400	*	*	-1.16231667424336	Distal Intergenic	3	150761304	150782494	21191	1	170714	NM_131910	-10953
chr13	67502539	67502938	400	*	*	-0.880977033127639	Distal Intergenic	13	67545430	67558600	13171	1	25343	NM_012872	-42492
chr1	46699076	46699475	400	*	*	-1.00881638113424	Distal Intergenic	1	46780140	46826250	46111	1	683687	NM_001127637	-80665
chr3	22639619	22640018	400	*	*	-0.828319342090833	Promoter (<=1kb)	3	22640545	22658446	17902	1	296706	NM_001106571	-527
chr19	43969655	43970054	400	*	*	-0.712994189108575	Distal Intergenic	19	43932554	43955783	23230	2	25414	NM_012931	-13872
chr1	19359499	19359898	400	*	*	-1.36936794550292	Intron (NM_001170575/293947, intron 1 of 14)	1	19227119	19376301	149183	2	293947	NM_001170575	16403
chr19	37303730	37304129	400	*	*	-0.685092389795262	Promoter (<=1kb)	19	37284925	37303788	18864	2	291964	NM_001191600	0
chr9	92290990	92291389	400	*	*	-1.30982899497602	Distal Intergenic	9	92305051	92435393	130343	2	316575	NM_001031659	144004
chr4	180043026	180043425	400	*	*	-0.686045177011022	Distal Intergenic	4	180062799	180132145	69347	1	312846	NM_001191753	-19374
chr19	58158168	58158567	400	*	*	-0.828101606302915	Distal Intergenic	19	58236216	58399816	163601	2	361442	NM_001009704	241249
chr19	54871181	54871580	400	*	*	-0.739428906417653	Distal Intergenic	19	54766595	54840586	73992	1	292064	NM_001106191	104586
chr18	40512307	40512706	400	*	*	-1.83706089135111	Intron (NM_001106932/302288, intron 2 of 3)	18	40493156	40518988	25833	2	302288	NM_001106932	6282
chr4	176720757	176721156	400	*	*	-1.01059156102059	Promoter (<=1kb)	4	176701980	176719999	18020	2	24534	NM_012595	-758
chr4	140182876	140183275	400	*	*	-1.40202481099826	Exon (NM_001108639/362409, exon 6 of 9)	4	140139017	140220482	81466	2	362409	NM_001108639	37207
chr11	44458363	44458762	400	*	*	-1.74177624302196	Distal Intergenic	11	44241111	44292884	51774	2	155696	NM_130419	-165479
chr14	107842764	107843163	400	*	*	-0.805488377700206	Distal Intergenic	14	107785029	107798116	13088	1	289833	NM_001013876	57735
chr13	97325758	97326157	400	*	*	-1.19640295118413	Distal Intergenic	13	97278258	97282299	4042	2	289311	NM_001105979	-43459
chr1	165298971	165299370	400	*	*	-0.709928129299923	Intron (NM_198775/361612, intron 1 of 12)	1	165295847	165330322	34476	1	361612	NM_198775	3124
chr5	144294936	144295335	400	*	*	-1.30542050240477	3' UTR	5	144281720	144295306	13587	1	362599	NM_001008376	13216
chr14	114681116	114681515	400	*	*	-0.698404563811039	Intron (NM_001013130/305614, intron 1 of 36)	14	114518811	114692764	173954	2	305614	NM_001013130	11249
chr13	101770032	101770431	400	*	*	-0.681730371213243	Promoter (<=1kb)	13	101770278	101806952	36675	1	360893	NM_001037204	0
chr15	58945036	58945435	400	*	*	-0.725659015710456	Distal Intergenic	15	58687786	58711872	24087	2	498546	NM_001109104	-233164
chr4	80823483	80823882	400	*	*	-1.3760002278898	Distal Intergenic	4	81013269	81013365	97	2	104795669	NR_128667	189483
chr6	26764848	26765247	400	*	*	-0.755304157704501	Distal Intergenic	6	26780352	26782865	2514	1	100322897	NM_001170709	-15105
chr9	65562123	65562522	400	*	*	-1.26620193930146	Intron (NM_001033864/117279, intron 6 of 10)	9	65534628	65586390	51763	1	117279	NM_001033864	27495
chr16	83463233	83463632	400	*	*	-1.01736022254147	Distal Intergenic	16	83522162	83632153	109992	1	290905	NM_001135009	-58530
chr3	172383170	172383569	400	*	*	-1.05298621906897	Promoter (2-3kb)	3	172385672	172434986	49315	1	24896	NM_001024823	-2103
chr13	103300700	103301099	400	*	*	-0.674080691885766	Promoter (<=1kb)	13	103301074	103371457	70384	1	289352	NM_001024238	0
chr13	68858631	68859030	400	*	*	-0.689116458764934	Promoter (<=1kb)	13	68830619	68858781	28163	2	304850	NM_001025667	0
chr13	70545789	70546188	400	*	*	-0.769788333042651	Intron (NM_001048042/289095, intron 8 of 10)	13	70566643	70626252	59610	2	192362	NM_001100640	80064
chr12	11520653	11521052	400	*	*	-0.87448453031652	Intron (NM_001109598/690516, intron 15 of 17)	12	11433815	11526465	92651	1	690516	NM_001109598	86838
chr4	144334267	144334666	400	*	*	-1.21879934173215	Distal Intergenic	4	144382945	144398919	15975	1	29161	NM_019155	-48279
chr13	89290741	89291140	400	*	*	-0.72358476875477	Promoter (<=1kb)	13	89285867	89291371	5505	2	498275	NM_001191931	231
chr13	67350600	67350999	400	*	*	-0.753580348766332	Promoter (<=1kb)	13	67347152	67350860	3709	2	100911717	NR_132640	0
chr13	52604547	52604946	400	*	*	-0.697666909153081	Distal Intergenic	13	52588917	52592002	3086	1	363989	NM_001012206	15630
chr14	45561658	45562057	400	*	*	-1.14771709234156	Distal Intergenic	14	45331146	45331263	118	1	100526626	NR_037399	230512
chr2	22561098	22561497	400	*	*	-0.849010831009605	Distal Intergenic	2	22343727	22385855	42129	2	29220	NM_017133	-175243
chr4	123722489	123722888	400	*	*	-1.1876454858936	Distal Intergenic	4	123642197	123713319	71123	2	29464	NM_017206	-9170
chr10	36119165	36119564	400	*	*	-0.805756536081163	Intron (NM_001137622/287899, intron 2 of 20)	10	36098051	36301775	203725	1	287899	NM_001137622	21114
chr1	261720741	261721140	400	*	*	-0.827719720889129	Distal Intergenic	1	261527016	261669523	142508	2	171438	NM_134401	-51218
chr2	80522774	80523173	400	*	*	-0.906416037346532	Distal Intergenic	2	80383648	80408672	25025	2	310190	NM_001037648	-114102
chr11	81879194	81879593	400	*	*	-0.972623016519387	Distal Intergenic	11	81796891	81802172	5282	1	689897	NM_001109553	82303
chr10	16855680	16856079	400	*	*	-1.29700615618245	Distal Intergenic	10	16769857	16792930	23074	2	94170	NM_053578	-62750
chr12	38204935	38205334	400	*	*	-1.60261790775256	Intron (NM_001107140/304477, intron 53 of 57)	12	38160464	38161546	1083	1	353250	NM_181476	44471
chr9	46519084	46519483	400	*	*	-0.824176272026496	Distal Intergenic	9	46657922	46782545	124624	1	301363	NM_001106904	-138439
chr2	46543081	46543480	400	*	*	-0.928056580590688	Promoter (<=1kb)	2	46537589	46544452	6864	2	24373	NM_012561	972
chr14	85753454	85753853	400	*	*	-0.701432146711452	Promoter (<=1kb)	14	85753736	85758820	5085	1	289754	NM_001004210	0
chr19	57412502	57412901	400	*	*	-0.941037790837755	Intron (NM_001109134/498967, intron 1 of 3)	19	57396606	57422093	25488	2	498967	NM_001109134	9192
chr14	106248579	106248978	400	*	*	-0.710809875633034	Promoter (<=1kb)	14	106208176	106248539	40364	2	289827	NM_001024743	-40
chr14	104612617	104613016	400	*	*	-0.663939043266163	Promoter (<=1kb)	14	104582884	104612417	29534	2	305540	NM_198763	-200
chr4	64952692	64953091	400	*	*	-1.69791385861498	Intron (NM_001012188/362339, intron 1 of 11)	4	64869285	64981519	112235	2	362339	NM_001012188	28428
chr7	77012146	77012545	400	*	*	-0.754794494938753	Distal Intergenic	7	77066955	77074712	7758	1	24610	NM_024126	-54410
chr19	43430099	43430498	400	*	*	-0.987688036712011	Distal Intergenic	19	43403103	43403166	64	1	104795674	NR_128674	26996
chr17	77960602	77961001	400	*	*	-1.21676696582428	Distal Intergenic	17	77642302	77918210	275909	2	307128	NM_001191821	-42392
chr9	27164920	27165319	400	*	*	-0.756082565665604	Distal Intergenic	9	27068505	27107713	39209	1	301295	NM_001122947	96415
chr13	89594987	89595386	400	*	*	-0.673942865897316	Promoter (<=1kb)	13	89591917	89594606	2690	2	304971	NM_001083338	-381
chr14	88685549	88685948	400	*	*	-0.801239645948049	Intron (NM_001170459/360980, intron 25 of 28)	14	88543630	88574205	30576	1	100911576	NM_001271241	141919
chr13	69069540	69069939	400	*	*	-0.762288001966493	Intron (NM_022242/63912, intron 5 of 13)	13	69135529	69194335	58807	1	289085	NM_001191671	-65590
chr2	251192939	251193338	400	*	*	-1.58067705431139	Distal Intergenic	2	250995517	251032896	37380	1	685425	NM_001134708	197422
chr19	52615921	52616320	400	*	*	-0.887684583798597	Distal Intergenic	19	52664073	52705118	41046	1	171547	NM_138518	-47753
chr10	40360177	40360576	400	*	*	-0.743157313841323	Intron (NM_024156/79125, intron 2 of 25)	10	40320581	40375605	55025	2	79125	NM_024156	15029
chr6	9626850	9627249	400	*	*	-0.945410612615749	Intron (NM_017171/29340, intron 1 of 13)	6	9754947	9760168	5222	2	500612	NR_144425	132919
chr7	120636429	120636828	400	*	*	-0.738774521858646	Promoter (<=1kb)	7	120593336	120636592	43257	2	362959	NM_001173370	0
chr1	177112963	177113362	400	*	*	-0.960987966666805	Intron (NM_001139508/365352, intron 1 of 17)	1	177093387	177170266	76880	1	365352	NM_001139508	19576
chr13	108640001	108640400	400	*	*	-0.92799882134299	Promoter (1-2kb)	13	108642156	108686292	44137	1	289372	NM_206851	-1756
chr8	111132854	111133253	400	*	*	-1.11223083862078	Distal Intergenic	8	111064046	111116014	51969	2	300963	NM_001037772	-16840
chr19	46131697	46132096	400	*	*	-0.869249930615083	Intron (NM_001191944/361412, intron 3 of 21)	19	46005069	46167912	162844	2	361412	NM_001191944	35816
chr14	61234862	61235261	400	*	*	-0.789174048908382	Distal Intergenic	14	61136746	61174880	38135	1	289693	NM_001191597	98116
chr13	104292044	104292443	400	*	*	-0.864420795557569	Intron (NM_001105734/63995, intron 2 of 3)	13	104284660	104321455	36796	1	63995	NM_001105734	7384
chr14	81429587	81429986	400	*	*	-0.751292624261122	Distal Intergenic	14	81367466	81426496	59031	2	24170	NM_016990	-3091
chr14	81679556	81679955	400	*	*	-0.699207822707424	Promoter (<=1kb)	14	81660333	81679653	19321	2	29274	NM_019182	0
chr9	3278201	3278600	400	*	*	-0.979227759341727	Intron (NM_145095/246325, intron 11 of 15)	9	3127618	3697736	570119	2	246325	NM_145095	419136
chr8	4948347	4948746	400	*	*	-0.830880831596504	Distal Intergenic	8	4547725	4549573	1849	2	367012	NM_001085475	-398774
chr19	25889351	25889750	400	*	*	-0.929779474313127	Intron (NM_030866/81524, intron 1 of 9)	19	25821947	25914696	92750	2	81524	NM_030866	24946
chr14	83561838	83562237	400	*	*	-0.705313124061497	Promoter (1-2kb)	14	83560541	83572474	11934	1	305472	NM_001017453	1297
chr13	68785637	68786036	400	*	*	-0.691176683902192	Promoter (<=1kb)	13	68728266	68785771	57506	2	289088	NM_001105960	0
chr19	12865185	12865584	400	*	*	-1.00290072559954	Intron (NM_001108439/361368, intron 1 of 12)	19	12481563	12942943	461381	2	361368	NM_001108439	77359
chr10	17145778	17146177	400	*	*	-1.03862961860037	Distal Intergenic	10	17048251	17075139	26889	2	303019	NM_001142652	-70639
chr19	46761156	46761555	400	*	*	-0.69199383628234	Promoter (<=1kb)	19	46761469	47058348	296880	1	292041	NM_001106188	0
chr4	124976692	124977091	400	*	*	-0.976599943569056	Distal Intergenic	4	124660262	124858250	197989	2	312566	NM_001107877	-118442
chr7	124185799	124186198	400	*	*	-0.81471272986407	Intron (NM_001044273/503165, intron 2 of 19)	7	124149746	124198263	48518	2	503165	NM_001044273	12065
chr12	1171523	1171922	400	*	*	-0.948986754851997	Intron (NM_001109060/498130, intron 1 of 13)	12	1023611	1195579	171969	2	498130	NM_001109060	23657
chr14	34509174	34509573	400	*	*	-1.19454690633224	Intron (NM_001024802/364137, intron 2 of 5)	14	34503037	34528262	25226	2	364137	NM_001024802	18689
chr12	28596935	28597334	400	*	*	-1.1880174217617	Intron (NM_001025112/288611, intron 1 of 10)	12	28382331	29268073	885743	1	288611	NM_001025112	214604
chr19	56632956	56633355	400	*	*	-0.704123960205152	Promoter (<=1kb)	19	56617366	56633125	15760	2	307926	NM_001107441	0
chr14	85318233	85318632	400	*	*	-0.780766642814742	Promoter (<=1kb)	14	85308443	85318194	9752	2	360973	NM_001108365	-39
chr14	107336099	107336498	400	*	*	-1.14163795867004	Distal Intergenic	14	107302808	107308226	5419	1	360985	NM_001010961	33291
chr2	104937878	104938277	400	*	*	-1.04562182965984	Intron (NM_031043/81675, intron 4 of 5)	2	104916735	104955807	39073	2	81675	NM_031043	17530
chr13	79920792	79921191	400	*	*	-0.726552041302884	Intron (NM_138538/171574, intron 20 of 20)	13	79856479	79899479	43001	2	360864	NM_001014130	-21313
chr5	116780823	116781222	400	*	*	-1.05617188740708	Distal Intergenic	5	117038630	117340308	301679	1	140581	NM_080398	-257408
chr7	11603856	11604255	400	*	*	-0.843518114918782	Intron (NM_024138/58979, intron 1 of 2)	7	11582984	11628929	45946	1	58979	NM_024138	20872
chr8	122834368	122834767	400	*	*	-1.01626580144373	Intron (NM_001109300/501065, intron 1 of 4)	8	122814563	122841479	26917	2	501065	NM_001109300	6712
chr13	111987428	111987827	400	*	*	-0.871978994102374	Distal Intergenic	13	111946626	111972603	25978	2	25116	NM_017080	-14825
chr12	36767335	36767734	400	*	*	-0.729605427579909	Distal Intergenic	12	36694957	36761445	66489	1	25073	NM_031541	72378
chr6	41370298	41370697	400	*	*	-0.775200367045067	Distal Intergenic	6	41016724	41039437	22714	2	313974	NM_001108015	-330861
chr13	89708091	89708490	400	*	*	-0.701700988004147	Distal Intergenic	13	89718066	89721454	3389	1	83631	NM_031800	-9576
chr19	57422071	57422470	400	*	*	-0.705848122347514	Promoter (<=1kb)	19	57396606	57422093	25488	2	498967	NM_001109134	0
chr14	18006040	18006439	400	*	*	-1.37211281199773	Intron (NM_173114/286894, intron 1 of 3)	14	17972914	18076870	103957	2	286894	NM_173114	70431
chr14	108060061	108060460	400	*	*	-0.686552836101631	Promoter (<=1kb)	14	108060653	108264706	204054	1	360990	NM_001271196	-193
chr1	242606489	242606888	400	*	*	-0.746686245143945	Intron (NM_001191953/679990, intron 10 of 10)	1	242572558	242577817	5260	1	361744	NM_001007738	33931
chr13	92709259	92709658	400	*	*	-1.22297605320581	Distal Intergenic	13	92504374	92505351	978	1	405219	NM_001000909	204885
chr6	34859745	34860144	400	*	*	-0.67075286210986	Distal Intergenic	6	34553288	34555386	2099	2	24468	NM_024351	-304359
chr14	83298373	83298772	400	*	*	-0.742015926523875	Distal Intergenic	14	83089000	83219464	130465	2	305464	NM_001107229	-78909
chr14	86333302	86333701	400	*	*	-0.74409090289562	Distal Intergenic	14	86208895	86297652	88758	2	24245	NM_021739	-35650
chr13	52839929	52840328	400	*	*	-1.49161840891934	Distal Intergenic	13	52854031	52871299	17269	1	289046	NM_001105953	-13703
chr4	149260621	149261020	400	*	*	-0.871457559029329	Promoter (<=1kb)	4	149261044	149267814	6771	1	24772	NM_022177	-24
chr4	151173748	151174147	400	*	*	-0.973759199374763	Intron (NM_012517/24239, intron 1 of 46)	4	150641066	151269159	628094	2	24239	NM_012517	95012
chr13	52681016	52681415	400	*	*	-0.730721611187563	Downstream (<=300bp)	13	52667969	52680990	13022	1	24837	NM_012676	13047
chr12	1190235	1190634	400	*	*	-0.914085433283115	Intron (NM_001109060/498130, intron 1 of 13)	12	1023611	1195579	171969	2	498130	NM_001109060	4945
chr7	25412850	25413249	400	*	*	-1.14697695612776	Distal Intergenic	7	25039336	25111118	71783	1	299694	NM_001106774	373514
chr1	164887865	164888264	400	*	*	-0.685429024121111	Distal Intergenic	1	164829896	164849749	19854	2	293142	NM_001191601	-38116
chr11	32873026	32873425	400	*	*	-0.871505737311956	Distal Intergenic	11	32769035	32858825	89791	2	50662	NM_017325	-14201
chr7	98196958	98197357	400	*	*	-0.90848914946115	Promoter (<=1kb)	7	98187958	98197087	9130	2	314996	NM_001025008	0
chr2	34088742	34089141	400	*	*	-0.861038609938064	3' UTR	2	34088342	34185682	97341	2	117041	NM_053970	96541
chr14	107125525	107125924	400	*	*	-0.676609666215196	Promoter (<=1kb)	14	106871426	107125382	253957	2	305556	NM_001305130	-143
chr13	70630236	70630635	400	*	*	-1.13408533781103	Distal Intergenic	13	70566643	70626252	59610	2	192362	NM_001100640	-3984
chr19	37667903	37668302	400	*	*	-0.705993100383265	Promoter (<=1kb)	19	37665295	37667987	2693	2	307798	NM_001037193	0
chr15	4068952	4069351	400	*	*	-0.88066066578127	Promoter (<=1kb)	15	4068492	4074151	5660	1	305675	NM_001305139	460
chr18	4326899	4327298	400	*	*	-0.902829130236963	Promoter (1-2kb)	18	4325872	4346736	20865	1	497198	NM_001012235	1027
chr4	72484217	72484616	400	*	*	-0.999400221701765	Distal Intergenic	4	72480540	72481472	933	1	405137	NM_001000847	3677
chr20	29152274	29152673	400	*	*	-1.07796542960296	Intron (NM_001106398/294560, intron 1 of 7)	20	29038906	29199224	160319	2	294560	NM_001106398	46551
chr1	46700270	46700669	400	*	*	-0.909726543108708	Distal Intergenic	1	46780140	46826250	46111	1	683687	NM_001127637	-79471
chr13	50802348	50802747	400	*	*	-0.724027054081807	Distal Intergenic	13	50751650	50761278	9629	2	84400	NM_053385	-41070
chr15	51332592	51332991	400	*	*	-0.703309968190358	Intron (NM_001106047/290350, intron 18 of 27)	15	51276022	51365236	89215	1	290350	NM_001106047	56570
chr13	102271778	102272177	400	*	*	-0.705519914834502	Distal Intergenic	13	102637969	102643376	5408	2	364069	NM_001077674	371199
chr19	43304319	43304718	400	*	*	-0.635857618272351	Distal Intergenic	19	43274493	43290363	15871	2	64442	NM_031695	-13956
chr13	42696978	42697377	400	*	*	-1.05520960116027	Distal Intergenic	13	42219885	42263024	43140	2	360838	NM_001007727	-433954
chr14	104785887	104786286	400	*	*	-0.630264489572486	Distal Intergenic	14	104821215	104886200	64986	1	498423	NM_001024903	-34929
chr13	110491171	110491570	400	*	*	-0.674868705535171	Distal Intergenic	13	110511546	110524750	13205	1	114482	NM_053691	-19976
chr4	100575167	100575566	400	*	*	-1.07700932468425	Intron (NM_001107865/312451, intron 3 of 11)	4	100492800	100660142	167343	2	312451	NM_001107865	84576
chr13	44412685	44413084	400	*	*	-0.821431397771001	Distal Intergenic	13	44424689	44468734	44046	1	171385	NM_134372	-11605
chr20	8698203	8698602	400	*	*	-1.03145144291055	Promoter (1-2kb)	20	8696448	8892570	196123	1	361816	NM_001012175	1755
chr7	54462166	54462565	400	*	*	-0.909917487030815	Distal Intergenic	7	54247460	54249664	2205	1	29380	NM_017180	214706
chr4	160655790	160656189	400	*	*	-0.792099430033103	Distal Intergenic	4	160530726	160605107	74382	2	312728	NM_001107890	-50683
chr14	60503710	60504109	400	*	*	-0.704279853439112	Promoter (<=1kb)	14	60471963	60503803	31841	2	305420	NM_001107220	0
chr19	34171280	34171679	400	*	*	-0.651708263953252	Intron (NM_001109501/688429, intron 1 of 22)	19	34139997	34402436	262440	1	688429	NM_001109501	31283
chr14	89054637	89055036	400	*	*	-1.11809826143776	Distal Intergenic	14	89194092	89208825	14734	2	498411	NM_001109092	153789
chr12	5689629	5690028	400	*	*	-0.707790898820963	Intron (NM_001170398/304244, intron 17 of 72)	12	5573729	5822874	249146	2	304244	NM_001170398	132846
chr11	33223460	33223859	400	*	*	-0.990111800720282	Distal Intergenic	11	33570256	33570351	96	1	100314132	NR_032753	-346397
chr14	88935649	88936048	400	*	*	-1.16422451427901	Distal Intergenic	14	88673922	88846871	172950	2	360980	NM_001170459	-88778
chr10	39398448	39398847	400	*	*	-0.784364566596017	Intron (NM_017062/24915, intron 2 of 6)	10	39390581	39405311	14731	2	24915	NM_017062	6464
chr1	200572543	200572942	400	*	*	-1.06574494852987	Distal Intergenic	1	200590951	200696928	105978	2	25022	NM_001109892	123986
chr12	30776508	30776907	400	*	*	-0.811735293621746	Intron (NM_001034924/304431, intron 7 of 17)	12	30740566	30810964	70399	2	304431	NM_001034924	34057
chr14	99863701	99864100	400	*	*	-0.739945696284675	Distal Intergenic	14	99919485	100098794	179310	1	24329	NM_031507	-55385
chr13	43038570	43038969	400	*	*	-1.04501778073729	Distal Intergenic	13	42219885	42263024	43140	2	360838	NM_001007727	-775546
chr4	25814510	25814909	400	*	*	-0.90350413105936	Distal Intergenic	4	25825567	26419127	593561	1	362316	NM_001108617	-10658
chr6	35068934	35069333	400	*	*	-0.678193222669384	Distal Intergenic	6	35319101	35321458	2358	1	298878	NM_001106716	-249768
chr7	62620666	62621065	400	*	*	-1.29916169615769	Distal Intergenic	7	62996336	63045728	49393	2	680066	NM_001191000	424663
chr1	247166261	247166660	400	*	*	-0.721909077769441	Intron (NM_013218/26956, intron 1 of 4)	1	247144489	247169690	25202	2	26956	NM_013218	3030
chr13	109545933	109546332	400	*	*	-0.996995391706832	Intron (NM_001109082/498309, intron 2 of 7)	13	109521190	109552589	31400	2	498309	NM_001109082	6257
chr12	8891971	8892370	400	*	*	-0.876634933151687	Distal Intergenic	12	8976642	8989127	12486	1	288455	NM_001100942	-84272
chr19	50855190	50855589	400	*	*	-0.760439720570346	Intron (NM_138889/192248, intron 1 of 13)	19	50848793	51971614	1122822	1	192248	NM_138889	6397
chr1	175448913	175449312	400	*	*	-0.821129624434847	Distal Intergenic	1	175445088	175447259	2172	1	25026	NM_012715	3825
chr4	144481167	144481566	400	*	*	-0.884349222348379	Distal Intergenic	4	144399326	144416201	16876	2	25342	NM_012871	-64966
chr12	22418054	22418453	400	*	*	-0.807556243466455	Distal Intergenic	12	22434845	22451265	16421	1	171443	NM_134405	-16392
chr4	151152329	151152728	400	*	*	-0.713240140139525	Intron (NM_012517/24239, intron 1 of 46)	4	150641066	151269159	628094	2	24239	NM_012517	116431
chr14	36561583	36561982	400	*	*	-0.941240013982335	Distal Intergenic	14	36550353	36554574	4222	2	305302	NM_001002830	-7009
chr13	89518717	89519116	400	*	*	-0.727508154844034	Promoter (<=1kb)	13	89498047	89518939	20893	2	289217	NM_001005534	0
chr14	104192388	104192787	400	*	*	-0.763584626405534	Promoter (<=1kb)	14	104191517	104290206	98690	1	305539	NM_001047094	871
chr4	82910131	82910530	400	*	*	-0.936171420277388	Distal Intergenic	4	82776746	82832586	55841	1	246244	NM_001004199	133385
chr14	78640292	78640691	400	*	*	-0.684160448653515	Distal Intergenic	14	78648276	78665224	16949	1	83725	NM_031823	-7585
chr4	115934368	115934767	400	*	*	-0.820155201747069	Distal Intergenic	4	115713004	115901873	188870	1	312492	NM_001107869	221364
chr15	52680438	52680837	400	*	*	-1.40096319701652	Distal Intergenic	15	52767442	52778691	11250	1	290356	NM_001017376	-86605
chr12	7951397	7951796	400	*	*	-0.691969062078332	Distal Intergenic	12	8032775	8108972	76198	1	25648	NM_013111	-80979
chr14	73737741	73738140	400	*	*	-0.741052127071683	Distal Intergenic	14	73889337	73963208	73872	1	117049	NM_053978	-151197
chr11	73934221	73934620	400	*	*	-1.0039879988998	Promoter (2-3kb)	11	73936750	73963852	27103	1	678704	NM_001109369	-2130
chr13	89015382	89015781	400	*	*	-0.798776766781176	Intron (NM_001107195/304960, intron 4 of 7)	13	88995316	89032487	37172	1	304960	NM_001107195	20066
chr7	140997152	140997551	400	*	*	-0.911631699070155	Distal Intergenic	7	140967282	140981583	14302	1	363000	NM_001134583	29870
chr11	79280280	79280679	400	*	*	-1.17906484483387	Intron (NM_001013864/288010, intron 9 of 11)	11	79380523	79380608	86	2	100314152	NR_031834	99929
chr6	7281558	7281957	400	*	*	-0.639599879765121	Distal Intergenic	6	7417421	7421456	4036	2	298765	NM_001036626	139499
chr2	77615851	77616250	400	*	*	-0.969757681437202	Intron (NM_022300/64160, intron 1 of 3)	2	77586424	77632626	46203	2	64160	NM_022300	16376
chr4	126603851	126604250	400	*	*	-1.09110890835707	3' UTR	4	126522335	126615402	93068	1	362403	NM_001108638	81516
chr14	84393126	84393525	400	*	*	-0.747660572520042	Promoter (<=1kb)	14	84393182	84413931	20750	1	305479	NM_001107235	0
chr6	2154530	2154929	400	*	*	-0.698050908964673	Distal Intergenic	6	2216623	2280620	63998	1	313840	NM_001037200	-61694
chr19	43955689	43956088	400	*	*	-0.682408772292991	Promoter (<=1kb)	19	43932554	43955783	23230	2	25414	NM_012931	0
chrX	157338030	157338429	400	*	*	-1.0484933872599	Distal Intergenic	21	157319042	157331204	12163	2	25181	NM_017087	-6826
chr9	82699689	82700088	400	*	*	-0.856560339105153	Promoter (<=1kb)	9	82700482	82703383	2902	1	24504	NM_012590	-394
chr18	4308312	4308711	400	*	*	-0.766306359541696	Distal Intergenic	18	4097011	4294136	197126	2	259221	NM_172023	-14176
chr14	108311216	108311615	400	*	*	-0.742843769185751	Intron (NM_001100971/305579, intron 21 of 21)	14	108281987	108285008	3022	2	690352	NM_001109582	-26208
chr4	62156466	62156865	400	*	*	-1.22074047428968	Distal Intergenic	4	62221011	62290229	69219	1	25687	NM_013146	-64146
chr12	38194358	38194757	400	*	*	-0.704213149264817	Distal Intergenic	12	38160464	38161546	1083	1	353250	NM_181476	33894
chr1	267229611	267230010	400	*	*	-0.946433210468716	Distal Intergenic	1	267046490	267203986	157497	2	309460	NM_001107606	-25625
chr4	126633785	126634184	400	*	*	-0.782376427521723	Distal Intergenic	4	126522335	126615402	93068	1	362403	NM_001108638	111450
chr19	53668925	53669324	400	*	*	-1.17335211945575	Distal Intergenic	19	53635633	53643965	8333	1	64862	NM_022867	33292
chr13	52904333	52904732	400	*	*	-0.696141693804398	Intron (NM_053873/682930, intron 2 of 43)	13	52889570	52964558	74989	1	682930	NM_053873	14763
chr14	60657610	60658009	400	*	*	-0.789968621226558	Promoter (<=1kb)	14	60657730	60687950	30221	1	679383	NM_001128287	0
chr10	103765757	103766156	400	*	*	-0.963791001900172	Intron (NM_001191655/303670, intron 8 of 9)	10	103737162	103793214	56053	1	303670	NM_001191655	28595
chr14	86812685	86813084	400	*	*	-0.697819826807152	Promoter (<=1kb)	14	86813082	86859408	46327	1	305505	NM_001126275	0
chr13	68949379	68949778	400	*	*	-0.698365742181278	Promoter (<=1kb)	13	68949665	69101599	151935	1	63912	NM_022242	0
chr13	108757023	108757422	400	*	*	-0.792511819089456	Intron (NM_001107200/305064, intron 3 of 17)	13	108696336	108841482	145147	2	305064	NM_001107200	84060
chr19	57484446	57484845	400	*	*	-0.639432965405414	Promoter (<=1kb)	19	57429980	57484566	54587	2	292095	NM_001136162	0
chr20	44688417	44688816	400	*	*	-0.801036483391708	Intron (NM_001044248/361857, intron 1 of 8)	20	44680449	44722874	42426	1	361857	NM_001044248	7968
chr13	81213773	81214172	400	*	*	-0.723567407050196	Promoter (<=1kb)	13	81147038	81214822	67785	2	266813	NM_153821	650
chr13	90525971	90526370	400	*	*	-0.69793883754845	Intron (NM_001134777/289233, intron 7 of 8)	13	90532326	90578676	46351	1	364050	NM_001014231	-5956
chr2	199162707	199163106	400	*	*	-1.05475979343506	Promoter (<=1kb)	2	199162745	199184941	22197	1	50563	NM_019280	0
chr20	10502094	10502493	400	*	*	-1.01517215966216	Distal Intergenic	20	10438489	10442181	3693	1	24273	NM_001289737	63605
chr19	43323959	43324358	400	*	*	-0.740850385939631	Distal Intergenic	19	43338171	43357822	19652	1	307848	NM_001107429	-13813
chr14	88907334	88907733	400	*	*	-0.831527684723201	Distal Intergenic	14	88673922	88846871	172950	2	360980	NM_001170459	-60463
chr5	154871016	154871415	400	*	*	-0.933183876545685	Intron (NM_030830/79428, intron 1 of 4)	5	154831738	154907634	75897	1	79428	NM_030830	39278
chr14	82761572	82761971	400	*	*	-0.680022607364804	Promoter (<=1kb)	14	82762115	82789317	27203	1	29382	NM_019201	-144
chr1	46835456	46835855	400	*	*	-0.745132813197779	Promoter (<=1kb)	1	46835922	46932534	96613	1	84018	NM_032071	-67
chr14	81426512	81426911	400	*	*	-0.664970540256245	Promoter (<=1kb)	14	81367466	81426496	59031	2	24170	NM_016990	-16
chr6	26122916	26123315	400	*	*	-0.831837505690461	Intron (NM_001108703/362706, intron 7 of 7)	6	26051614	26128762	77149	1	362706	NM_001108703	71302
chr3	137936472	137936871	400	*	*	-1.20121273703018	Intron (NM_031555/25394, intron 7 of 7)	3	137935345	137969658	34314	2	25394	NM_031555	32787
chr10	75850269	75850668	400	*	*	-0.894238562115165	Distal Intergenic	10	75620470	75621258	789	1	689962	NM_001277485	229799
chr8	111555559	111555958	400	*	*	-1.07067618582956	Intron (NM_022667/24546, intron 3 of 13)	8	111495443	111577320	81878	1	24546	NM_022667	60116
chr19	55039373	55039772	400	*	*	-0.662126970707808	Distal Intergenic	19	55094585	55150686	56102	1	691504	NM_001242627	-54813
chr19	11411090	11411489	400	*	*	-1.19382242807496	Exon (NM_053618/113948, exon 13 of 17)	19	11386024	11421498	35475	1	113948	NM_053618	25066
chr14	108273882	108274281	400	*	*	-0.676353761253154	Promoter (<=1kb)	14	108262795	108273966	11172	2	305577	NM_001107241	0
chr13	70321902	70322301	400	*	*	-0.635048208136122	Distal Intergenic	13	70258919	70299657	40739	2	360855	NM_001191549	-22245
chr15	42088920	42089319	400	*	*	-0.693989746807594	Distal Intergenic	15	41937880	41942205	4326	1	305947	NM_001191687	151040
chr3	3570579	3570978	400	*	*	-0.756447300700662	Intron (NM_001100533/296583, intron 1 of 5)	3	3511197	3574787	63591	2	296583	NM_001100533	3809
chr1	266377313	266377712	400	*	*	-1.03159882887429	Promoter (2-3kb)	1	266379925	266415296	35372	1	309456	NM_001313908	-2213
chr14	108376549	108376948	400	*	*	-0.672740730699929	Promoter (<=1kb)	14	108305343	108376566	71224	2	305579	NM_001100971	0
chr2	257522492	257522891	400	*	*	-0.855837680637862	Distal Intergenic	2	257568743	257602816	34074	1	310960	NM_001191094	-45852
chr17	6057119	6057518	400	*	*	-1.58857585091662	Intron (NM_012731/25054, intron 13 of 17)	17	5934690	6244612	309923	2	25054	NM_012731	187094
chr1	87370713	87371112	400	*	*	-1.21893693023864	Distal Intergenic	1	87260833	87298603	37771	2	292771	NM_001013066	-72110
chr13	80094999	80095398	400	*	*	-0.683028195797252	Intron (NM_138538/171574, intron 15 of 20)	13	80125487	80125596	110	1	100314245	NR_031914	-30089
chr4	117074836	117075235	400	*	*	-0.994992653100156	Intron (NM_153298/261737, intron 3 of 13)	4	116995238	117111548	116311	2	261737	NM_153298	36313
chr13	52555064	52555463	400	*	*	-0.708827210065611	Promoter (1-2kb)	13	52553843	52575054	21212	1	29276	NM_017148	1221
chr3	82121587	82121986	400	*	*	-0.804926113980652	Intron (NM_001107750/311210, intron 2 of 9)	3	82081897	82097058	15162	1	311209	NM_001107749	39690
chr19	52429233	52429632	400	*	*	-0.64232981517575	Distal Intergenic	19	52465074	52499433	34360	2	361422	NM_001108452	69801
chr13	97171545	97171944	400	*	*	-0.713838070771562	Promoter (1-2kb)	13	96775356	97173469	398114	2	305012	NM_001109079	1525
chr5	151827630	151828029	400	*	*	-0.772015212884127	Distal Intergenic	5	151806458	151813953	7496	1	362614	NM_001270959	21172
chr19	10278101	10278500	400	*	*	-0.706061275844826	Distal Intergenic	19	10320604	10339183	18580	1	307644	NM_001103352	-42104
chr13	104867444	104867843	400	*	*	-0.719230270710429	Distal Intergenic	13	105041053	105140780	99728	2	81809	NM_031131	272937
chr7	12498203	12498602	400	*	*	-0.662145736672935	Intron (NM_001108068/314619, intron 5 of 32)	7	12516358	12518684	2327	2	29328	NM_001039849	20082
chr1	191047266	191047665	400	*	*	-0.885928197643875	Distal Intergenic	1	190997029	191007503	10475	2	171064	NM_133542	-39763
chr14	81837507	81837906	400	*	*	-0.656523808344593	Promoter (<=1kb)	14	81837781	81856776	18996	1	680477	NM_001109412	0
chr19	24228117	24228516	400	*	*	-0.75941150425582	Intron (NM_001191093/364983, intron 6 of 6)	19	24329023	24429869	100847	1	304645	NM_001134539	-100507
chr4	118388464	118388863	400	*	*	-0.818023924120794	Distal Intergenic	4	118451752	118472150	20399	2	362391	NM_001100749	83287
chr2	56333813	56334212	400	*	*	-1.29627999002869	Distal Intergenic	2	56436726	56487589	50864	1	81680	NM_031048	-102514
chr14	114699863	114700262	400	*	*	-0.85296337139323	Distal Intergenic	14	114518811	114692764	173954	2	305614	NM_001013130	-7099
chr13	110801719	110802118	400	*	*	-0.597280621461235	Distal Intergenic	13	110822121	110864469	42349	2	684192	NM_001134985	62351
chr15	3481822	3482221	400	*	*	-1.05265978130102	Intron (NM_001107248/305679, intron 10 of 20)	15	3436361	3454281	17921	1	171126	NM_133593	45461
chr17	13358933	13359332	400	*	*	-1.1990463876484	Distal Intergenic	17	13391474	13393219	1746	2	291005	NM_001077640	33887
chr3	91369103	91369502	400	*	*	-0.688105918488674	Promoter (<=1kb)	3	91291870	91370167	78298	2	362171	NM_001080150	665
chr5	147242477	147242876	400	*	*	-0.76830205557485	Distal Intergenic	5	147257678	147270892	13215	1	313806	NM_001108003	-14802
chr19	25775473	25775872	400	*	*	-0.642470407538458	Promoter (<=1kb)	19	25774146	25775670	1525	2	494344	NM_001009541	0
chr13	50916730	50917129	400	*	*	-0.620349503567581	Promoter (<=1kb)	13	50913185	50916944	3760	2	29619	NM_017259	0
chr19	40168107	40168506	400	*	*	-1.18522306587154	Distal Intergenic	19	39639432	39646718	7287	2	307821	NM_001107426	-521389
chr17	8471239	8471638	400	*	*	-0.85948355279549	Distal Intergenic	17	8489261	8495479	6219	1	361205	NM_001108405	-17623
chr5	166847445	166847844	400	*	*	-0.726960340301121	Distal Intergenic	5	166870011	166872154	2144	1	100125366	NR_144446	-22167
chr10	36176010	36176409	400	*	*	-0.676027527500677	Intron (NM_001137622/287899, intron 3 of 20)	10	36098051	36301775	203725	1	287899	NM_001137622	77959
chr19	59456447	59456846	400	*	*	-0.634327113495555	Distal Intergenic	19	59863421	59873411	9991	2	266601	NM_152935	416565
chr11	69611576	69611975	400	*	*	-0.779411242177583	Intron (NM_032062/84009, intron 3 of 59)	11	69484293	70025682	541390	1	84009	NM_032062	127283
chrX	15691708	15692107	400	*	*	-0.910076316845318	Promoter (1-2kb)	21	15682652	15693473	10822	2	317380	NM_001014110	1366
chr9	111426007	111426406	400	*	*	-1.20850550860592	Distal Intergenic	9	111327333	111347428	20096	1	501195	NM_001109086	98674
chr15	46026143	46026542	400	*	*	-1.30716592695646	Intron (NM_001107269/305956, intron 1 of 10)	15	46008613	46134064	125452	1	305956	NM_001107269	17530
chr13	99102678	99103077	400	*	*	-0.664860895505415	Distal Intergenic	13	99136921	99153187	16267	1	289315	NM_001024970	-33844
chr9	97248117	97248516	400	*	*	-0.90397706914539	Distal Intergenic	9	97085234	97151832	66599	2	316614	NM_001108231	-96285
chr11	34802784	34803183	400	*	*	-0.792905898103785	Distal Intergenic	11	34764719	34791993	27275	2	360703	NM_001108316	-10791
chr13	82755885	82756284	400	*	*	-0.799595841706387	Promoter (1-2kb)	13	82737161	82757681	20521	2	25650	NM_013113	1397
chr14	81362491	81362890	400	*	*	-0.743044325784124	Promoter (<=1kb)	14	81363033	81365860	2828	1	305449	NM_001191680	-143
chr1	210929057	210929456	400	*	*	-1.02939547543145	Distal Intergenic	1	210550668	210739600	188933	2	361669	NM_001130077	-189457
chr12	22748794	22749193	400	*	*	-0.838975132246752	Promoter (<=1kb)	12	22739324	22748662	9339	2	304388	NM_001107135	-132
chr13	74994266	74994665	400	*	*	-0.776417782153083	Distal Intergenic	13	75060189	75066815	6627	1	680254	NR_027983	-65524
chr6	53976484	53976883	400	*	*	-0.946248760305226	Intron (NM_001200045/687001, intron 1 of 25)	6	53488883	54059119	570237	2	687001	NM_001200045	82236
chr1	129287028	129287427	400	*	*	-0.770603890152139	Distal Intergenic	1	129613629	129614403	775	2	682259	NR_028365	326976
chr7	98909140	98909539	400	*	*	-0.717618846606096	Intron (NM_001130563/362918, intron 4 of 15)	7	98820806	98960736	139931	2	362918	NM_001130563	51197
chr5	155449652	155450051	400	*	*	-0.791689586269897	Distal Intergenic	5	155347004	155411049	64046	2	362635	NM_001191871	-38603
chr14	83476462	83476861	400	*	*	-0.642745399841667	Promoter (<=1kb)	14	83460540	83476568	16029	2	305470	NM_001009685	0
chr7	114724505	114724904	400	*	*	-0.693965202473303	Distal Intergenic	7	114436420	114590208	153789	2	25614	NM_013081	-134297
chr5	58848461	58848860	400	*	*	-0.666506499623711	Distal Intergenic	5	58937615	58943358	5744	1	29460	NM_031578	-88755
chr14	73452648	73453047	400	*	*	-0.793477604556094	Distal Intergenic	14	73889337	73963208	73872	1	117049	NM_053978	-436290
chr13	43158395	43158794	400	*	*	-0.739415679511022	Distal Intergenic	13	43827492	43827590	99	1	100313985	NR_031794	-668698
chr20	11253823	11254222	400	*	*	-0.72254588973427	Distal Intergenic	20	11244353	11252450	8098	1	294326	NM_001004225	9470
chr13	69438958	69439357	400	*	*	-0.782573063454728	Distal Intergenic	13	69265649	69434447	168799	2	289084	NM_001105959	-4511
chr19	32380753	32381152	400	*	*	-0.630196903974721	Distal Intergenic	19	32344078	32380027	35950	1	498933	NM_001025764	36675
chr14	86414893	86415292	400	*	*	-0.639839747348812	Promoter (<=1kb)	14	86414976	86480156	65181	1	360975	NM_001017461	0
chr13	81181220	81181619	400	*	*	-0.995825966832581	Intron (NM_153821/266813, intron 1 of 3)	13	81147038	81214822	67785	2	266813	NM_153821	33203
chr13	52362234	52362633	400	*	*	-0.656988477668265	Distal Intergenic	13	52207435	52256196	48762	2	304817	NM_001107180	-106038
chr17	67623705	67624104	400	*	*	-0.989527651738474	Distal Intergenic	17	67895923	67904918	8996	2	58954	NM_031642	280814
chr9	82589068	82589467	400	*	*	-0.920547749909592	Intron (NM_001108802/363256, intron 6 of 40)	9	82596355	82600826	4472	1	363256	NM_012905	-6888
chr20	13906924	13907323	400	*	*	-1.01271118964311	Intron (NM_053575/94165, intron 27 of 36)	20	13965121	13972547	7427	1	294335	NM_001106381	-57798
chr17	77924282	77924681	400	*	*	-0.76997436377954	Distal Intergenic	17	77642302	77918210	275909	2	307128	NM_001191821	-6072
chr11	90022475	90022874	400	*	*	-1.23017047736267	Distal Intergenic	11	90221056	90234286	13231	2	301957	NM_001106930	211412
chr13	105092018	105092417	400	*	*	-1.12284330277341	Intron (NM_031131/81809, intron 2 of 7)	13	105041053	105140780	99728	2	81809	NM_031131	48363
chr7	126538850	126539249	400	*	*	-1.04319377061069	Distal Intergenic	7	126590212	126590306	95	1	100314224	NR_031804	-50963
chr19	55046412	55046811	400	*	*	-0.647504891429844	Distal Intergenic	19	55094585	55150686	56102	1	691504	NM_001242627	-47774
chr5	126461686	126462085	400	*	*	-1.0359667612978	Distal Intergenic	5	126511350	126648684	137335	1	84354	NM_053358	-49265
chr18	2702486	2702885	400	*	*	-1.16445007668608	Distal Intergenic	18	2415821	2447087	31267	1	29300	NM_019185	286665
chr9	43629829	43630228	400	*	*	-1.50549528358717	Distal Intergenic	9	43830630	43854396	23767	1	85257	NM_053495	-200402
chr12	24200888	24201287	400	*	*	-0.829162777335927	Intron (NM_001100475/192154, intron 1 of 30)	12	24180937	24315373	134437	1	192154	NM_001100475	19951
chr2	44153045	44153444	400	*	*	-0.916909498368475	Intron (NM_001270039/361898, intron 4 of 9)	2	44126818	44196467	69650	1	361898	NM_001270039	26227
chr14	100133815	100134214	400	*	*	-0.684391859275992	Promoter (1-2kb)	14	100135271	100136728	1458	1	364205	NM_001108863	-1057
chr13	83365808	83366207	400	*	*	-0.654522483289916	Distal Intergenic	13	83403264	83425641	22378	2	304935	NM_001107193	59434
chr14	104620382	104620781	400	*	*	-0.948232904353951	Distal Intergenic	14	104582884	104612417	29534	2	305540	NM_198763	-7965
chr19	58209198	58209597	400	*	*	-1.15412403033688	Distal Intergenic	19	58236216	58399816	163601	2	361442	NM_001009704	190219
chr19	41968533	41968932	400	*	*	-0.675004921665885	Promoter (<=1kb)	19	41968705	41990843	22139	1	307833	NM_001017454	0
chr13	70570752	70571151	400	*	*	-0.722120140187969	Exon (NM_001100640/192362, exon 23 of 24)	13	70566643	70626252	59610	2	192362	NM_001100640	55101
chr11	33143936	33144335	400	*	*	-0.856895664227359	Distal Intergenic	11	32769035	32858825	89791	2	50662	NM_017325	-285111
chr15	3109173	3109572	400	*	*	-1.25399484951975	Intron (NM_012895/25368, intron 8 of 10)	15	3033535	3435888	402354	2	25368	NM_012895	326316
chr19	44163963	44164362	400	*	*	-0.617793874192524	Promoter (<=1kb)	19	44164935	44175771	10837	1	64670	NM_022706	-573
chr14	83412223	83412622	400	*	*	-0.71674956885719	Promoter (<=1kb)	14	83412968	83455456	42489	1	305468	NM_001107230	-346
chr4	131225629	131226028	400	*	*	-0.7031005236653	Distal Intergenic	4	131366885	131598304	231420	2	297480	NM_001034131	372276
chr12	16981390	16981789	400	*	*	-0.708218201217633	Distal Intergenic	12	16923989	16934706	10718	2	246760	NM_145673	-46684
chr4	131499231	131499630	400	*	*	-0.833152265195182	Intron (NM_001034131/297480, intron 2 of 15)	4	131366885	131598304	231420	2	297480	NM_001034131	98674
chr19	26184788	26185187	400	*	*	-0.656400034092832	Promoter (<=1kb)	19	26184665	26188755	4091	1	288923	NM_001004207	123
chr13	102502126	102502525	400	*	*	-1.37533202470382	Distal Intergenic	13	102637969	102643376	5408	2	364069	NM_001077674	140851
chr4	2273987	2274386	400	*	*	-0.817113929601932	Promoter (<=1kb)	4	2116094	2274111	158018	2	362295	NM_001191858	0
chr4	80142895	80143294	400	*	*	-0.797642049853281	Distal Intergenic	4	79934076	79999678	65603	2	353316	NM_001191749	-143217
chr13	81166278	81166677	400	*	*	-1.26840186797104	Intron (NM_153821/266813, intron 1 of 3)	13	81147038	81214822	67785	2	266813	NM_153821	48145
chr13	105013073	105013472	400	*	*	-0.696035753470862	Distal Intergenic	13	105041053	105140780	99728	2	81809	NM_031131	127308
chr14	81639616	81640015	400	*	*	-0.678664281654671	Distal Intergenic	14	81660333	81679653	19321	2	29274	NM_019182	39638
chr20	28997565	28997964	400	*	*	-0.727913036796542	Distal Intergenic	20	29009330	29029905	20576	2	294559	NM_001001507	31941
chr14	78213442	78213841	400	*	*	-0.757194648830383	Promoter (<=1kb)	14	78213635	78253266	39632	1	289712	NM_001170439	0
chr4	124921546	124921945	400	*	*	-1.3800665436384	Distal Intergenic	4	124660262	124858250	197989	2	312566	NM_001107877	-63296
chr8	50228321	50228720	400	*	*	-0.68311193978193	Promoter (<=1kb)	8	50222895	50228369	5475	2	25123	NM_031549	0
chr19	30668056	30668455	400	*	*	-0.643932349728852	Distal Intergenic	19	30794290	30903819	109530	1	361388	NM_001108444	-125835
chr14	59879383	59879782	400	*	*	-0.75930148948186	Distal Intergenic	14	59658935	59735450	76516	2	679028	NM_001106631	-143933
chr4	78024688	78025087	400	*	*	-1.29383435646416	Distal Intergenic	4	78069011	78075481	6471	2	500110	NM_001024327	50394
chr13	110752204	110752603	400	*	*	-0.761910046039217	Distal Intergenic	13	110677810	110681683	3874	1	58976	NM_022853	74394
chr14	86060267	86060666	400	*	*	-1.00594026057596	Distal Intergenic	14	86045005	86047116	2112	2	24959	NM_017328	-13151
chr13	52452207	52452606	400	*	*	-0.691756818522713	Distal Intergenic	13	52553843	52575054	21212	1	29276	NM_017148	-101237
chr13	77831099	77831498	400	*	*	-0.919340053471595	Intron (NM_001107189/304913, intron 21 of 21)	13	77784807	77822332	37526	1	100302372	NM_001162898	46292
chr3	164060230	164060629	400	*	*	-0.791012290468128	Distal Intergenic	3	164039731	164055561	15831	2	362275	NM_001108608	-4669
chr1	49998338	49998737	400	*	*	-1.20951794202541	Intron (NM_020093/56816, intron 1 of 10)	1	48880015	50069998	1189984	2	56816	NM_020093	71261
chr1	193051493	193051892	400	*	*	-0.647121766752713	Distal Intergenic	1	193076430	193146394	69965	1	308971	NM_001107549	-24538
chr18	56157911	56158310	400	*	*	-0.863418841634385	Distal Intergenic	18	56180089	56186068	5980	1	307404	NM_001047881	-21779
chr19	37600249	37600648	400	*	*	-0.647812217383533	Promoter (<=1kb)	19	37600377	37649674	49298	1	83726	NM_031824	0
chr13	109915294	109915693	400	*	*	-0.808188652496973	Distal Intergenic	13	109817893	109849632	31740	2	25389	NM_012912	-65662
chr3	6449010	6449409	400	*	*	-0.745043134420436	Intron (NM_134452/85490, intron 1 of 65)	3	6430591	6578876	148286	1	85490	NM_134452	18419
chr13	77703047	77703446	400	*	*	-0.76912526071348	Distal Intergenic	13	77784807	77822332	37526	1	100302372	NM_001162897	-81361
chr7	124328494	124328893	400	*	*	-0.642125100461871	Distal Intergenic	7	124338397	124367630	29234	2	362969	NM_001012200	38737
chr13	100487043	100487442	400	*	*	-0.982825932529283	Distal Intergenic	13	100431390	100450209	18820	2	89789	NM_134453	-36834
chr8	3156824	3157223	400	*	*	-1.10026449574511	Distal Intergenic	8	2658892	2686160	27269	1	156117	NM_130422	497932
chrX	13824053	13824452	400	*	*	-0.795752188702743	Distal Intergenic	21	13989401	13989955	555	1	367734	NM_001134598	-164949
chr14	82697542	82697941	400	*	*	-0.659021618106895	Promoter (<=1kb)	14	82664248	82697673	33426	2	298982	NM_001008319	0
chr5	155830185	155830584	400	*	*	-0.861554554950988	Distal Intergenic	5	155794229	155797614	3386	1	690206	NM_001109567	35956
chr19	55672837	55673236	400	*	*	-0.725624094920992	Intron (NM_207613/361432, intron 1 of 13)	19	55669661	55689986	20326	1	361432	NM_207613	3176
chr14	86803263	86803662	400	*	*	-0.693788205597719	Distal Intergenic	14	86781248	86796389	15142	2	289785	NM_001134843	-6874
chr18	2862594	2862993	400	*	*	-0.865703122507079	Distal Intergenic	18	3163214	3227700	64487	1	291787	NM_001134417	-300221
chr13	70543007	70543406	400	*	*	-0.691750223693568	Intron (NM_001048042/289095, intron 8 of 10)	13	70566643	70626252	59610	2	192362	NM_001100640	82846
chr19	53053308	53053707	400	*	*	-0.664248790220424	Distal Intergenic	19	53044379	53047081	2703	1	171356	NM_001101680	8929
chr18	4083917	4084316	400	*	*	-0.631472602213085	Promoter (<=1kb)	18	4084228	4095936	11709	1	686189	NM_001143893	0
chr13	80042143	80042542	400	*	*	-0.709049133424427	Intron (NM_138538/171574, intron 16 of 20)	13	80125487	80125596	110	1	100314245	NR_031914	-82945
chr12	43837671	43838070	400	*	*	-0.886886198273911	Distal Intergenic	12	43920564	43940798	20235	2	498188	NM_001109066	102728
chr19	54163447	54163846	400	*	*	-0.61596593306693	Promoter (<=1kb)	19	54151048	54163608	12561	2	292058	NM_001106190	0
chr7	117255220	117255619	400	*	*	-0.617795951154066	Promoter (<=1kb)	7	117230319	117254765	24447	2	64204	NM_001164308	-455
chr19	37220848	37221247	400	*	*	-0.673497828332893	Promoter (<=1kb)	19	37221188	37225701	4514	1	498941	NM_001109128	0
chr12	51474989	51475388	400	*	*	-0.628751394027829	Distal Intergenic	12	51279197	51341687	62491	2	114561	NM_053742	-133302
chr1	215033712	215034111	400	*	*	-0.64165934004042	Intron (NM_001108510/361679, intron 2 of 5)	1	215030429	215043111	12683	2	361679	NM_001108510	9000
chr4	155351918	155352317	400	*	*	-1.33651340291972	Distal Intergenic	4	155359909	155369724	9816	1	399679	NM_001100779	-7592
chrX	15633125	15633524	400	*	*	-0.715449700460742	Distal Intergenic	21	15621249	15626884	5636	2	302559	NM_001013958	-6241
chr19	41798281	41798680	400	*	*	-0.662385968961563	Promoter (<=1kb)	19	41731845	41798451	66607	2	498949	NM_001109131	0
chr19	52897253	52897652	400	*	*	-0.739825522886451	Distal Intergenic	19	52991283	53010509	19227	2	104845258	NR_126575	112857
chr9	13311817	13312216	400	*	*	-0.956332415137692	Distal Intergenic	9	13493709	13513960	20252	2	301221	NM_001106881	201744
chr19	39246126	39246525	400	*	*	-0.638946409195715	Distal Intergenic	19	39246656	39257406	10751	2	291990	NM_001106182	10881
chr19	32377818	32378217	400	*	*	-0.795369114361319	Intron (NM_001025764/498933, intron 5 of 5)	19	32344078	32380027	35950	1	498933	NM_001025764	33740
chr19	54245728	54246127	400	*	*	-0.677201457048966	Promoter (<=1kb)	19	54245958	54252198	6241	1	29445	NM_017202	0
chr1	249392452	249392851	400	*	*	-0.718944178483844	Intron (NM_001105731/54286, intron 4 of 16)	1	249574954	249578520	3567	1	309338	NM_001107586	-182103
chr13	111906163	111906562	400	*	*	-0.808791919300553	Intron (NM_001014132/360900, intron 7 of 14)	13	111892745	111917368	24624	2	360900	NM_001014132	10806
chr19	58322888	58323287	400	*	*	-1.09663261012511	Intron (NM_001009704/361442, intron 2 of 23)	19	58236216	58399816	163601	2	361442	NM_001009704	76529
chr12	25048425	25048824	400	*	*	-0.75165416468681	Intron (NM_031727/65172, intron 2 of 15)	12	25036630	25070538	33909	1	65172	NM_031727	11795
chr4	167957268	167957667	400	*	*	-0.911969078827855	Intron (NM_001037353/312777, intron 4 of 7)	4	168140008	168183090	43083	1	500348	NM_001024338	-182341
chr1	254095033	254095432	400	*	*	-0.807201730590051	Distal Intergenic	1	254549214	254671596	122383	2	65032	NM_022938	576164
chr7	107695032	107695431	400	*	*	-0.67901804759793	Promoter (<=1kb)	7	107695227	107723756	28530	1	65154	NM_031716	0
chr14	67168605	67169004	400	*	*	-0.965527776866118	Promoter (1-2kb)	14	66831848	67170361	338514	2	360272	NM_022632	1357
chr19	37179645	37180044	400	*	*	-0.657872786464326	Promoter (<=1kb)	19	37179850	37207714	27865	1	207123	NM_139040	0
chr18	30971898	30972297	400	*	*	-0.701577834443268	Distal Intergenic	18	30954552	30971113	16562	1	116782	NM_053943	17346
chr19	50851490	50851889	400	*	*	-0.666232422835213	Promoter (2-3kb)	19	50848793	51971614	1122822	1	192248	NM_138889	2697
chr1	102482003	102482402	400	*	*	-0.807403631043069	Distal Intergenic	1	102414625	102456411	41787	1	25327	NM_012856	67378
chr14	72380543	72380942	400	*	*	-0.633279356806432	Distal Intergenic	14	72011518	72025137	13620	2	305423	NM_001107221	-355406
chr4	126299766	126300165	400	*	*	-0.681709870415714	Promoter (<=1kb)	4	125690234	126299410	609177	2	500261	NM_001030045	-356
chr19	58310677	58311076	400	*	*	-0.865694815145181	Intron (NM_001009704/361442, intron 2 of 23)	19	58236216	58399816	163601	2	361442	NM_001009704	88740
chr19	55669327	55669726	400	*	*	-0.621276063383829	Promoter (<=1kb)	19	55669661	55689986	20326	1	361432	NM_207613	0
chr3	124250697	124251096	400	*	*	-1.06631919360364	Distal Intergenic	3	124129558	124145566	16009	2	29413	NM_024483	-105131
chr18	3886192	3886591	400	*	*	-0.805846187489506	Distal Intergenic	18	3958432	4080025	121594	1	686179	NM_001077231	-71841
chr5	63222709	63223108	400	*	*	-0.851116021756142	Distal Intergenic	5	63192322	63200532	8211	1	298068	NM_001106654	30387
chr3	82855880	82856279	400	*	*	-0.758928616794509	Promoter (<=1kb)	3	82854779	82856171	1393	2	499839	NM_001110055	0
chr14	83226322	83226721	400	*	*	-0.784583397864556	Distal Intergenic	14	83089000	83219464	130465	2	305464	NM_001107229	-6858
chr1	24055962	24056361	400	*	*	-1.235616625079	Promoter (<=1kb)	1	24003625	24056373	52749	2	308028	NM_001107451	12
chr13	101697730	101698129	400	*	*	-0.654240712616834	Promoter (<=1kb)	13	101698096	101724928	26833	1	682999	NM_001127600	0
chr10	55983892	55984291	400	*	*	-1.13793850958989	Distal Intergenic	10	55995823	55997299	1477	2	363629	NM_001191890	13008
chr14	86001876	86002275	400	*	*	-0.682690008805593	Distal Intergenic	14	85957729	85982774	25046	2	305493	NM_001077660	-19102
chr14	86241380	86241779	400	*	*	-0.848596751877625	Intron (NM_001042354/24245, intron 3 of 20)	14	86196018	86205338	9321	1	64351	NM_031692	45362
chr12	11486802	11487201	400	*	*	-0.689422658293273	Intron (NM_001109598/690516, intron 1 of 17)	12	11433815	11526465	92651	1	690516	NM_001109598	52987
chr13	70783500	70783899	400	*	*	-0.593750831783144	Promoter (<=1kb)	13	70656727	70783515	126789	2	117036	NM_053966	0
chr7	120235402	120235801	400	*	*	-0.687028375528305	Distal Intergenic	7	120260776	120262631	1856	1	24437	NM_012578	-24975
chr9	119592842	119593241	400	*	*	-0.723251352584077	Distal Intergenic	9	119517101	119591533	74433	1	316737	NM_001108236	75741
chr7	98491270	98491669	400	*	*	-0.971394993741976	Distal Intergenic	7	98302806	98341201	38396	1	689997	NM_001127578	188464
chr14	80911018	80911417	400	*	*	-0.657916299196911	Promoter (<=1kb)	14	80911281	80923290	12010	1	116565	NM_001169113	0
chr14	77357678	77358077	400	*	*	-0.650643362157509	Distal Intergenic	14	77380264	77402007	21744	1	25247	NM_024128	-22187
chr9	64701666	64702065	400	*	*	-0.847977815641274	Distal Intergenic	9	64745051	64843961	98911	1	316426	NM_001014102	-42986
chr19	34212147	34212546	400	*	*	-0.696318728772811	Intron (NM_001109501/688429, intron 3 of 22)	19	34139997	34402436	262440	1	688429	NM_001109501	72150
chr9	14524457	14524856	400	*	*	-0.940674796449226	Distal Intergenic	9	14529218	14542731	13514	1	301226	NM_001106883	-4362
chr13	67611771	67612170	400	*	*	-0.62501013939316	Promoter (<=1kb)	13	67611708	67672827	61120	1	304862	NM_001107185	63
chr18	28500691	28501090	400	*	*	-0.67828567385568	Promoter (<=1kb)	18	28466902	28500953	34052	2	291677	NM_001013887	0
chr4	27924129	27924528	400	*	*	-0.705950430899684	Intron (NM_001191861/114483, intron 1 of 6)	4	27785641	27966398	180758	2	114483	NM_001191861	41870
chr14	83602917	83603316	400	*	*	-0.716966235595736	Intron (NM_024135/29524, intron 2 of 15)	14	83573928	83641892	67965	2	29524	NM_024135	38576
chr7	23612781	23613180	400	*	*	-0.93692101924322	Intron (NM_017109/29130, intron 5 of 12)	7	23544207	23594133	49927	2	25358	NM_012886	-18648
chr19	38152965	38153364	400	*	*	-0.723769000522046	Distal Intergenic	19	38162515	38179149	16635	1	307811	NM_001107424	-9151
chr1	90179601	90180000	400	*	*	-0.918313041652963	Distal Intergenic	1	90097331	90150317	52987	2	308509	NM_001271233	-29284
chr4	129662657	129663056	400	*	*	-1.04603937645181	Distal Intergenic	4	129574363	129598240	23878	1	66028	NM_023972	88294
chr4	77447902	77448301	400	*	*	-0.387414971397129	Distal Intergenic	4	77470636	77489535	18900	2	116598	NM_053849	41234
chr7	124026593	124026992	400	*	*	-0.672268597668422	Intron (NM_138877/25035, intron 8 of 8)	7	123992167	124020574	28408	2	315170	NM_001130506	-6019
chr14	91973691	91974090	400	*	*	-0.833126656741666	Intron (NM_001270852/24311, intron 3 of 14)	14	91905919	91979500	73582	2	24311	NM_001270852	5410
chr5	139127759	139128158	400	*	*	-0.914892311409359	Distal Intergenic	5	139100898	139106396	5499	1	24324	NM_012549	26861
chr13	109480592	109480991	400	*	*	-1.0145709947934	Promoter (2-3kb)	13	109338762	109483868	145107	2	289342	NM_001105984	2877
chr2	251849503	251849902	400	*	*	-0.727742950143186	Distal Intergenic	2	251862473	251895524	33052	1	308021	NM_001305229	-12571
chr13	98241579	98241978	400	*	*	-0.753779518604058	Intron (NM_053657/114116, intron 1 of 36)	13	98231326	98447760	216435	1	114116	NM_053657	10253
chr14	104474737	104475136	400	*	*	-0.602465700140747	Promoter (<=1kb)	14	104475082	104500175	25094	1	81754	NM_031090	0
chr5	78591471	78591870	400	*	*	-0.617357532121501	Distal Intergenic	5	78483893	78567280	83388	1	54293	NM_019340	107578
chr4	180025079	180025478	400	*	*	-0.963812041461408	Distal Intergenic	4	180062799	180132145	69347	1	312846	NM_001191753	-37321
chr14	80058871	80059270	400	*	*	-0.80159272896128	Intron (NM_001001514/360958, intron 15 of 17)	14	79923132	79987915	64784	2	140935	NM_080900	-70956
chr13	102196011	102196410	400	*	*	-0.663891343746735	Distal Intergenic	13	101770278	101806952	36675	1	360893	NM_001037204	425733
chr16	75933600	75933999	400	*	*	-1.03538129841623	Distal Intergenic	16	75966480	76016147	49668	1	89805	NM_134454	-32481
chr4	151177324	151177723	400	*	*	-0.800873339399873	Intron (NM_012517/24239, intron 1 of 46)	4	150641066	151269159	628094	2	24239	NM_012517	91436
chr4	123749195	123749594	400	*	*	-0.677779092223334	Distal Intergenic	4	123760743	123787529	26787	1	297458	NM_001009659	-11149
chr6	8068128	8068527	400	*	*	-0.762694737212684	Promoter (1-2kb)	6	7984043	8066874	82832	2	313867	NM_001008519	-1254
chr4	180081981	180082380	400	*	*	-0.658189638438353	Intron (NM_001191753/312846, intron 1 of 4)	4	180062799	180132145	69347	1	312846	NM_001191753	19182
chr14	84368357	84368756	400	*	*	-0.734852275527144	Promoter (<=1kb)	14	84368476	84374879	6404	1	305478	NM_001107234	0
chr14	85350806	85351205	400	*	*	-0.679520646773415	Promoter (<=1kb)	14	85322309	85350786	28478	2	289752	NM_001025632	-20
chr3	124302222	124302621	400	*	*	-1.3270704328966	Distal Intergenic	3	124129558	124145566	16009	2	29413	NM_024483	-156656
chr14	85981472	85981871	400	*	*	-0.923128235981371	Promoter (<=1kb)	14	85957729	85982774	25046	2	305493	NM_001077660	903
chr1	164217925	164218324	400	*	*	-1.01474557839478	Distal Intergenic	1	164225934	164292094	66161	1	29457	NM_017204	-7610
chr13	52524744	52525143	400	*	*	-0.703509540875644	Distal Intergenic	13	52553843	52575054	21212	1	29276	NM_017148	-28700
chr14	84150539	84150938	400	*	*	-0.660058015164552	Promoter (<=1kb)	14	84141964	84150607	8644	2	305476	NM_001107233	0
chr13	104322554	104322953	400	*	*	-0.834329720136124	Distal Intergenic	13	104284660	104321455	36796	1	63995	NM_001105734	37894
chrX	71737667	71738066	400	*	*	-0.870255299571318	Distal Intergenic	21	71614346	71616997	2652	2	84475	NM_053415	-120670
chr14	91915622	91916021	400	*	*	-0.672004974114097	Intron (NM_001270852/24311, intron 12 of 14)	14	91895911	91904433	8523	2	289777	NM_001011913	-11189
chr14	100322499	100322898	400	*	*	-0.637421904834992	Promoter (<=1kb)	14	100322735	100360706	37972	1	29748	NM_017309	0
chr13	49986700	49987099	400	*	*	-0.647762080504338	Distal Intergenic	13	49933155	49940961	7807	1	304799	NM_001107175	53545
chr18	2715935	2716334	400	*	*	-0.747010373093993	Distal Intergenic	18	2415821	2447087	31267	1	29300	NM_019185	300114
chr9	92243728	92244127	400	*	*	-0.908841886322533	Distal Intergenic	9	92305051	92435393	130343	2	316575	NM_001031659	191266
chr19	35074510	35074909	400	*	*	-0.847297373840505	Distal Intergenic	19	34408275	34761003	352729	2	25672	NM_013131	-313507
chr18	6082606	6083005	400	*	*	-0.791368205461172	Promoter (<=1kb)	18	6020267	6083033	62767	2	361295	NM_001100900	28
chr11	66001500	66001899	400	*	*	-0.946188456763513	Intron (NM_001012145/360719, intron 6 of 13)	11	65983221	66034555	51335	2	360719	NM_001012145	32656
chr8	49033174	49033573	400	*	*	-0.771274121315052	Intron (NM_001191578/171434, intron 3 of 21)	8	48997189	49038169	40981	2	171434	NM_001191578	4596
chr14	70164263	70164662	400	*	*	-0.713978960030268	Promoter (<=1kb)	14	70164682	70178284	13603	1	64192	NM_022390	-20
chr19	59430573	59430972	400	*	*	-0.840846708658622	Distal Intergenic	19	59863421	59873411	9991	2	266601	NM_152935	442439
chr19	51799558	51799957	400	*	*	-0.614767165567747	Intron (NM_138889/192248, intron 7 of 13)	19	51985196	51989528	4333	1	286899	NM_173119	-185239
chr9	88063375	88063774	400	*	*	-1.19063837190111	Intron (NM_012969/25467, intron 1 of 1)	9	88033668	88086488	52821	2	25467	NM_012969	22714
chr19	54996060	54996459	400	*	*	-0.612869569994101	Distal Intergenic	19	55094585	55150686	56102	1	691504	NM_001242627	-98126
chr9	113500905	113501304	400	*	*	-0.729956952463542	Intron (NM_145094/246324, intron 1 of 6)	9	113370072	113504606	134535	2	246324	NM_145094	3302
chr2	257266375	257266774	400	*	*	-0.845959986880269	Distal Intergenic	2	257293161	257376756	83596	2	365960	NM_001037210	109982
chr4	100660412	100660811	400	*	*	-0.642278371871228	Promoter (<=1kb)	4	100492800	100660142	167343	2	312451	NM_001107865	-270
chr12	36866609	36867008	400	*	*	-0.771338631233106	Distal Intergenic	12	36871999	37033701	161703	1	360801	NM_001108334	-4991
chr13	49109316	49109715	400	*	*	-0.844206249459256	Downstream (<=300bp)	13	49092306	49109052	16747	1	289419	NM_001007617	17010
chr19	56212434	56212833	400	*	*	-0.912485153359024	Distal Intergenic	19	56220759	56229813	9055	1	246118	NM_139254	-7926
chr13	41994817	41995216	400	*	*	-0.993021181194361	Distal Intergenic	13	42008642	42220737	212096	1	288995	NM_001114392	-13426
chr1	266402794	266403193	400	*	*	-0.796675795472881	Intron (NM_001127484/309456, intron 2 of 3)	1	266379925	266415296	35372	1	309456	NM_001313908	22869
chr17	56109284	56109683	400	*	*	-0.84832722801164	Promoter (<=1kb)	17	56109403	56129925	20523	1	116596	NM_053847	0
chr14	82227541	82227940	400	*	*	-0.725122652991591	Promoter (<=1kb)	14	82227790	82267298	39509	1	305457	NM_001005884	0
chr14	59778110	59778509	400	*	*	-0.928246621295496	Distal Intergenic	14	59658935	59735450	76516	2	679028	NM_001106631	-42660
chr12	7809238	7809637	400	*	*	-0.670104336725544	Distal Intergenic	12	7865938	7911526	45589	1	363869	NM_001015030	-56301
chr4	131881862	131882261	400	*	*	-0.742578485192064	Distal Intergenic	4	132068581	132111092	42512	2	297481	NM_001106612	228831
chr13	70747399	70747798	400	*	*	-0.663618918865081	Intron (NM_053966/117036, intron 1 of 27)	13	70656727	70783515	126789	2	117036	NM_053966	35717
chr14	107302962	107303361	400	*	*	-0.684470299842456	Promoter (<=1kb)	14	107302808	107308226	5419	1	360985	NM_001010961	154
chr4	72503170	72503569	400	*	*	-0.879407999600239	Promoter (<=1kb)	4	72502935	72503876	942	1	405136	NM_001000846	235
chr13	86472292	86472691	400	*	*	-0.983547857015811	Intron (NM_001100681/304947, intron 2 of 7)	13	86386834	86671458	284625	2	304947	NM_001100681	198767
chr14	83685089	83685488	400	*	*	-0.720338570864992	Promoter (<=1kb)	14	83648401	83685273	36873	2	360967	NM_001024271	0
chr19	32560241	32560640	400	*	*	-0.742108535675567	Distal Intergenic	19	32770655	32785215	14561	1	498934	NM_001126085	-210015
chr6	34174433	34174832	400	*	*	-0.688705178779802	Distal Intergenic	6	34094306	34151622	57317	1	503018	NM_001099340	80127
chr10	82758039	82758438	400	*	*	-0.876021626651881	Exon (NM_053304/29393, exon 41 of 51)	10	82745801	82762790	16990	1	29393	NM_053304	12238
chr13	108711299	108711698	400	*	*	-0.778927233198195	Intron (NM_001107200/305064, intron 12 of 17)	13	108642156	108686292	44137	1	289372	NM_206851	69143
chr2	77664235	77664634	400	*	*	-0.695432063256886	Distal Intergenic	2	77586424	77632626	46203	2	64160	NM_022300	-31609
chr13	105027238	105027637	400	*	*	-0.687578099582885	Distal Intergenic	13	105041053	105140780	99728	2	81809	NM_031131	113143
chr13	51240236	51240635	400	*	*	-0.588034419403597	Promoter (<=1kb)	13	51240911	51260230	19320	1	289036	NM_207587	-276
chr2	125750651	125751050	400	*	*	-0.962507042586863	Promoter (1-2kb)	2	125752150	125879398	127249	1	310341	NM_001191705	-1100
chr7	120152862	120153261	400	*	*	-0.614746138252918	Promoter (<=1kb)	7	120153184	120156290	3107	1	56646	NM_019904	0
chr13	26171801	26172200	400	*	*	-0.609458360592019	Promoter (<=1kb)	13	26172215	26394505	222291	1	59265	NM_021657	-15
chr14	79445425	79445824	400	*	*	-0.632708045839456	Promoter (<=1kb)	14	79446057	79457341	11285	1	289717	NM_001170455	-233
chr1	50503727	50504126	400	*	*	-0.726868142121946	Distal Intergenic	1	50826239	50827395	1157	2	106182183	NR_132441	323269
chr5	166827034	166827433	400	*	*	-0.706973520865113	Distal Intergenic	5	166870011	166872154	2144	1	100125366	NR_144446	-42578
chr2	33222643	33223042	400	*	*	-0.723209821218854	Distal Intergenic	2	32820322	32833125	12804	1	294706	NM_001106405	402321
chr4	126605784	126606183	400	*	*	-0.830874086464618	Intron (NM_001108638/362403, intron 13 of 15)	4	126522335	126615402	93068	1	362403	NM_001108638	83449
chr19	37910747	37911146	400	*	*	-0.712883345769837	Promoter (<=1kb)	19	37909544	37912027	2484	2	291983	NM_001025637	881
chr8	128094088	128094487	400	*	*	-0.900905547510605	Intron (NM_031554/25366, intron 1 of 10)	8	128087345	128118754	31410	1	25366	NM_031554	6743
chrX	15504074	15504473	400	*	*	-0.731361022772191	Promoter (<=1kb)	21	15471212	15503698	32487	2	363452	NM_001037496	-376
chr2	199168338	199168737	400	*	*	-0.689054798705951	Intron (NM_019280/50563, intron 1 of 1)	2	199162745	199184941	22197	1	50563	NM_019280	5593
chr7	25097188	25097587	400	*	*	-0.740707558676957	Intron (NM_001106774/299694, intron 4 of 6)	7	25039336	25111118	71783	1	299694	NM_001106774	57852
chr13	75064130	75064529	400	*	*	-0.786511914888674	Intron (NR_027983/680254, intron 2 of 2)	13	75060189	75066815	6627	1	680254	NR_027983	3941
chr9	13098374	13098773	400	*	*	-1.20417453204354	Distal Intergenic	9	12740885	12942358	201474	1	501095	NM_001135011	357489
chr2	78060892	78061291	400	*	*	-0.99789395002074	Exon (NM_001107657/310178, exon 33 of 40)	2	78103455	78257096	153642	1	619558	NM_001034912	-42164
chr7	76362461	76362860	400	*	*	-0.911561292781182	Distal Intergenic	7	76199305	76294663	95359	2	553106	NM_001024371	-67798
chr19	56962247	56962646	400	*	*	-0.782228356240731	Distal Intergenic	19	56982949	56983807	859	2	286962	NR_037621	21161
chr12	39021491	39021890	400	*	*	-0.85647762994643	Promoter (<=1kb)	12	39022000	39161954	139955	1	304495	NM_001100679	-110
chr13	85429629	85430028	400	*	*	-0.697876635807632	Intron (NM_001102408/304944, intron 1 of 6)	13	85376716	85443976	67261	2	304944	NM_001102408	13948
chr17	13089943	13090342	400	*	*	-0.706224307410337	Distal Intergenic	17	13391474	13393219	1746	2	291005	NM_001077640	302877
chr14	100372752	100373151	400	*	*	-0.692576961451686	Promoter (<=1kb)	14	100364192	100372760	8569	2	289809	NM_199083	0
chr1	142568918	142569317	400	*	*	-0.987938316482756	Exon (NM_001108489/361598, exon 11 of 38)	1	142525044	142615673	90630	2	361598	NM_001108489	46356
chr13	86655176	86655575	400	*	*	-0.895813342729789	Intron (NM_001100681/304947, intron 2 of 7)	13	86386834	86671458	284625	2	304947	NM_001100681	15883
chr11	32395457	32395856	400	*	*	-1.03199558040893	Distal Intergenic	11	32440244	32447260	7017	1	171138	NM_133603	-44388
chr14	83580232	83580631	400	*	*	-0.697211954438747	Intron (NM_024135/29524, intron 11 of 15)	14	83560541	83572474	11934	1	305472	NM_001017453	19691
chr5	172635102	172635501	400	*	*	-0.775033133562879	Distal Intergenic	5	172648950	172655576	6627	1	362678	NM_001108698	-13449
chr12	6576636	6577035	400	*	*	-1.08952379333229	Distal Intergenic	12	6671936	6703704	31769	2	498133	NM_001134603	126669
chr20	19070788	19071187	400	*	*	-0.73230586563511	Distal Intergenic	20	19325121	19358721	33601	1	309901	NM_001012076	-253934
chr7	76632098	76632497	400	*	*	-1.00241194063382	Distal Intergenic	7	76750046	76780817	30772	2	299976	NM_001130543	148320
chr14	86885435	86885834	400	*	*	-0.725538390175925	Promoter (1-2kb)	14	86877646	86883637	5992	2	360977	NM_001012154	-1798
chr18	26052681	26053080	400	*	*	-0.795870512922475	Distal Intergenic	18	25984638	25997555	12918	2	291699	NM_001106159	-55126
chr5	142211547	142211946	400	*	*	-0.750231982773432	Distal Intergenic	5	142152211	142153604	1394	1	298493	NR_144426	59336
chr17	27051834	27052233	400	*	*	-0.699076787543752	Intron (NM_013107/25644, intron 1 of 6)	17	26955142	27112820	157679	2	25644	NM_013107	60587
chr10	91961979	91962378	400	*	*	-1.11784655933509	Intron (NM_021748/60355, intron 8 of 20)	10	91879608	92008052	128445	2	60355	NM_021748	45674
chr13	36155888	36156287	400	*	*	-0.582845497219736	Promoter (<=1kb)	13	36147667	36156076	8410	2	25045	NM_031853	0
chr4	80863510	80863909	400	*	*	-0.947420402797609	Distal Intergenic	4	81013269	81013365	97	2	104795669	NR_128667	149456
chr12	11250081	11250480	400	*	*	-0.72260231843177	3' UTR	12	11240775	11251002	10228	1	64527	NM_022595	9306
chr10	16361157	16361556	400	*	*	-0.658485884501018	Distal Intergenic	10	16259731	16266068	6338	1	287173	NR_073160	101426
chr13	56513068	56513467	400	*	*	-0.70309839973977	Promoter (<=1kb)	13	56514150	56536945	22796	1	289052	NM_001191670	-683
chr8	73624894	73625293	400	*	*	-0.684169576768394	Distal Intergenic	8	73532942	73534995	2054	2	100911360	NR_131088	-89899
chr18	56298930	56299329	400	*	*	-0.690009964508229	Distal Intergenic	18	56306297	56325179	18883	2	117100	NM_053996	25850
chr17	75032049	75032448	400	*	*	-0.679747893411842	Distal Intergenic	17	75259269	75654950	395682	1	29428	NM_001083586	-226821
chr11	57207401	57207800	400	*	*	-0.789294209382514	Promoter (<=1kb)	11	57207656	57260001	52346	1	363781	NM_001134481	0
chr7	142873517	142873916	400	*	*	-0.745427696844902	Intron (NM_138894/192254, intron 2 of 7)	7	142860529	142870300	9772	2	103692984	NR_132098	-3217
chr7	126561127	126561526	400	*	*	-0.977523140210374	Distal Intergenic	7	126590212	126590306	95	1	100314224	NR_031804	-28686
chr7	25195954	25196353	400	*	*	-0.728831089280954	Distal Intergenic	7	25039336	25111118	71783	1	299694	NM_001106774	156618
chr14	84937912	84938311	400	*	*	-0.679317306989507	Promoter (<=1kb)	14	84935480	84937741	2262	2	685322	NM_001170465	-171
chr13	72803952	72804351	400	*	*	-0.603595818411199	Promoter (<=1kb)	13	72804218	72850755	46538	1	60562	NM_031665	0
chr2	34603209	34603608	400	*	*	-0.784926294450269	Distal Intergenic	2	34290199	34313094	22896	2	294711	NM_001106406	-290115
chr14	72116956	72117355	400	*	*	-1.25111528177911	Distal Intergenic	14	72011518	72025137	13620	2	305423	NM_001107221	-91819
chr20	46498301	46498700	400	*	*	-1.09321369500937	Intron (NM_001106395/294515, intron 2 of 3)	20	46428078	46519156	91079	1	294515	NM_001106395	70223
chr12	9637945	9638344	400	*	*	-0.651345941286732	Distal Intergenic	12	9605873	9607168	1296	2	288457	NM_001191663	-30777
chr2	34097386	34097785	400	*	*	-0.756730929408831	Intron (NM_053970/117041, intron 12 of 12)	2	34088342	34185682	97341	2	117041	NM_053970	87897
chr3	83172038	83172437	400	*	*	-0.833808407314145	Distal Intergenic	3	83137297	83137393	97	2	100313984	NR_031792	-34645
chr13	97053105	97053504	400	*	*	-0.685351188758751	Intron (NM_001109079/305012, intron 2 of 14)	13	96775356	97173469	398114	2	305012	NM_001109079	119965
chr5	171926125	171926524	400	*	*	-0.903945343027083	Distal Intergenic	5	172077290	172078690	1401	2	298671	NM_001013937	152166
chr19	39126951	39127350	400	*	*	-0.679267809103572	Promoter (<=1kb)	19	39126589	39209152	82564	1	689421	NM_001168674	362
chr14	71979027	71979426	400	*	*	-0.757975871082592	Distal Intergenic	14	72011518	72025137	13620	2	305423	NM_001107221	45711
chr2	144021584	144021983	400	*	*	-0.709892801775152	Intron (NM_138872/85435, intron 4 of 5)	2	144003453	144007636	4184	2	499617	NM_001044263	-13948
chr19	37844112	37844511	400	*	*	-0.629934281191065	Intron (NM_001007629/291981, intron 1 of 4)	19	37852659	37864649	11991	1	361399	NM_001033068	-8148
chr12	38355085	38355484	400	*	*	-1.24592626044933	Intron (NM_031745/65201, intron 1 of 24)	12	38345456	38451663	106208	1	65201	NM_031745	9629
chr1	62134260	62134659	400	*	*	-0.766129663500144	Distal Intergenic	1	62412038	62541891	129854	1	502285	NM_001111321	-277379
chr7	139220221	139220620	400	*	*	-0.915486635750379	Promoter (2-3kb)	7	139202342	139223022	20681	2	680317	NM_001191069	2402
chr17	64018394	64018793	400	*	*	-1.10899557992369	Intron (NM_012527/24260, intron 4 of 4)	17	63825616	63913844	88229	2	291259	NM_203369	-104550
chr13	98480291	98480690	400	*	*	-0.615818266888578	Promoter (1-2kb)	13	98451637	98478327	26691	2	360887	NM_001013185	-1964
chr13	44521277	44521676	400	*	*	-0.723788407063015	Distal Intergenic	13	44475970	44515739	39770	1	304758	NM_001107171	45307
chr13	109552260	109552659	400	*	*	-0.728366580643145	Promoter (<=1kb)	13	109521190	109552589	31400	2	498309	NM_001109082	0
chr20	11114083	11114482	400	*	*	-0.748208828740986	Promoter (<=1kb)	20	11114164	11144806	30643	1	294324	NM_001106378	0
chr17	38041910	38042309	400	*	*	-0.950173603637142	Distal Intergenic	17	38323633	38331051	7419	1	171556	NM_138527	-281324
chrX	10227116	10227515	400	*	*	-0.971214219809575	Distal Intergenic	21	10197547	10218583	21037	2	302516	NM_001100967	-8533
chr2	144973250	144973649	400	*	*	-1.20283563850353	Distal Intergenic	2	144861445	144939388	77944	1	83825	NM_053343	111805
chr14	81767587	81767986	400	*	*	-0.764289522398092	Intron (NM_001107227/305454, intron 2 of 12)	14	81725513	81811142	85630	1	305454	NM_001107227	42074
chr13	69906501	69906900	400	*	*	-0.913833048097324	Distal Intergenic	13	69765095	69781019	15925	2	289083	NM_001105958	-125482
chr9	81303580	81303979	400	*	*	-0.843313782861409	Intron (NM_001191810/301509, intron 3 of 34)	9	81194106	81400987	206882	2	301509	NM_001191810	97008
chr8	104905243	104905642	400	*	*	-1.21300839237317	Intron (NM_001106849/300950, intron 1 of 2)	8	104840939	104912959	72021	2	300950	NM_001106849	7317
chr12	36835147	36835546	400	*	*	-1.1433359865192	Distal Intergenic	12	36871999	37033701	161703	1	360801	NM_001108334	-36453
chr5	91458887	91459286	400	*	*	-1.20209950658486	Distal Intergenic	5	91134984	91135139	156	1	100861534	NR_046238	323903
chr1	175766986	175767385	400	*	*	-0.851198969796026	Intron (NM_001105210/308899, intron 1 of 20)	1	175681960	175762294	80335	2	308899	NM_001105211	-4692
chr6	94149500	94149899	400	*	*	-1.21223715518364	Distal Intergenic	6	94433661	94484521	50861	1	24666	NM_017038	-283762
chr6	137921710	137922109	400	*	*	-0.786131724206296	Promoter (2-3kb)	6	137924570	137950066	25497	1	64520	NM_022588	-2461
chr13	51578752	51579151	400	*	*	-0.693128708957675	Distal Intergenic	13	51569248	51577824	8577	1	24805	NM_012665	9504
chr13	86635211	86635610	400	*	*	-1.04128962680147	Intron (NM_001100681/304947, intron 2 of 7)	13	86386834	86671458	284625	2	304947	NM_001100681	35848
chr1	12451989	12452388	400	*	*	-0.8843556446816	Distal Intergenic	1	12823363	12825806	2444	1	114490	NM_053698	-370975
chr14	59324059	59324458	400	*	*	-0.62450255347769	Promoter (<=1kb)	14	59198401	59323947	125547	2	117087	NM_001105750	-112
chr19	24188394	24188793	400	*	*	-0.85706489455773	Intron (NM_001191093/364983, intron 2 of 6)	19	24329023	24429869	100847	1	304645	NM_001134539	-140230
chr19	37232330	37232729	400	*	*	-0.625023452877197	Promoter (2-3kb)	19	37235001	37236668	1668	1	85383	NM_053516	-2272
chr19	34166739	34167138	400	*	*	-0.678138106523434	Intron (NM_001109501/688429, intron 1 of 22)	19	34139997	34402436	262440	1	688429	NM_001109501	26742
chr4	140246991	140247390	400	*	*	-0.606888216573696	Promoter (<=1kb)	4	140247335	140580749	333415	1	25262	NM_001007235	0
chr9	84414257	84414656	400	*	*	-0.665164938559264	Intron (NM_001108803/363261, intron 2 of 3)	9	84410972	84418522	7551	1	363261	NM_001108803	3285
chr12	22153756	22154155	400	*	*	-0.639648750960233	Promoter (<=1kb)	12	22153995	22160311	6317	1	29569	NM_019237	0
chr14	103321641	103322040	400	*	*	-0.666783244847489	Promoter (<=1kb)	14	103182178	103321129	138952	2	686117	NM_001134702	-512
chr1	275912215	275912614	400	*	*	-0.858985750659117	Distal Intergenic	1	275847064	275906686	59623	2	29653	NM_017274	-5529
chr6	6939251	6939650	400	*	*	-0.713820310322805	Distal Intergenic	6	6794808	6842758	47951	2	171011	NM_133426	-96493
chr3	148379992	148380391	400	*	*	-0.845658719533531	Distal Intergenic	3	148386185	148397851	11667	1	117558	NM_057209	-5794
chr13	109629434	109629833	400	*	*	-0.572713811273413	Distal Intergenic	13	109646455	109652229	5775	1	498316	NM_001109085	-16622
chr1	226091624	226092023	400	*	*	-0.623918825107073	Promoter (<=1kb)	1	226091774	226108332	16559	1	286922	NM_173137	0
chr2	257274757	257275156	400	*	*	-1.19272487348376	Distal Intergenic	2	257293161	257376756	83596	2	365960	NM_001037210	101600
chr12	1112981	1113380	400	*	*	-0.682902082025213	Intron (NM_001109060/498130, intron 1 of 13)	12	1023611	1195579	171969	2	498130	NM_001109060	82199
chr8	68589199	68589598	400	*	*	-0.986699786882231	Intron (NM_013095/25631, intron 3 of 8)	8	68526095	68563018	36924	1	171435	NM_134398	63104
chr4	158114885	158115284	400	*	*	-1.08661559742296	Intron (NM_053889/116669, intron 6 of 51)	4	158088533	158219525	130993	1	116669	NM_053889	26352
chr9	81318962	81319361	400	*	*	-0.754294510184707	Intron (NM_001191810/301509, intron 3 of 34)	9	81194106	81400987	206882	2	301509	NM_001191810	81626
chr18	41402182	41402581	400	*	*	-1.12405258515401	Distal Intergenic	18	41022555	41154885	132331	1	361323	NM_001004276	379627
chr3	124507095	124507494	400	*	*	-0.659933727579849	Distal Intergenic	3	124515978	124531316	15339	1	24686	NM_012631	-8484
chr20	3554711	3555110	400	*	*	-0.831015743115311	Promoter (<=1kb)	20	3555135	3574959	19825	1	25678	NM_001166022	-25
chr5	72885952	72886351	400	*	*	-1.14052426026639	Distal Intergenic	5	72283311	72287669	4359	2	114505	NM_053713	-598283
chr19	61451642	61452041	400	*	*	-1.07364171200801	Intron (NM_145098/246331, intron 10 of 17)	19	61332351	61484110	151760	1	246331	NM_145098	119291
chr13	97034902	97035301	400	*	*	-0.763411336887637	Intron (NM_001109079/305012, intron 2 of 14)	13	96775356	97173469	398114	2	305012	NM_001109079	138168
chr13	78852207	78852606	400	*	*	-0.597741090154136	Promoter (<=1kb)	13	78852523	78855844	3322	1	81714	NR_002704	0
chr11	33621534	33621933	400	*	*	-0.580812777773994	Distal Intergenic	11	33570256	33570351	96	1	100314132	NR_032753	51278
chr13	89797558	89797957	400	*	*	-0.605225896428315	Promoter (<=1kb)	13	89797800	89805561	7762	1	83586	NM_031777	0
chr7	126570037	126570436	400	*	*	-0.776588274049929	Distal Intergenic	7	126590212	126590306	95	1	100314224	NR_031804	-19776
chr11	89007573	89007972	400	*	*	-0.69072802002817	Promoter (<=1kb)	11	89008008	89009146	1139	1	25695	NM_013154	-36
chr2	266264307	266264706	400	*	*	-1.18013325635565	Distal Intergenic	2	266315036	266431218	116183	1	362065	NM_199408	-50330
chr13	107889668	107890067	400	*	*	-0.624981027835024	Distal Intergenic	13	107691921	107886476	194556	2	170899	NM_172041	-3192
chr20	7920766	7921165	400	*	*	-0.7168256712318	Intron (NM_001098216/294299, intron 2 of 11)	20	7911562	7930949	19388	2	294299	NM_001098216	9784
chr13	72744129	72744528	400	*	*	-0.59181606141262	Promoter (<=1kb)	13	72742210	72744302	2093	2	498256	NM_001025137	0
chr12	38876337	38876736	400	*	*	-0.615600043800479	Distal Intergenic	12	38894847	38916234	21388	2	690137	NM_001271309	39498
chr3	11960921	11961320	400	*	*	-0.689613749585609	Intron (NM_001109885/362115, intron 5 of 13)	3	11921715	11971327	49613	1	362115	NM_001109885	39206
chr13	70076689	70077088	400	*	*	-0.721558294538612	Intron (NM_001105957/289080, intron 1 of 19)	13	70157522	70165545	8024	1	498251	NM_001017492	-80434
chr11	72435019	72435418	400	*	*	-0.966212076094741	Distal Intergenic	11	72164566	72378983	214418	2	25252	NM_012788	-56036
chr13	44712106	44712505	400	*	*	-0.891709394787897	Distal Intergenic	13	44719335	44719401	67	1	102466618	NR_106676	-6830
chr6	28255652	28256051	400	*	*	-0.694116855305917	Intron (NM_001003958/444984, intron 2 of 21)	6	28235695	28340577	104883	1	444984	NM_001003958	19957
chr14	85951498	85951897	400	*	*	-0.802344104374777	Promoter (<=1kb)	14	85947763	85951891	4129	2	498406	NM_001077659	0
chr4	113867110	113867509	400	*	*	-0.638605648964522	Promoter (<=1kb)	4	113867398	113883713	16316	1	312478	NM_001107866	0
chr14	86387497	86387896	400	*	*	-0.650256975934089	Promoter (<=1kb)	14	86379010	86387608	8599	2	289780	NM_001004211	0
chr17	55146105	55146504	400	*	*	-0.722422173649028	Distal Intergenic	17	55008265	55129555	121291	1	307024	NM_001107358	137840
chr14	84538621	84539020	400	*	*	-0.620328098797455	Distal Intergenic	14	84496470	84499244	2775	1	60584	NM_022196	42151
chr13	69135102	69135501	400	*	*	-0.571164571372724	Promoter (<=1kb)	13	69135529	69194335	58807	1	289085	NM_001191671	-28
chr5	155838874	155839273	400	*	*	-0.652526591084645	Distal Intergenic	5	155794229	155797614	3386	1	690206	NM_001109567	44645
chr8	125247150	125247549	400	*	*	-1.16696822976852	Distal Intergenic	8	124312829	124398864	86036	2	81810	NM_031132	-848286
chr1	236947073	236947472	400	*	*	-0.574224066003858	Distal Intergenic	1	237065753	237067553	1801	1	691398	NM_001168584	-118281
chr4	120287282	120287681	400	*	*	-0.784466869504645	Intron (NM_001109249/500255, intron 4 of 5)	4	120194335	120390187	195853	2	500255	NM_001109249	102506
chr19	43301957	43302356	400	*	*	-0.644402506419751	Distal Intergenic	19	43274493	43290363	15871	2	64442	NM_031695	-11594
chr8	76651763	76652162	400	*	*	-0.915890165170873	Intron (NM_173101/25484, intron 1 of 26)	8	76644715	76840240	195526	1	25484	NM_173101	7048
chr7	117372536	117372935	400	*	*	-0.627405174794655	Distal Intergenic	7	117353954	117369159	15206	2	116684	NM_053904	-3377
chr13	100415636	100416035	400	*	*	-0.870246499523093	Distal Intergenic	13	100300042	100405339	105298	2	360891	NM_001012150	-10297
chr13	73638045	73638444	400	*	*	-0.598200073141016	Distal Intergenic	13	73670649	73704668	34020	2	246314	NM_145092	66224
chr6	7314462	7314861	400	*	*	-0.584726509044345	Distal Intergenic	6	7417421	7421456	4036	2	298765	NM_001036626	106595
chr13	77844778	77845177	400	*	*	-0.66587344711259	Intron (NM_001107189/304913, intron 18 of 21)	13	77829389	77896741	67353	2	304913	NM_001107189	51564
chr14	72275874	72276273	400	*	*	-0.745987418542185	Distal Intergenic	14	72011518	72025137	13620	2	305423	NM_001107221	-250737
chr14	83826984	83827383	400	*	*	-0.65358616829899	Distal Intergenic	14	83755142	83776863	21722	2	289734	NM_001013049	-50121
chr13	109787760	109788159	400	*	*	-1.122683945502	Distal Intergenic	13	109768019	109770199	2181	2	498311	NM_001109084	-17561
chr15	18874491	18874890	400	*	*	-1.04649875782368	Intron (NM_001107288/306204, intron 1 of 44)	15	18750156	18882959	132804	2	306204	NM_001107288	8069
chr1	134926360	134926759	400	*	*	-0.660133262600266	Distal Intergenic	1	134760828	134871168	110341	2	308738	NM_001107523	-55192
chr3	171324201	171324600	400	*	*	-0.666373943126465	Distal Intergenic	3	171295671	171302498	6828	2	311676	NM_001107807	-21703
chr1	177495351	177495750	400	*	*	-0.716604366906937	Promoter (<=1kb)	1	177495782	177706863	211082	1	361630	NM_001198589	-32
chr1	176195292	176195691	400	*	*	-1.0211851722071	Distal Intergenic	1	175883362	175895510	12149	2	361628	NM_001017374	-299782
chr14	83805154	83805553	400	*	*	-0.853503488035876	Distal Intergenic	14	83755142	83776863	21722	2	289734	NM_001013049	-28291
chr13	70574607	70575006	400	*	*	-0.572452612643288	Exon (NM_001100640/192362, exon 20 of 24)	13	70566643	70626252	59610	2	192362	NM_001100640	51246
chr14	80025043	80025442	400	*	*	-0.921426854540586	Distal Intergenic	14	79923132	79987915	64784	2	140935	NM_080900	-37128
chr7	25093172	25093571	400	*	*	-0.641838479909655	Intron (NM_001106774/299694, intron 3 of 6)	7	25039336	25111118	71783	1	299694	NM_001106774	53836
chr12	36769591	36769990	400	*	*	-0.592425503185372	Distal Intergenic	12	36694957	36761445	66489	1	25073	NM_031541	74634
chr5	135989200	135989599	400	*	*	-0.639942597593352	Distal Intergenic	5	135997725	136002900	5176	2	58936	NM_022187	13301
chr7	25101722	25102121	400	*	*	-0.621607629829725	Intron (NM_001106774/299694, intron 4 of 6)	7	25039336	25111118	71783	1	299694	NM_001106774	62386
chr11	26910050	26910449	400	*	*	-0.625394452249365	Distal Intergenic	11	27004335	27016687	12353	1	288309	NM_001191592	-93886
chr2	24059615	24060014	400	*	*	-0.914764099590008	Intron (NM_001107646/309969, intron 1 of 25)	2	24024834	24225514	200681	1	309969	NM_001107646	34781
chr12	37002662	37003061	400	*	*	-0.855459536419191	Intron (NM_001108334/360801, intron 21 of 46)	12	37038733	37047628	8896	2	689711	NM_001109547	44567
chr19	59328535	59328934	400	*	*	-0.630126429597485	Distal Intergenic	19	58823836	58862926	39091	1	59324	NM_021688	504699
chr12	6833037	6833436	400	*	*	-0.637626777224665	Distal Intergenic	12	6854930	6879112	24183	2	29624	NM_017260	45676
chr4	83115916	83116315	400	*	*	-0.774383139673864	Distal Intergenic	4	82776746	82832586	55841	1	246244	NM_001004199	339170
chr1	86987864	86988263	400	*	*	-0.660965330716285	Distal Intergenic	1	86996093	87006776	10684	1	80846	NM_001134760	-7830
chr14	88746495	88746894	400	*	*	-0.958168145533133	Intron (NM_001170459/360980, intron 14 of 28)	14	88673922	88846871	172950	2	360980	NM_001170459	99977
chr17	87447950	87448349	400	*	*	-0.999793615413502	Distal Intergenic	17	87725978	87849729	123752	2	307178	NM_001191693	401380
chr13	100491829	100492228	400	*	*	-0.606414786045562	Distal Intergenic	13	100431390	100450209	18820	2	89789	NM_134453	-41620
chr17	23757551	23757950	400	*	*	-0.855430882042105	Intron (NM_214457/306844, intron 11 of 13)	17	23775220	23792353	17134	2	361227	NM_001108411	34403
chr20	10830657	10831056	400	*	*	-0.69439794160904	Intron (NM_001127683/499413, intron 2 of 8)	20	10757172	10842370	85199	2	499413	NM_001127683	11314
chr15	106471132	106471531	400	*	*	-1.22698620432181	Intron (NM_001107287/306183, intron 1 of 25)	15	106434177	106625837	191661	1	306183	NM_001107287	36955
chr14	108008775	108009174	400	*	*	-0.722238512828346	Distal Intergenic	14	108013281	108048950	35670	1	85252	NM_053490	-4107
chr10	16943821	16944220	400	*	*	-0.694610891871052	Distal Intergenic	10	16970642	16973425	2784	1	114856	NM_053769	-26422
chr6	147469308	147469707	400	*	*	-0.977289613662567	Distal Intergenic	6	147374003	147392529	18527	1	314539	NM_001191775	95305
chr2	25135541	25135940	400	*	*	-0.693755890329524	Distal Intergenic	2	25141471	25153334	11864	2	29625	NM_139183	17394
chr4	132586785	132587184	400	*	*	-0.987604574582885	Distal Intergenic	4	132689623	132740823	51201	2	312603	NM_001107879	153639
chr4	82906194	82906593	400	*	*	-0.764702300487599	Distal Intergenic	4	82776746	82832586	55841	1	246244	NM_001004199	129448
chr1	129246058	129246457	400	*	*	-0.724313694283127	Distal Intergenic	1	128924921	129207049	282129	1	25718	NM_052807	321137
chr12	9092634	9093033	400	*	*	-0.876472184259692	Intron (NM_001309381/54251, intron 10 of 12)	12	9034409	9205886	171478	1	54251	NM_019306	58225
chr7	11743761	11744160	400	*	*	-0.836556792925313	Intron (NM_001109609/690755, intron 1 of 1)	7	11737293	11746703	9411	1	690755	NM_001109609	6468
chr13	60496444	60496843	400	*	*	-0.609659360126549	Promoter (<=1kb)	13	60403771	60496511	92741	2	304832	NM_001024769	0
chr13	110484649	110485048	400	*	*	-0.685009010167006	Distal Intergenic	13	110511546	110524750	13205	1	114482	NM_053691	-26498
chr7	144441361	144441760	400	*	*	-0.884502201794253	Distal Intergenic	7	144345120	144345621	502	2	102216270	NR_104335	-95740
chr7	98903087	98903486	400	*	*	-0.714424531489577	Intron (NM_001130563/362918, intron 4 of 15)	7	98820806	98960736	139931	2	362918	NM_001130563	57250
chr13	78885800	78886199	400	*	*	-0.584118895418509	Promoter (<=1kb)	13	78886163	78901025	14863	1	289150	NM_001033061	0
chr1	177251022	177251421	400	*	*	-0.668807481014792	Promoter (1-2kb)	1	177249302	177405143	155842	1	57341	NM_020656	1720
chr19	59717778	59718177	400	*	*	-0.846538676910714	Distal Intergenic	19	59863421	59873411	9991	2	266601	NM_152935	155234
chr14	80034952	80035351	400	*	*	-0.630314324560705	Distal Intergenic	14	79923132	79987915	64784	2	140935	NM_080900	-47037
chr14	77101813	77102212	400	*	*	-0.746829874024579	Intron (NM_001191551/501925, intron 3 of 11)	14	77079402	77192702	113301	1	501925	NM_001191551	22411
chr12	38330802	38331201	400	*	*	-0.723240584731312	Distal Intergenic	12	38345456	38451663	106208	1	65201	NM_031745	-14255
chr17	19364631	19365030	400	*	*	-0.832989862856659	Intron (NM_012726/25049, intron 3 of 6)	17	19160994	19533814	372821	1	25049	NM_012726	203637
chr13	42010969	42011368	400	*	*	-0.925670517506856	Promoter (2-3kb)	13	42008842	42009738	897	1	288995	NM_001100943	2127
chr7	35378977	35379376	400	*	*	-0.62163244436227	Distal Intergenic	7	35472102	35543759	71658	1	314751	NM_001108084	-92726
chr3	23121236	23121635	400	*	*	-0.923737268540264	Distal Intergenic	3	23150352	23150468	117	1	100314292	NR_031898	-28717
chr14	88781416	88781815	400	*	*	-0.916900266390156	Intron (NM_001170459/360980, intron 7 of 28)	14	88673922	88846871	172950	2	360980	NM_001170459	65056
chr18	31094781	31095180	400	*	*	-0.77706928551947	Promoter (<=1kb)	18	31094965	31098536	3572	1	361313	NM_001014149	0
chr9	38142498	38142897	400	*	*	-0.644317140415744	Distal Intergenic	9	38297253	38351024	53772	1	363212	NM_001108792	-154356
chr19	56054027	56054426	400	*	*	-0.640414557924586	Promoter (<=1kb)	19	56040527	56054142	13616	2	307923	NM_001107440	0
chr10	38648548	38648947	400	*	*	-0.747264403430424	Distal Intergenic	10	38601624	38642397	40774	2	266759	NM_153629	-6151
chr1	256594723	256595122	400	*	*	-0.648603937965125	Exon (NM_001354115/309499, exon 48 of 53)	1	256585899	256734727	148829	2	309499	NM_001354115	139605
chr2	196153757	196154156	400	*	*	-0.951177320641949	Intron (NM_031083/81747, intron 3 of 12)	2	196139755	196171782	32028	1	81747	NM_031083	14002
chr19	55106584	55106983	400	*	*	-0.590369184597493	Intron (NM_001242627/691504, intron 2 of 10)	19	55094585	55150686	56102	1	691504	NM_001242627	11999
chr14	83776735	83777134	400	*	*	-0.601480746638388	Promoter (<=1kb)	14	83755142	83776863	21722	2	289734	NM_001013049	0
chr19	54722241	54722640	400	*	*	-0.674593220361031	Promoter (<=1kb)	19	54693959	54722563	28605	2	50719	NM_017353	0
chr9	117594285	117594684	400	*	*	-0.787411704845168	Intron (NM_053927/116724, intron 3 of 22)	9	117538346	117666407	128062	1	116724	NM_053927	55939
chr10	16878847	16879246	400	*	*	-0.821288100172384	Distal Intergenic	10	16769857	16792930	23074	2	94170	NM_053578	-85917
chr19	59768866	59769265	400	*	*	-0.567729495652158	Distal Intergenic	19	59863421	59873411	9991	2	266601	NM_152935	104146
chr13	52973032	52973431	400	*	*	-0.662529368734635	Distal Intergenic	13	52976522	53022955	46434	1	289397	NM_001105990	-3091
chr12	22081776	22082175	400	*	*	-0.627369512715113	Promoter (<=1kb)	12	22082065	22118220	36156	1	304375	NM_001107131	0
chr14	86102085	86102484	400	*	*	-0.727810436098248	Promoter (<=1kb)	14	86101332	86111323	9992	1	305494	NM_001100970	753
chr9	27188669	27189068	400	*	*	-0.801694738972161	Distal Intergenic	9	27068505	27107713	39209	1	301295	NM_001122947	120164
chr15	106715584	106715983	400	*	*	-0.912969931478141	Intron (NM_001127494/361092, intron 1 of 10)	15	106629258	106722039	92782	2	361092	NM_001127494	6056
chr7	11176381	11176780	400	*	*	-0.955261561959611	Intron (NM_031567/29228, intron 9 of 9)	7	11191127	11195866	4740	2	314644	NM_001025006	19086
chr9	17094729	17095128	400	*	*	-0.596541969389232	Intron (NM_001108203/316233, intron 2 of 11)	9	17086475	17110770	24296	1	316233	NM_001108203	8254
chr4	131920218	131920617	400	*	*	-0.605794079580506	Distal Intergenic	4	132068581	132111092	42512	2	297481	NM_001106612	190475
chr12	28659463	28659862	400	*	*	-1.15136774056063	Intron (NM_001025112/288611, intron 1 of 10)	12	28382331	29268073	885743	1	288611	NM_001025112	277132
chr5	166828712	166829111	400	*	*	-0.661914438161461	Distal Intergenic	5	166870011	166872154	2144	1	100125366	NR_144446	-40900
chr13	109996773	109997172	400	*	*	-0.658039076885843	Promoter (<=1kb)	13	109990294	109997092	6799	2	289380	NM_001002851	0
chr6	9173119	9173518	400	*	*	-0.656751369618527	Distal Intergenic	6	8952572	8955888	3317	2	366542	NM_001191908	-217231
chr7	118414997	118415396	400	*	*	-0.911940575893358	Distal Intergenic	7	118157094	118396728	239635	2	362950	NM_001079895	-18269
chr5	126471705	126472104	400	*	*	-0.83011863313789	Distal Intergenic	5	126511350	126648684	137335	1	84354	NM_053358	-39246
chr1	242571094	242571493	400	*	*	-0.950754266662214	Promoter (1-2kb)	1	242572558	242577817	5260	1	361744	NM_001007738	-1065
chr13	100816823	100817222	400	*	*	-0.619618810373954	Distal Intergenic	13	100715258	100740728	25471	2	305105	NM_001107203	-76095
chr4	1331575	1331974	400	*	*	-1.07168898050176	Distal Intergenic	4	1355820	1356761	942	1	300551	NM_001000442	-23846
chr12	1081484	1081883	400	*	*	-0.709366026984315	Intron (NM_001109060/498130, intron 2 of 13)	12	1023611	1195579	171969	2	498130	NM_001109060	113696
chr4	120732848	120733247	400	*	*	-0.626499292311012	Intron (NM_138502/29254, intron 3 of 7)	4	120778580	120784807	6228	2	297432	NM_001005902	51560
chr5	127949677	127950076	400	*	*	-0.80751508014779	Distal Intergenic	5	127925726	127936516	10791	1	298377	NM_001106674	23951
chr5	58397141	58397540	400	*	*	-0.760273398134888	Intron (NM_001108004/313811, intron 3 of 4)	5	58393233	58401879	8647	1	313811	NM_001108004	3908
chr7	77825232	77825631	400	*	*	-0.872859604070325	Intron (NM_144762/140720, intron 2 of 2)	7	77763246	77836534	73289	1	140720	NM_144762	61986
chr14	59735832	59736231	400	*	*	-0.649162139184253	Promoter (<=1kb)	14	59658935	59735450	76516	2	679028	NM_001106631	-382
chr1	185551157	185551556	400	*	*	-0.962848369731635	Distal Intergenic	1	185558036	185569190	11155	2	293160	NM_001013898	17634
chr9	92101272	92101671	400	*	*	-0.747249490027684	Distal Intergenic	9	92305051	92435393	130343	2	316575	NM_001031659	333722
chr1	21854470	21854869	400	*	*	-0.638220810612028	Promoter (<=1kb)	1	21851658	21854773	3116	2	64032	NM_022266	0
chr1	175787342	175787741	400	*	*	-0.740247029492423	Intron (NM_001105210/308899, intron 1 of 20)	1	175681960	175796040	114081	2	308899	NM_001105210	8299
chr4	144847141	144847540	400	*	*	-0.723429515898379	Intron (NM_001191975/500287, intron 1 of 21)	4	144639491	144869125	229635	2	500287	NM_001191975	21585
chr5	101294239	101294638	400	*	*	-0.882688413482428	Distal Intergenic	5	101304982	101405656	100675	2	298186	NM_001106665	111018
chr13	104284287	104284686	400	*	*	-0.543035889150502	Promoter (<=1kb)	13	104284660	104321455	36796	1	63995	NM_001105734	0
chr9	93511283	93511682	400	*	*	-0.741762752142269	Distal Intergenic	9	93545396	93549435	4040	1	29222	NM_021740	-33714
chr5	58841054	58841453	400	*	*	-0.806268889017728	Distal Intergenic	5	58937615	58943358	5744	1	29460	NM_031578	-96162
chr1	249312179	249312578	400	*	*	-0.610757065038026	Intron (NM_001105731/54286, intron 5 of 16)	1	249574954	249578520	3567	1	309338	NM_001107586	-262376
chr10	64526605	64527004	400	*	*	-0.74197059353572	Intron (NM_001108285/360577, intron 1 of 7)	10	64412833	64550145	137313	2	360577	NM_001108285	23141
chr6	92141431	92141830	400	*	*	-0.86250963645711	Intron (NM_001192016/503027, intron 28 of 30)	6	92077380	92121351	43972	2	314198	NM_001025121	-20080
chr17	13247348	13247747	400	*	*	-1.1069957002341	Distal Intergenic	17	13391474	13393219	1746	2	291005	NM_001077640	145472
chr1	2545272	2545671	400	*	*	-0.670190585104303	Intron (NM_001108458/361450, intron 1 of 7)	1	2333823	2627475	293653	2	361450	NM_001108458	81804
chrX	26562649	26563048	400	*	*	-1.05933795236344	Distal Intergenic	21	26439197	26450495	11299	1	29160	NM_001271076	123452
chr1	56598940	56599339	400	*	*	-0.957416769647886	Distal Intergenic	1	56653929	56683571	29643	2	292406	NM_001169138	84232
chr18	32617508	32617907	400	*	*	-1.06023904861964	Intron (NM_012576/24413, intron 1 of 7)	18	32594958	32609864	14907	1	291610	NM_001106150	22550
chr4	168282916	168283315	400	*	*	-1.01335264284719	Intron (NM_001107892/312781, intron 1 of 19)	4	168194927	168297373	102447	2	312781	NM_001107892	14058
chr7	11166210	11166609	400	*	*	-0.592981354596027	Intron (NM_031567/29228, intron 2 of 9)	7	11152038	11177664	25627	1	29228	NM_031567	14172
chr1	201538921	201539320	400	*	*	-0.884074938600578	Intron (NM_031721/65164, intron 3 of 8)	1	201499067	201548508	49442	1	65164	NM_031721	39854
chr13	35673546	35673945	400	*	*	-0.642633542448212	Promoter (<=1kb)	13	35622472	35673449	50978	2	304733	NM_001012023	-97
chr10	10640474	10640873	400	*	*	-0.608572447028763	Distal Intergenic	10	10644572	10690223	45652	1	302934	NM_001106976	-3699
chr19	61632661	61633060	400	*	*	-0.602839184654274	Distal Intergenic	19	61677542	61725537	47996	1	24511	NM_017022	-44482
chr1	81298163	81298562	400	*	*	-0.63993071981745	Promoter (2-3kb)	1	81291763	81295442	3680	2	308428	NM_001014016	-2721
chr13	110677500	110677899	400	*	*	-0.602625750118264	Promoter (<=1kb)	13	110677810	110681683	3874	1	58976	NM_022853	0
chr4	56716906	56717305	400	*	*	-0.630627989838172	Intron (NM_001191862/362332, intron 2 of 47)	4	56711086	56738779	27694	1	362332	NM_001191862	5820
chr1	7219356	7219755	400	*	*	-0.845030097689824	Promoter (<=1kb)	1	7219587	7259536	39950	1	25157	NM_012760	0
chr1	78712649	78713048	400	*	*	-0.834028071688479	Promoter (1-2kb)	1	78710686	78724789	14104	1	292657	NM_175758	1963
chr19	41016354	41016753	400	*	*	-0.736415728034943	Intron (NM_177930/307842, intron 1 of 18)	19	40927007	41029206	102200	2	307842	NM_177930	12453
chr11	78713549	78713948	400	*	*	-0.735763672312762	Distal Intergenic	11	78733046	78861745	128700	2	360731	NM_001108320	147797
chr4	126615581	126615980	400	*	*	-0.569716285664119	Downstream (<=300bp)	4	126522335	126615402	93068	1	362403	NM_001108638	93246
chr14	84496462	84496861	400	*	*	-0.717566580765651	Promoter (<=1kb)	14	84496470	84499244	2775	1	60584	NM_022196	0
chr20	21839114	21839513	400	*	*	-0.690183450428713	Intron (NM_001107624/309728, intron 4 of 11)	20	21640655	21689655	49001	2	309724	NM_001107623	-149459
chr8	119467360	119467759	400	*	*	-0.882986047616302	Intron (NM_001024761/301035, intron 10 of 15)	8	119486888	119523710	36823	2	81685	NM_031053	55951
chr9	15374572	15374971	400	*	*	-0.644071703261953	Promoter (<=1kb)	9	15317413	15375365	57953	2	316211	NM_001136470	394
chr4	118436275	118436674	400	*	*	-0.589584493227392	Distal Intergenic	4	118451752	118472150	20399	2	362391	NM_001100749	35476
chr2	148375825	148376224	400	*	*	-0.765722694269269	Distal Intergenic	2	148608056	148655263	47208	1	499624	NM_001191960	-231832
chr13	36275849	36276248	400	*	*	-0.859586302974106	Promoter (1-2kb)	13	36257220	36274146	16927	2	170824	NM_133314	-1703
chr8	111219396	111219795	400	*	*	-0.753548177831577	Intron (NM_031717/65157, intron 5 of 9)	8	111210811	111226212	15402	1	65157	NM_031717	8585
chr4	151103230	151103629	400	*	*	-0.622359794913745	Intron (NM_012517/24239, intron 3 of 46)	4	150641066	151269159	628094	2	24239	NM_012517	165530
chr19	38385612	38386011	400	*	*	-0.844951905274611	Distal Intergenic	19	38397466	38409924	12459	1	291996	NM_199086	-11455
chr13	36945311	36945710	400	*	*	-0.747350654477476	Distal Intergenic	13	37266413	37279866	13454	2	288985	NM_178091	334156
chr1	21762457	21762856	400	*	*	-0.927901647782122	Intron (NM_053535/85496, intron 1 of 24)	1	21748236	21811969	63734	1	85496	NM_053535	14221
chr10	65820488	65820887	400	*	*	-0.680784288696984	Promoter (<=1kb)	10	65811455	65820538	9084	2	303330	NM_001008334	0
chr4	118800786	118801185	400	*	*	-0.734356066951812	Distal Intergenic	4	118814284	118834955	20672	1	297416	NM_001106606	-13099
chr4	149267969	149268368	400	*	*	-0.796934435351963	Intron (NM_001033882/24772, intron 3 of 3)	4	149261044	149273891	12848	1	24772	NM_001033883	6925
chr13	96604076	96604475	400	*	*	-1.13831836947114	Distal Intergenic	13	96303825	96414404	110580	1	289280	NM_001105977	300251
chr13	100672493	100672892	400	*	*	-0.570435154596058	Promoter (<=1kb)	13	100666074	100672731	6658	2	58970	NM_053323	0
chr8	32944167	32944566	400	*	*	-0.93507023549793	Distal Intergenic	8	33104628	33121002	16375	2	100362981	NM_001245924	176436
chr4	115957416	115957815	400	*	*	-0.791626419461595	Distal Intergenic	4	115713004	115901873	188870	1	312492	NM_001107869	244412
chr5	155788734	155789133	400	*	*	-0.750685508023349	Distal Intergenic	5	155794229	155797614	3386	1	690206	NM_001109567	-5096
chr2	141588187	141588586	400	*	*	-1.04922599486503	Distal Intergenic	2	141451234	141527016	75783	1	84482	NM_001191846	136953
chr10	40359093	40359492	400	*	*	-0.85008399511836	Intron (NM_024156/79125, intron 2 of 25)	10	40320581	40375605	55025	2	79125	NM_024156	16113
chr11	65845157	65845556	400	*	*	-0.820417446025614	Promoter (<=1kb)	11	65792201	65845375	53175	2	79210	NM_024369	0
chr4	174172752	174173151	400	*	*	-0.799382877978361	Intron (NM_001012234/497197, intron 2 of 12)	4	174125178	174180729	55552	2	497197	NM_001012234	7578
chr8	6794125	6794524	400	*	*	-1.05456715071464	Distal Intergenic	8	6811543	6917534	105992	1	89823	NM_053559	-17019
chr14	84527987	84528386	400	*	*	-0.754970295282712	Distal Intergenic	14	84496470	84499244	2775	1	60584	NM_022196	31517
chr9	46467506	46467905	400	*	*	-1.11994688283383	Distal Intergenic	9	46657922	46782545	124624	1	301363	NM_001106904	-190017
chr10	84253402	84253801	400	*	*	-0.768113792686556	Distal Intergenic	10	84309430	84619051	309622	1	286975	NM_173311	-55629
chr13	78956849	78957248	400	*	*	-0.759918756364811	Promoter (<=1kb)	13	78912365	78957212	44848	2	304920	NM_001107192	0
chr19	43879344	43879743	400	*	*	-1.02060344736994	Distal Intergenic	19	43826992	43848937	21946	2	307858	NM_001008893	-30407
chr14	17769876	17770275	400	*	*	-0.743311364787847	Distal Intergenic	14	17606001	17616170	10170	2	305244	NM_001107209	-153706
chr11	30797291	30797690	400	*	*	-0.954787392353635	Distal Intergenic	11	30880253	30893262	13010	2	288272	NM_001127523	95572
chr14	104257322	104257721	400	*	*	-1.21276447661831	Intron (NM_001047094/305539, intron 1 of 5)	14	104191517	104290206	98690	1	305539	NM_001047094	65805
chr6	27974840	27975239	400	*	*	-0.589353694041781	Promoter (<=1kb)	6	27975849	28177236	201388	1	362715	NM_001012191	-610
chr10	86956611	86957010	400	*	*	-0.775160336659211	Intron (NM_001004274/360622, intron 1 of 3)	10	86950555	86962563	12009	1	360622	NM_001004274	6056
chr13	93936646	93937045	400	*	*	-0.747656638476258	Promoter (<=1kb)	13	93936989	93962749	25761	1	305000	NM_001107198	0
chr9	42619198	42619597	400	*	*	-0.60761155177007	Promoter (<=1kb)	9	42620006	42659184	39179	1	316325	NM_001108210	-409
chrX	14208416	14208815	400	*	*	-0.931174812291983	Intron (NM_022524/64316, intron 1 of 9)	21	14150038	14220662	70625	2	64316	NM_022524	11847
chr13	48790135	48790534	400	*	*	-0.586777063333672	Promoter (<=1kb)	13	48790509	48813265	22757	1	304786	NM_001107173	0
chr19	59503138	59503537	400	*	*	-0.575329973784569	Distal Intergenic	19	59863421	59873411	9991	2	266601	NM_152935	369874
chr15	59422770	59423169	400	*	*	-1.00385602814251	Distal Intergenic	15	59990131	60056710	66580	2	290370	NM_001106050	633541
chr4	83713617	83714016	400	*	*	-0.608833299476776	Intron (NM_001134621/500131, intron 6 of 11)	4	83466495	83836351	369857	1	500131	NM_001134621	247122
chr14	81183758	81184157	400	*	*	-0.713410016401539	Intron (NM_024357/29424, intron 26 of 66)	14	81105139	81254637	149499	2	29424	NM_024357	70480
chr19	37300990	37301389	400	*	*	-0.755929960856181	Promoter (2-3kb)	19	37284925	37303788	18864	2	291964	NM_001191600	2399
chr10	106229423	106229822	400	*	*	-0.700345120382488	Intron (NM_176856/83788, intron 2 of 7)	10	106241201	106340747	99547	1	83788	NM_031837	-11379
chr6	48866337	48866736	400	*	*	-0.752813257051579	Promoter (<=1kb)	6	48866515	48982368	115854	1	554172	NM_001271261	0
chr14	85088524	85088923	400	*	*	-0.641802698108232	Promoter (<=1kb)	14	84996905	85088523	91619	2	25744	NM_013193	-1
chr5	151309502	151309901	400	*	*	-0.722294579872772	Intron (NM_001013167/313024, intron 1 of 13)	5	151270845	151381238	110394	1	313024	NM_001013167	38657
chr19	32008146	32008545	400	*	*	-0.610973527273396	Distal Intergenic	19	31899087	31942180	43094	2	307774	NM_001191700	-65966
chr13	104490685	104491084	400	*	*	-0.609089792620329	Distal Intergenic	13	104284660	104321455	36796	1	63995	NM_001105734	206025
chr13	81025511	81025910	400	*	*	-0.662239449367241	Distal Intergenic	13	80837974	80856214	18241	2	84493	NM_053433	-169297
chr19	55093353	55093752	400	*	*	-0.553583684819957	Promoter (<=1kb)	19	55094585	55150686	56102	1	691504	NM_001242627	-833
chr3	92765434	92765833	400	*	*	-0.614134369962067	Intron (NM_012924/25406, intron 1 of 19)	3	92696292	92783658	87367	2	25406	NM_012924	17825
chr3	5755908	5756307	400	*	*	-0.73880738114965	Intron (NM_053664/114123, intron 17 of 20)	3	5738236	5800388	62153	2	114123	NM_053664	44081
chr2	53853613	53854012	400	*	*	-0.81576222612566	Distal Intergenic	2	53859738	54007733	147996	1	690163	NM_001127580	-5726
chr14	99770238	99770637	400	*	*	-0.983845508926042	Distal Intergenic	14	99774589	99780964	6376	2	689134	NM_001135020	10327
chr17	87067589	87067988	400	*	*	-0.814785819665163	Distal Intergenic	17	87725978	87849729	123752	2	307178	NM_001191693	781741
chr20	29017365	29017764	400	*	*	-0.622598282304576	Intron (NM_001001507/294559, intron 4 of 8)	20	29009330	29029905	20576	2	294559	NM_001001507	12141
chr19	52566578	52566977	400	*	*	-0.623062525474666	Promoter (<=1kb)	19	52566607	52608819	42213	1	307905	NM_001034146	0
chr1	253110615	253111014	400	*	*	-0.838245927215068	Distal Intergenic	1	253128250	253128336	87	2	100314022	NR_031863	17322
chr13	51198318	51198717	400	*	*	-0.688438978885232	Promoter (2-3kb)	13	51186095	51201331	15237	2	289034	NM_001013871	2614
chr13	108853773	108854172	400	*	*	-0.919236594957099	Distal Intergenic	13	108696336	108841482	145147	2	305064	NM_001107200	-12291
chr15	19839631	19840030	400	*	*	-0.629902123945631	Intron (NM_001011915/289992, intron 3 of 14)	15	19807806	19876389	68584	2	289992	NM_001011915	36359
chr14	45096317	45096716	400	*	*	-0.652622130724277	Distal Intergenic	14	45079655	45082090	2436	1	305355	NM_001146035	16662
chr20	10710709	10711108	400	*	*	-0.572899459681867	Distal Intergenic	20	10670747	10680279	9533	2	59329	NM_021693	-30430
chr13	75059743	75060142	400	*	*	-0.570598573023301	Promoter (<=1kb)	13	75060189	75066815	6627	1	680254	NR_027983	-47
chr10	51866676	51867075	400	*	*	-0.659619263368862	Distal Intergenic	10	51683536	51778986	95451	2	246297	NM_182667	-87690
chr1	85401509	85401908	400	*	*	-0.650564333384891	Distal Intergenic	1	85405499	85408444	2946	2	140655	NM_001169146	6536
chr2	25254619	25255018	400	*	*	-1.02888563995419	Distal Intergenic	2	25222324	25235275	12952	2	116677	NM_053897	-19344
chr14	82350030	82350429	400	*	*	-0.644263091151123	Promoter (<=1kb)	14	82336284	82350045	13762	2	360962	NM_001004424	0
chr7	12503107	12503506	400	*	*	-0.561568331922723	Intron (NM_001108068/314619, intron 6 of 32)	7	12516358	12518684	2327	2	29328	NM_001039849	15178
chr19	52316000	52316399	400	*	*	-0.59743837840016	Promoter (1-2kb)	19	52314030	52332721	18692	1	171112	NM_133581	1970
chr14	77345484	77345883	400	*	*	-0.633725266692828	Distal Intergenic	14	77322040	77343734	21695	1	305428	NM_001107223	23444
chr5	172536309	172536708	400	*	*	-0.697669217395478	Intron (NM_001005544/298676, intron 12 of 13)	5	172489175	172547060	57886	1	298676	NM_001005544	47134
chr4	123727780	123728179	400	*	*	-0.592378223771557	Distal Intergenic	4	123642197	123713319	71123	2	29464	NM_017206	-14461
chr14	88709797	88710196	400	*	*	-0.749679616946954	Intron (NM_001170459/360980, intron 18 of 28)	14	88673922	88846871	172950	2	360980	NM_001170459	136675
chr7	105107419	105107818	400	*	*	-0.794761459762686	Distal Intergenic	7	104670076	104951090	281015	2	314961	NM_001044245	-156329
chr4	126241310	126241709	400	*	*	-0.848173246873512	Intron (NM_001030045/500261, intron 1 of 22)	4	125690234	126299410	609177	2	500261	NM_001030045	57701
chr3	105072710	105073109	400	*	*	-0.697122729531451	Distal Intergenic	3	105203309	105214989	11681	2	50566	NM_019282	141880
chr6	96437974	96438373	400	*	*	-0.612447291388992	Distal Intergenic	6	96439607	96442682	3076	2	314224	NM_001080380	4309
chr1	215719452	215719851	400	*	*	-0.6564611550772	Distal Intergenic	1	215701544	215709313	7770	1	64360	NM_022529	17908
chr9	38278564	38278963	400	*	*	-0.607687569341448	Distal Intergenic	9	38297253	38351024	53772	1	363212	NM_001108792	-18290
chr14	81819101	81819500	400	*	*	-0.621769315775385	Promoter (<=1kb)	14	81819415	81830811	11397	1	360961	NM_001108364	0
chr12	28380854	28381253	400	*	*	-0.646278758832977	Promoter (1-2kb)	12	28382331	29268073	885743	1	288611	NM_001025112	-1078
chr13	89410893	89411292	400	*	*	-0.64902662635504	Distal Intergenic	13	89386019	89396043	10025	1	304966	NM_207603	24874
chr3	164074678	164075077	400	*	*	-0.77434202347835	Distal Intergenic	3	164039731	164055561	15831	2	362275	NM_001108608	-19117
chr1	48911744	48912143	400	*	*	-0.741527277234484	Intron (NM_020093/56816, intron 9 of 10)	1	48719632	48825378	105747	2	170919	NM_133406	-86366
chr13	88346565	88346964	400	*	*	-0.870906111826869	Intron (NM_031764/685781, intron 1 of 15)	13	88316405	88361682	45278	2	685781	NM_031764	14718
chr19	50849072	50849471	400	*	*	-0.711643871900228	Promoter (<=1kb)	19	50848793	51971614	1122822	1	192248	NM_138889	279
chr14	102346774	102347173	400	*	*	-0.796853701734284	Distal Intergenic	14	102290418	102293677	3260	2	498420	NM_001109094	-53097
chr13	80614722	80615121	400	*	*	-0.691610700832935	Promoter (<=1kb)	13	80544789	80614925	70137	2	360865	NR_111961	0
chr6	28318772	28319171	400	*	*	-0.596180970836008	Intron (NM_001003958/444984, intron 5 of 21)	6	28323647	28340577	16931	1	444984	NM_001003957	-4476
chr3	82094891	82095290	400	*	*	-0.723395263136907	3' UTR	3	82081897	82097058	15162	1	311209	NM_001107749	12994
chr14	70121650	70122049	400	*	*	-0.609391641245962	Promoter (<=1kb)	14	70102813	70121797	18985	2	289668	NM_001011910	0
chr18	48339555	48339954	400	*	*	-0.94624934469385	Intron (NM_001008364/361328, intron 3 of 6)	18	48372039	48384645	12607	2	291463	NM_001004215	44691
chr11	70132345	70132744	400	*	*	-0.795060284192006	Intron (NM_147139/257645, intron 3 of 15)	11	70056500	70172164	115665	2	257645	NM_147139	39420
chr19	586003	586402	400	*	*	-0.827023229141147	Distal Intergenic	19	597427	601469	4043	2	246311	NM_145091	15067
chr19	59664682	59665081	400	*	*	-0.790834519559397	Distal Intergenic	19	59863421	59873411	9991	2	266601	NM_152935	208330
chr6	8650036	8650435	400	*	*	-0.95886353443629	Intron (NM_001134463/299521, intron 3 of 10)	6	8886734	8891103	4370	1	78974	NM_023990	-236299
chr14	115352497	115352896	400	*	*	-0.667289363795179	Promoter (<=1kb)	14	115314890	115352562	37673	2	289874	NM_001106023	0
chr13	104993579	104993978	400	*	*	-0.69082714829562	Distal Intergenic	13	105041053	105140780	99728	2	81809	NM_031131	146802
chr12	30165566	30165965	400	*	*	-0.602346820221543	5' UTR	12	30160998	30178346	17349	1	59085	NM_021577	4568
chr10	16260794	16261193	400	*	*	-0.705968638099077	Promoter (1-2kb)	10	16259731	16266068	6338	1	287173	NR_073160	1063
chr13	109740336	109740735	400	*	*	-0.58995831240039	Distal Intergenic	13	109713489	109724865	11377	1	60462	NM_021865	26847
chr19	59471240	59471639	400	*	*	-0.803610544175743	Distal Intergenic	19	59863421	59873411	9991	2	266601	NM_152935	401772
chr4	57663990	57664389	400	*	*	-0.903719939010491	Distal Intergenic	4	57511419	57625147	113729	2	296956	NM_001172127	-38843
chr19	53836585	53836984	400	*	*	-0.776437642226097	Distal Intergenic	19	53723822	53740329	16508	1	307907	NM_001107436	112763
chr13	69376250	69376649	400	*	*	-0.665616055407012	Intron (NM_001105959/289084, intron 2 of 5)	13	69265649	69434447	168799	2	289084	NM_001105959	57798
chr2	141641926	141642325	400	*	*	-0.965799844609688	Distal Intergenic	2	141451234	141527016	75783	1	84482	NM_001191846	190692
chr20	29284670	29285069	400	*	*	-0.584652433841839	Promoter (<=1kb)	20	29284945	29432256	147312	1	365567	NM_199412	0
chr2	198218411	198218810	400	*	*	-0.781429606660967	Distal Intergenic	2	198231353	198300201	68849	1	310677	NM_001107697	-12543
chr2	211203736	211204135	400	*	*	-1.0589664065211	Intron (NM_001191110/83465, intron 1 of 33)	2	211184851	211207458	22608	2	83465	NM_001191110	3323
chr19	30814397	30814796	400	*	*	-0.767052112888679	Intron (NM_001108444/361388, intron 1 of 9)	19	30794290	30903819	109530	1	361388	NM_001108444	20107
chr7	121538600	121538999	400	*	*	-0.815170755369917	Intron (NM_020084/56827, intron 1 of 38)	7	121521787	121619300	97514	1	56827	NM_020084	16813
chr10	16989593	16989992	400	*	*	-1.02065913107152	Distal Intergenic	10	16970642	16973425	2784	1	114856	NM_053769	18951
chr10	16893465	16893864	400	*	*	-0.584823535798455	Distal Intergenic	10	16970642	16973425	2784	1	114856	NM_053769	-76778
chr14	77448915	77449314	400	*	*	-0.682778423645551	Intron (NM_001012151/360953, intron 1 of 10)	14	77402952	77492910	89959	2	360953	NM_001012151	43596
chr9	92105885	92106284	400	*	*	-0.950145621429718	Distal Intergenic	9	92305051	92435393	130343	2	316575	NM_001031659	329109
chr18	74663214	74663613	400	*	*	-1.05809699933673	Intron (NM_019347/54302, intron 3 of 21)	18	74508070	74542077	34008	2	54302	NM_001110270	-121137
chr3	5976167	5976566	400	*	*	-0.648485528225589	Promoter (<=1kb)	3	5811504	5976244	164741	2	296603	NM_001106563	0
chr12	17521928	17522327	400	*	*	-0.761157340584376	Promoter (<=1kb)	12	17489675	17522534	32860	2	360773	NM_001007147	207
chr7	120053526	120053925	400	*	*	-0.608587057867949	Distal Intergenic	7	120067552	120071154	3603	1	315121	NM_001079700	-13627
chr7	120173633	120174032	400	*	*	-0.643621690445033	Promoter (2-3kb)	7	120176530	120230420	53891	1	362956	NM_001013220	-2498
chr7	92349511	92349910	400	*	*	-0.871786228067542	Distal Intergenic	7	92234597	92256100	21504	1	299905	NM_001130539	114914
chr4	55409220	55409619	400	*	*	-0.876153732930456	Distal Intergenic	4	54474663	55399118	924456	2	60590	NM_022202	-10102
chr5	155827998	155828397	400	*	*	-0.776939469202406	Distal Intergenic	5	155794229	155797614	3386	1	690206	NM_001109567	33769
chr19	37555862	37556261	400	*	*	-0.709210869596013	Distal Intergenic	19	37568113	37584842	16730	1	291974	NM_001100660	-11852
chr10	34270596	34270995	400	*	*	-0.746775296486388	Distal Intergenic	10	34277993	34285623	7631	1	246208	NM_172019	-6998
chr13	89559257	89559656	400	*	*	-0.645393425844652	Intron (NM_001126093/685448, intron 1 of 2)	13	89542377	89565813	23437	2	685448	NM_001126093	6157
chr5	166891724	166892123	400	*	*	-0.766189365426871	Distal Intergenic	5	166870011	166872154	2144	1	100125366	NR_144446	21713
chr12	50405704	50406103	400	*	*	-0.8183868737283	Promoter (1-2kb)	12	50390939	50404550	13612	2	25421	NM_012936	-1154
chr1	146267446	146267845	400	*	*	-0.777128360414417	Intron (NM_001100736/361601, intron 1 of 2)	1	146248501	146289465	40965	2	361601	NM_001100736	21620
chr1	218196359	218196758	400	*	*	-0.588934794431476	Distal Intergenic	1	218090750	218100272	9523	2	58919	NM_171992	-96087
chr11	11585700	11586099	400	*	*	-0.600938286282349	Promoter (<=1kb)	11	11062866	11585534	522669	2	84409	NM_032106	-166
chr13	99184338	99184737	400	*	*	-0.559236453395317	Promoter (<=1kb)	13	99184624	99188418	3795	1	364064	NM_001012208	0
chr4	146625618	146626017	400	*	*	-0.67883775229334	Exon (NM_001012097/312647, exon 10 of 18)	4	146598416	146776407	177992	1	312647	NM_001012097	27202
chr1	226838354	226838753	400	*	*	-0.606602038618741	Distal Intergenic	1	226770918	226791861	20944	2	54236	NM_019295	-46493
chr8	68926735	68927134	400	*	*	-0.738838324166001	Intron (NM_001109002/367100, intron 3 of 3)	8	68898291	68966108	67818	2	367100	NM_001109002	38974
chr18	15921151	15921550	400	*	*	-0.65116323804584	Promoter (<=1kb)	18	15914476	15921681	7206	2	360204	NM_182955	131
chr20	7821844	7822243	400	*	*	-0.751171888581368	Intron (NM_013141/25682, intron 1 of 7)	20	7818289	7883482	65194	1	25682	NM_013141	3555
chr13	70753446	70753845	400	*	*	-0.700632104868571	Intron (NM_053966/117036, intron 1 of 27)	13	70656727	70783515	126789	2	117036	NM_053966	29670
chr13	52351705	52352104	400	*	*	-0.976483399019206	Distal Intergenic	13	52207435	52256196	48762	2	304817	NM_001107180	-95509
chr5	143014630	143015029	400	*	*	-0.910413116995426	Distal Intergenic	5	143028031	143053418	25388	1	362593	NM_001025736	-13002
chr13	96270654	96271053	400	*	*	-0.612046671334548	Distal Intergenic	13	96229686	96238474	8789	2	117280	NM_057139	-32180
chr13	67165396	67165795	400	*	*	-0.994381838801158	Intron (NM_133551/24653, intron 2 of 17)	13	67062253	67206688	144436	2	24653	NM_133551	40893
chr13	83123313	83123712	400	*	*	-0.750186329141547	Distal Intergenic	13	83073544	83102396	28853	1	289178	NM_001105965	49769
chr8	99995613	99996012	400	*	*	-0.939173403926968	Intron (NM_001142915/300901, intron 1 of 18)	8	99977334	100059735	82402	1	300901	NM_175869	18279
chr11	14247670	14248069	400	*	*	-1.04021333750611	Distal Intergenic	11	14254047	14304685	50639	2	170637	NM_130821	56616
chr6	35314346	35314745	400	*	*	-0.582073806487286	Distal Intergenic	6	35319101	35321458	2358	1	298878	NM_001106716	-4356
chr5	146787283	146787682	400	*	*	-0.639918218797226	Distal Intergenic	5	146792358	146795363	3006	2	362604	NM_001108682	7681
chr1	85172529	85172928	400	*	*	-0.638881979008889	Intron (NM_001106238/292756, intron 1 of 9)	1	85162462	85201746	39285	1	292756	NM_001106238	10067
chr19	55037714	55038113	400	*	*	-0.574510988689118	Distal Intergenic	19	55094585	55150686	56102	1	691504	NM_001242627	-56472
chr7	12348083	12348482	400	*	*	-0.583834695782206	Promoter (<=1kb)	7	12331415	12348187	16773	2	362838	NM_001108736	0
chr9	19532213	19532612	400	*	*	-0.943996271855042	Intron (NM_175578/140666, intron 4 of 4)	9	19469915	19476565	6651	2	316249	NM_001012744	-55648
chr11	79206983	79207382	400	*	*	-1.00324981629401	Intron (NM_001013864/288010, intron 11 of 11)	11	79380523	79380608	86	2	100314152	NR_031834	173226
chr5	74618076	74618475	400	*	*	-0.829503502648498	Distal Intergenic	5	74649765	74788053	138289	1	103692368	NM_001305995	-31290
chr14	78902930	78903329	400	*	*	-0.745237043651396	Promoter (<=1kb)	14	78679214	78902063	222850	2	117256	NM_057116	-867
chr7	105906411	105906810	400	*	*	-0.974406676446352	Distal Intergenic	7	105353899	105592804	238906	2	29241	NM_017142	-313607
chr13	83848180	83848579	400	*	*	-0.632194362880472	Distal Intergenic	13	83805244	83842018	36775	2	360871	NM_001007728	-6162
chr13	103157300	103157699	400	*	*	-0.541921233549534	Promoter (<=1kb)	13	103157834	103228411	70578	1	289350	NM_001040154	-135
chr20	55253443	55253842	400	*	*	-0.634401358812309	Promoter (<=1kb)	20	55253686	55556473	302788	1	309887	NM_001277057	0
chr16	9469090	9469489	400	*	*	-0.677590682707804	Distal Intergenic	16	9563218	9613503	50286	1	306279	NM_001107297	-93729
chr19	39257311	39257710	400	*	*	-0.58814590864283	Promoter (<=1kb)	19	39257586	39259728	2143	1	192180	NM_138847	0
chr13	77816783	77817182	400	*	*	-0.814265446547247	Intron (NM_001162897/100302372, intron 2 of 2)	13	77784807	77822332	37526	1	100302372	NM_001162898	31976
chr14	79013694	79014093	400	*	*	-0.866452443291203	Promoter (<=1kb)	14	79013808	79015108	1301	1	364183	NM_001100766	0
chr19	52368096	52368495	400	*	*	-0.762588879289396	Intron (NM_134462/171496, intron 2 of 29)	19	52347480	52404607	57128	1	171496	NM_134462	20616
chr19	58139406	58139805	400	*	*	-0.827918737770882	Distal Intergenic	19	58236216	58399816	163601	2	361442	NM_001009704	260011
chr10	39446612	39447011	400	*	*	-0.631605579896034	Intron (NM_001108275/360526, intron 5 of 15)	10	39435227	39464134	28908	1	360526	NM_001108275	11385
chr4	16030716	16031115	400	*	*	-0.691708841291129	Intron (NM_012919/25399, intron 3 of 38)	4	15710794	16130563	419770	2	25399	NM_001110848	99448
chr9	49950495	49950894	400	*	*	-0.782281754152645	Promoter (<=1kb)	9	49921053	49950071	29019	2	63839	NM_031677	-424
chr16	7791395	7791794	400	*	*	-0.674133071944891	Downstream (<=300bp)	16	7760640	7791286	30647	1	306262	NM_001012047	30755
chr13	86743440	86743839	400	*	*	-0.659916799028156	Distal Intergenic	13	86386834	86671458	284625	2	304947	NM_001134862	-71982
chr7	119141818	119142217	400	*	*	-0.639928521164473	Distal Intergenic	7	119144350	119158173	13824	2	79462	NM_053331	15956
chr14	104975645	104976044	400	*	*	-0.682971889914213	Promoter (<=1kb)	14	104921633	104975595	53963	2	305544	NM_001305127	-50
chr12	23840801	23841200	400	*	*	-0.54205600462906	Promoter (<=1kb)	12	23839390	23841051	1662	2	24471	NM_031970	0
chr5	155832836	155833235	400	*	*	-0.663629430383505	Distal Intergenic	5	155794229	155797614	3386	1	690206	NM_001109567	38607
chr3	5800796	5801195	400	*	*	-0.6162133204085	Promoter (<=1kb)	3	5738236	5800388	62153	2	114123	NM_053664	-408
chr7	117249026	117249425	400	*	*	-0.876134245734116	Exon (NM_001164308/64204, exon 12 of 32)	7	117230319	117254765	24447	2	64204	NM_001164308	5340
chr2	77592061	77592460	400	*	*	-0.918558311476042	Intron (NM_022300/64160, intron 1 of 3)	2	77586424	77632626	46203	2	64160	NM_022300	40166
chr4	100080856	100081255	400	*	*	-0.561325829792008	Intron (NM_001109241/500200, intron 2 of 2)	4	100067341	100099517	32177	2	500200	NM_001109241	18262
chr12	22136982	22137381	400	*	*	-0.61916589516394	Promoter (1-2kb)	12	22127393	22138382	10990	2	360779	NM_001127551	1001
chr6	93268622	93269021	400	*	*	-0.824984133175999	Distal Intergenic	6	93281408	93358840	77433	1	257646	NM_001271054	-12387
chr4	175064188	175064587	400	*	*	-0.751456903620105	Distal Intergenic	4	174810959	174863260	52302	1	297705	NM_001106626	253229
chr19	37830589	37830988	400	*	*	-0.560025817135222	Promoter (<=1kb)	19	37830917	37852191	21275	1	291981	NM_001007629	0
chr7	107696018	107696417	400	*	*	-0.666165086980819	Promoter (<=1kb)	7	107695227	107723756	28530	1	65154	NM_031716	791
chr16	50458052	50458451	400	*	*	-0.983985923901956	Intron (NM_031819/83720, intron 2 of 26)	16	50372168	50501716	129549	2	83720	NM_031819	43265
chr19	54850006	54850405	400	*	*	-0.827810492138056	Distal Intergenic	19	54766595	54840586	73992	1	292064	NM_001106191	83411
chr2	60925638	60926037	400	*	*	-0.775850797509252	Intron (NM_001134436/294806, intron 1 of 5)	2	60920257	60942504	22248	1	294806	NM_001134436	5381
chr14	104726066	104726465	400	*	*	-0.689615344375084	Distal Intergenic	14	104821215	104886200	64986	1	498423	NM_001024903	-94750
chr11	70089029	70089428	400	*	*	-0.897477334840904	Intron (NM_147139/257645, intron 10 of 15)	11	70034181	70044590	10410	1	288051	NM_001025402	54848
chr1	72462025	72462424	400	*	*	-0.720715635393199	Promoter (<=1kb)	1	72443758	72461547	17790	2	308341	NM_001134545	-478
chr5	57008584	57008983	400	*	*	-0.626370758007546	Promoter (<=1kb)	5	56987906	57008859	20954	2	259271	NM_148889	0
chr19	55746028	55746427	400	*	*	-0.64291714911495	Distal Intergenic	19	55669661	55689986	20326	1	361432	NM_207613	76367
chr19	53835188	53835587	400	*	*	-0.621671097821249	Distal Intergenic	19	53723822	53740329	16508	1	307907	NM_001107436	111366
chr4	168688836	168689235	400	*	*	-0.577108554735318	Promoter (<=1kb)	4	168689163	168693964	4802	1	83571	NM_031762	0
chr15	1613324	1613723	400	*	*	-0.92657575239933	Intron (NM_001109441/681383, intron 5 of 6)	15	1269869	2346236	1076368	2	681383	NM_001109441	732513
chr4	25858309	25858708	400	*	*	-0.705687273011042	Intron (NM_001108617/362316, intron 2 of 12)	4	25825567	26419127	593561	1	362316	NM_001108617	32742
chr19	25857327	25857726	400	*	*	-0.62465519654478	Intron (NM_030866/81524, intron 2 of 9)	19	25815207	25818074	2868	1	304663	NM_001007677	42120
chr13	74333386	74333785	400	*	*	-0.610225724769555	Promoter (2-3kb)	13	74280173	74331214	51042	2	304885	NM_001107187	-2172
chr8	128691742	128692141	400	*	*	-0.610488510031434	Distal Intergenic	8	128659884	128665988	6105	2	363165	NM_001108786	-25754
chr5	166907267	166907666	400	*	*	-0.594475610351087	Distal Intergenic	5	166915330	166926636	11307	2	313722	NM_001107994	18970
chr12	22665045	22665444	400	*	*	-0.68254793608778	Promoter (<=1kb)	12	22665158	22676079	10922	1	360785	NM_001108331	0
chr14	108411884	108412283	400	*	*	-0.604026498989213	Promoter (<=1kb)	14	108394299	108411994	17696	2	305581	NM_001107242	0
chr12	36915104	36915503	400	*	*	-0.827575524226432	Intron (NM_001108334/360801, intron 1 of 46)	12	36871999	37033701	161703	1	360801	NM_001108334	43105
chr13	100928358	100928757	400	*	*	-0.607019046172791	Promoter (<=1kb)	13	100878649	100928811	50163	2	29154	NM_017116	54
chr11	69927745	69928144	400	*	*	-0.943687387486698	Intron (NM_032062/84009, intron 34 of 59)	11	70034181	70044590	10410	1	288051	NM_001025402	-106037
chr7	23552382	23552781	400	*	*	-0.920008501178894	Intron (NM_017109/29130, intron 5 of 12)	7	23544207	23594133	49927	2	25358	NM_012886	41352
chr19	56662128	56662527	400	*	*	-0.680715413664676	Distal Intergenic	19	56674072	56677084	3013	2	29437	NM_019212	14557
chr4	145299377	145299776	400	*	*	-0.839745688222758	Promoter (<=1kb)	4	145289300	145299602	10303	2	171503	NM_134468	0
chr11	88306295	88306694	400	*	*	-0.88955756235819	Distal Intergenic	11	88207495	88273294	65800	2	116590	NM_053842	-33001
chr4	132956710	132957109	400	*	*	-0.60366229835049	Distal Intergenic	4	133037515	133127175	89661	2	297483	NM_001134713	170066
chr9	110100049	110100448	400	*	*	-1.09906107791292	Intron (NM_053903/116683, intron 2 of 4)	9	110057109	110329687	272579	2	116683	NM_053903	229239
chr13	74276888	74277287	400	*	*	-0.563867518484737	Promoter (<=1kb)	13	74252405	74276964	24560	2	304884	NM_001009683	0
chr5	116840537	116840936	400	*	*	-0.676436743600487	Distal Intergenic	5	117038630	117340308	301679	1	140581	NM_080398	-197694
chr4	120031412	120031811	400	*	*	-0.993874233118068	Distal Intergenic	4	119997232	120018687	21456	1	25596	NM_013067	34180
chr13	99468649	99469048	400	*	*	-0.620994029044793	Promoter (<=1kb)	13	99410026	99468778	58753	2	289323	NM_001105980	0
chr14	85065381	85065780	400	*	*	-0.691720749487506	Intron (NM_013193/25744, intron 1 of 16)	14	84996905	85088523	91619	2	25744	NM_013193	22743
chr13	85580351	85580750	400	*	*	-0.541158241403228	Promoter (<=1kb)	13	85580828	85597495	16668	1	64040	NM_022273	-78
chr14	76989669	76990068	400	*	*	-0.604717375465341	Promoter (<=1kb)	14	76990014	77023739	33726	1	360950	NM_001014135	0
chr19	24746974	24747373	400	*	*	-0.532020324701938	Promoter (<=1kb)	19	24747178	24750919	3742	1	361384	NM_001108441	0
chr19	55862425	55862824	400	*	*	-0.52867646321911	Distal Intergenic	19	55880561	55913598	33038	1	353231	NM_181388	-17737
chr9	38225803	38226202	400	*	*	-0.637950878809283	Distal Intergenic	9	38297253	38351024	53772	1	363212	NM_001108792	-71051
chr1	164311918	164312317	400	*	*	-0.648000551170868	Distal Intergenic	1	164301010	164308307	7298	2	29345	NM_017173	-3611
chr14	83375058	83375457	400	*	*	-0.894921328503947	Intron (NM_001191682/305467, intron 8 of 32)	14	83347641	83404933	57293	2	305467	NM_001191682	29476
chr13	98671743	98672142	400	*	*	-0.592186584814959	Intron (NM_019312/54260, intron 2 of 7)	13	98615287	98708150	92864	1	54260	NM_019312	56456
chr19	10032165	10032564	400	*	*	-0.750739298093603	Intron (NM_001037978/307642, intron 1 of 5)	19	10025024	10038838	13815	1	307642	NM_001037978	7141
chr6	38218437	38218836	400	*	*	-0.569544088105709	Distal Intergenic	6	38222555	38228379	5825	2	298894	NM_001013096	9543
chr19	53625729	53626128	400	*	*	-0.555616882262725	Promoter (<=1kb)	19	53487616	53625673	138058	2	498959	NM_001044259	-56
chr2	43765655	43766054	400	*	*	-0.906503873474003	Distal Intergenic	2	44126818	44196467	69650	1	361898	NM_001270039	-360764
chr11	73365821	73366220	400	*	*	-0.732475203415185	Distal Intergenic	11	73078982	73191133	112152	1	619382	NM_001034006	286839
chr9	82776716	82777115	400	*	*	-0.703908980230741	Distal Intergenic	9	82743028	82755119	12092	1	24781	NM_017049	33688
chr1	219764011	219764410	400	*	*	-0.895750653261911	Intron (NM_012744/25104, intron 1 of 19)	1	219759183	219859849	100667	1	25104	NM_012744	4828
chr14	81432819	81433218	400	*	*	-0.685240890839777	Distal Intergenic	14	81367466	81426496	59031	2	24170	NM_016990	-6323
chr6	9689371	9689770	400	*	*	-0.63200747129011	Intron (NM_017171/29340, intron 2 of 13)	6	9754947	9760168	5222	2	500612	NR_144425	70398
chr2	34255126	34255525	400	*	*	-0.568135254902253	Promoter (<=1kb)	2	34255305	34288140	32836	1	81002	NM_001100637	0
chr12	46818325	46818724	400	*	*	-0.5975120049295	Intron (NM_001012147/360820, intron 1 of 9)	12	46791529	46794797	3269	2	64205	NM_022402	-23528
chr19	52377829	52378228	400	*	*	-0.843258887060043	Intron (NM_134462/171496, intron 10 of 29)	19	52347480	52404607	57128	1	171496	NM_134462	30349
chr14	107329424	107329823	400	*	*	-0.842553210832377	Distal Intergenic	14	107302808	107308226	5419	1	360985	NM_001010961	26616
chr20	3439799	3440198	400	*	*	-0.670226206588575	Promoter (<=1kb)	20	3438798	3440002	1205	2	294235	NM_212505	0
chr10	62014750	62015149	400	*	*	-0.690828502958324	Promoter (<=1kb)	10	62014995	62015095	101	1	100314029	NR_031878	0
chr18	79811970	79812369	400	*	*	-0.986902768359082	Promoter (1-2kb)	18	79813759	79853866	40108	1	291406	NM_001191695	-1390
chr3	152933427	152933826	400	*	*	-0.584020491160354	Promoter (<=1kb)	3	152933771	152943779	10009	1	296315	NM_001013922	0
chr6	2141014	2141413	400	*	*	-0.940578416697409	Distal Intergenic	6	2216623	2280620	63998	1	313840	NM_001037200	-75210
chr13	83247956	83248355	400	*	*	-0.635269940364046	Distal Intergenic	13	83199402	83202845	3444	2	171371	NM_134361	-45111
chr19	54991310	54991709	400	*	*	-0.547051739354938	Distal Intergenic	19	55094585	55150686	56102	1	691504	NM_001242627	-102876
chr16	71693952	71694351	400	*	*	-0.903082474420059	Distal Intergenic	16	71629525	71681126	51602	1	306562	NM_001004107	64427
chr9	27039290	27039689	400	*	*	-0.645270080278598	Intron (NM_001014099/316275, intron 1 of 2)	9	27034022	27051003	16982	1	316275	NM_001014099	5268
chr13	96384193	96384592	400	*	*	-0.606664383750086	Intron (NM_001105977/289280, intron 2 of 5)	13	96303825	96414404	110580	1	289280	NM_001105977	80368
chr13	112027683	112028082	400	*	*	-0.680741872210476	Distal Intergenic	13	112031657	112073185	41529	1	305078	NM_001100841	-3575
chr5	22703620	22704019	400	*	*	-1.03792382130323	Distal Intergenic	5	22380368	22580380	200013	1	366311	NM_001108969	323252
chr9	27192037	27192436	400	*	*	-0.623565471310708	Distal Intergenic	9	27068505	27107713	39209	1	301295	NM_001122947	123532
chr19	56238411	56238810	400	*	*	-0.566254046126497	Distal Intergenic	19	56243408	56259202	15795	1	307973	NM_001024774	-4598
chr1	166013906	166014305	400	*	*	-0.828890838402675	Distal Intergenic	1	165972439	165997751	25313	2	117264	NM_057124	-16155
chr12	38489924	38490323	400	*	*	-0.577271354312032	Promoter (<=1kb)	12	38490230	38503344	13115	1	288753	NM_001008292	0
chr12	39553731	39554130	400	*	*	-0.595615047849154	Promoter (<=1kb)	12	39553903	39600410	46508	1	29693	NM_001110823	0
chr20	47732426	47732825	400	*	*	-0.929085641006894	Distal Intergenic	20	47596675	47689245	92571	1	309859	NM_001107638	135751
chr10	61890732	61891131	400	*	*	-1.05991632728664	Intron (NM_001105808/287522, intron 12 of 18)	10	61756138	61772293	16156	2	303306	NM_198757	-118439
chr6	27768074	27768473	400	*	*	-0.524520071335051	Promoter (<=1kb)	6	27768943	27815611	46669	1	85248	NM_053486	-470
chr7	61658387	61658786	400	*	*	-0.785866318570303	Distal Intergenic	7	61786309	61798729	12421	2	314862	NM_001108100	139943
chr7	121170611	121171010	400	*	*	-0.64233006898607	Distal Intergenic	7	121136067	121153383	17317	2	362962	NM_199117	-17228
chr4	176719824	176720223	400	*	*	-0.574669302930916	Promoter (<=1kb)	4	176701980	176719999	18020	2	24534	NM_001316333	0
chr14	80254104	80254503	400	*	*	-0.687826686009581	Intron (NM_001271027/360959, intron 1 of 8)	14	80248140	80276534	28395	1	360959	NM_001271027	5964
chr9	17631818	17632217	400	*	*	-0.647920650440044	Distal Intergenic	9	17687622	17693200	5579	2	301250	NM_001106890	60983
chr13	52771806	52772205	400	*	*	-0.534026501004534	Distal Intergenic	13	52705174	52752997	47824	2	304822	NM_001107181	-18809
chr18	56982472	56982871	400	*	*	-0.865945028696863	Distal Intergenic	18	56971273	56971377	105	2	100314035	NR_031889	-11095
chr13	109976627	109977026	400	*	*	-0.561993404222863	Distal Intergenic	13	109990294	109997092	6799	2	289380	NM_001002851	20066
chr13	73704410	73704809	400	*	*	-0.539161937281674	Promoter (<=1kb)	13	73670649	73704668	34020	2	246314	NM_145092	0
chr14	106866992	106867391	400	*	*	-0.73047494215253	Promoter (2-3kb)	14	106861556	106864933	3378	2	25646	NM_013109	-2059
chr2	124114378	124114777	400	*	*	-1.13518009625436	Intron (NM_019305/54250, intron 1 of 2)	2	124081072	124134133	53062	1	54250	NM_019305	33306
chr7	134912478	134912877	400	*	*	-0.949180327903345	Distal Intergenic	7	134702964	134722215	19252	2	315259	NM_199396	-190263
chr1	174929430	174929829	400	*	*	-0.536811538225735	Distal Intergenic	1	174862725	174924100	61376	1	293410	NM_001106288	66705
chr20	14095556	14095955	400	*	*	-0.552973715304265	Promoter (<=1kb)	20	14096030	14102901	6872	1	687713	NM_001134997	-75
chr11	86460240	86460639	400	*	*	-0.659136997758419	Distal Intergenic	11	86516377	86522169	5793	1	116728	NM_053931	-55738
chr18	2746807	2747206	400	*	*	-0.890230272872516	Distal Intergenic	18	2415821	2447087	31267	1	29300	NM_019185	330986
chr17	6041250	6041649	400	*	*	-1.01751664900286	Intron (NM_012731/25054, intron 13 of 17)	17	5934690	6244612	309923	2	25054	NM_012731	202963
chr14	84211054	84211453	400	*	*	-0.76335563742083	Promoter (<=1kb)	14	84211600	84227981	16382	1	289740	NM_001044228	-147
chr14	104876396	104876795	400	*	*	-0.805393075776887	Intron (NM_001024903/498423, intron 1 of 1)	14	104821215	104886200	64986	1	498423	NM_001024903	55181
chr2	62320213	62320612	400	*	*	-0.842589142623877	Distal Intergenic	2	62360754	62388773	28020	1	78961	NM_023977	-40142
chr3	80847393	80847792	400	*	*	-0.831895673483997	Exon (NM_031143/81821, exon 24 of 31)	3	80841272	80842629	1358	2	81517	NM_030859	-4764
chr1	228750116	228750515	400	*	*	-0.683107479361369	Promoter (2-3kb)	1	228733182	228753422	20241	2	293774	NM_001047855	2907
chr2	148400965	148401364	400	*	*	-0.85505426513046	Distal Intergenic	2	148608056	148655263	47208	1	499624	NM_001191960	-206692
chr7	64038347	64038746	400	*	*	-0.656592659515605	Intron (NM_001191784/314903, intron 10 of 21)	7	63922871	63936137	13267	1	500843	NM_001271273	115476
chr18	55881600	55881999	400	*	*	-0.648811137225776	Intron (NM_021695/60324, intron 1 of 1)	18	55870720	55891710	20991	2	60324	NM_021695	9711
chr2	25715008	25715407	400	*	*	-0.674133769699765	Distal Intergenic	2	25738514	26011429	272916	2	361882	NM_001108542	296022
chr19	34758401	34758800	400	*	*	-0.572379918888999	Promoter (2-3kb)	19	34408275	34761003	352729	2	25672	NM_013131	2203
chr1	250298785	250299184	400	*	*	-0.6069952814438	Promoter (1-2kb)	1	248982039	250300952	1318914	2	54286	NM_001105731	1768
chr2	39056133	39056532	400	*	*	-1.04556385429962	Distal Intergenic	2	39314714	39319874	5161	1	100359861	NM_001277209	-258182
chr10	103927007	103927406	400	*	*	-0.582484249198555	Distal Intergenic	10	103899160	103919645	20486	2	287822	NM_001304290	-7362
chr16	60230519	60230918	400	*	*	-0.690111656330595	Distal Intergenic	16	60128201	60208462	80262	2	306508	NM_001107316	-22057
chr10	83182891	83183290	400	*	*	-0.995761825620302	Intron (NM_001109039/497983, intron 2 of 7)	10	83201532	83208605	7074	1	287642	NM_199081	-18242
chr7	101130046	101130445	400	*	*	-0.62806104149309	Intron (NM_001047963/500877, intron 3 of 4)	7	101108188	101138373	30186	2	500877	NM_001047963	7928
chr6	41276740	41277139	400	*	*	-0.961108136132211	Distal Intergenic	6	41016724	41039437	22714	2	313974	NM_001108015	-237303
chr14	108007051	108007450	400	*	*	-0.573526388626839	Distal Intergenic	14	108013281	108048950	35670	1	85252	NM_053490	-5831
chr7	65216673	65217072	400	*	*	-0.593617936147076	Intron (NM_032070/84017, intron 3 of 4)	7	65159944	65275408	115465	2	84017	NM_032070	58336
chr9	38068639	38069038	400	*	*	-0.719695273207738	Distal Intergenic	9	38297253	38351024	53772	1	363212	NM_001108792	-228215
chr20	29414852	29415251	400	*	*	-0.659064084022076	Intron (NM_199412/365567, intron 10 of 11)	20	29445510	29463739	18230	1	294513	NM_001013907	-30259
chr6	109263192	109263591	400	*	*	-0.787548255572391	Distal Intergenic	6	109300433	109303299	2867	1	314322	NM_022197	-36842
chr20	7829707	7830106	400	*	*	-0.743424238175943	Intron (NM_013141/25682, intron 2 of 7)	20	7818289	7883482	65194	1	25682	NM_013141	11418
chr14	80001436	80001835	400	*	*	-0.657224903203156	Distal Intergenic	14	79923132	79987915	64784	2	140935	NM_080900	-13521
chr8	49186348	49186747	400	*	*	-0.692868236011541	Distal Intergenic	8	49220441	49227273	6833	2	300677	NM_212516	40526
chr1	252550305	252550704	400	*	*	-0.518060961504223	Promoter (<=1kb)	1	252537614	252550394	12781	2	81633	NM_031004	0
chr1	87110192	87110591	400	*	*	-0.694547458992441	Intron (NM_031675/63836, intron 1 of 20)	1	87078012	87147308	69297	2	63836	NM_031675	36717
chr2	2682994	2683393	400	*	*	-0.568255027032355	Promoter (<=1kb)	2	2627655	2683305	55651	2	309922	NM_001107645	0
chr9	79346450	79346849	400	*	*	-0.820075539864815	Distal Intergenic	9	79491754	79545024	53271	2	501162	NM_001192002	198175
chr5	172532023	172532422	400	*	*	-0.569970454255982	Intron (NM_001005544/298676, intron 12 of 13)	5	172489175	172547060	57886	1	298676	NM_001005544	42848
chr11	79587605	79588004	400	*	*	-0.982860679177676	Intron (NM_001013864/288010, intron 3 of 11)	11	79205728	79703736	498009	2	288010	NM_001013864	115732
chr20	3423335	3423734	400	*	*	-0.755742378195496	Promoter (<=1kb)	20	3422448	3426420	3973	1	29214	NM_173102	887
chr13	70530444	70530843	400	*	*	-0.59627792083405	Intron (NM_001048042/289095, intron 7 of 10)	13	70566643	70626252	59610	2	192362	NM_001100640	95409
chr8	48093931	48094330	400	*	*	-0.815820252953795	Promoter (<=1kb)	8	48094233	48157315	63083	1	192183	NM_001100476	0
chr5	159212530	159212929	400	*	*	-0.614808615315206	Distal Intergenic	5	159241413	159256699	15287	2	298595	NM_001191766	43770
chr20	5508627	5509026	400	*	*	-0.624699351411915	Promoter (<=1kb)	20	5509059	5526181	17123	1	294286	NM_001005878	-33
chr8	73291452	73291851	400	*	*	-0.631745704882891	Distal Intergenic	8	73532942	73534995	2054	2	100911360	NR_131088	243144
chr13	60567845	60568244	400	*	*	-0.543338299711456	Promoter (<=1kb)	13	60546892	60567882	20991	2	304833	NM_001107183	0
chr19	16415641	16416040	400	*	*	-0.756570171102634	Promoter (<=1kb)	19	16405308	16415786	10479	2	106456572	NR_132649	0
chrX	10215910	10216309	400	*	*	-0.661763038672168	Promoter (2-3kb)	21	10197547	10218583	21037	2	302516	NM_001100967	2274
chr13	105140887	105141286	400	*	*	-0.612604855814156	Promoter (<=1kb)	13	105041053	105140780	99728	2	81809	NM_031131	-107
chr20	11339964	11340363	400	*	*	-0.815596224044551	Distal Intergenic	20	11344514	11359090	14577	2	309680	NM_001003964	18727
chr19	45938411	45938810	400	*	*	-0.563561430209397	Promoter (<=1kb)	19	45938915	45945741	6827	1	307868	NM_001107433	-105
chr19	40441809	40442208	400	*	*	-0.716082037745699	Distal Intergenic	19	40890544	40904364	13821	1	498951	NM_001025766	-448336
chr1	255327592	255327991	400	*	*	-0.758034181511679	Distal Intergenic	1	255371830	255376833	5004	2	309513	NM_001012072	48842
chr9	99494101	99494500	400	*	*	-0.685897859223418	Distal Intergenic	9	99557511	100504076	946566	1	301618	NM_001009825	-63011
chr13	92743180	92743579	400	*	*	-0.913188477653967	Distal Intergenic	13	92504374	92505351	978	1	405219	NM_001000909	238806
chr20	7832093	7832492	400	*	*	-0.640378342950694	Intron (NM_013141/25682, intron 2 of 7)	20	7818289	7883482	65194	1	25682	NM_013141	13804
chr19	51334024	51334423	400	*	*	-0.736091986423196	Intron (NM_138889/192248, intron 3 of 13)	19	50848793	51971614	1122822	1	192248	NM_138889	485231
chr13	96219506	96219905	400	*	*	-0.523489239060044	Promoter (<=1kb)	13	96219853	96224023	4171	1	289278	NM_001105976	0
chr5	74641601	74642000	400	*	*	-0.879390459344655	Distal Intergenic	5	74649765	74788053	138289	1	103692368	NM_001305995	-7765
chr2	11138410	11138809	400	*	*	-0.834671708824809	Distal Intergenic	2	11884671	11884757	87	1	100313995	NR_031813	-745862
chr9	97600323	97600722	400	*	*	-0.861874917324931	Distal Intergenic	9	97772224	97782055	9832	1	363283	NM_001013227	-171502
chr7	26889339	26889738	400	*	*	-0.6333777813912	Distal Intergenic	7	26645422	26859716	214295	2	314694	NM_001108079	-29623
chr13	74053457	74053856	400	*	*	-0.629214059283771	Intron (NM_031118/81782, intron 3 of 15)	13	74035258	74077759	42502	2	81782	NM_031118	23903
chr1	213849539	213849938	400	*	*	-0.616161963591568	Distal Intergenic	1	213870328	213881233	10906	1	309105	NM_001107562	-20390
chr9	79080548	79080947	400	*	*	-0.699301103900871	Distal Intergenic	9	78900113	78969013	68901	2	25661	NM_019143	-111535
chr5	59059432	59059831	400	*	*	-0.745819753892026	Intron (NM_001039025/313494, intron 1 of 56)	5	59063558	59068195	4638	1	298400	NM_001013092	-3727
chr13	82298173	82298572	400	*	*	-0.596637969057926	Promoter (<=1kb)	13	82298534	82300661	2128	1	304928	NM_001025668	0
chr19	53631064	53631463	400	*	*	-0.567183702037797	Distal Intergenic	19	53635633	53643965	8333	1	64862	NM_022867	-4170
chr18	50084031	50084430	400	*	*	-0.847484832235249	Distal Intergenic	18	49829650	49937522	107873	2	307296	NM_001107378	-146509
chr17	13139282	13139681	400	*	*	-0.695030681385216	Distal Intergenic	17	13391474	13393219	1746	2	291005	NM_001077640	253538
chr2	247404065	247404464	400	*	*	-0.836084328000623	3' UTR	2	247403821	247437419	33599	2	310914	NM_001024259	32955
chr15	58710509	58710908	400	*	*	-0.726552839094189	Promoter (<=1kb)	15	58687786	58711872	24087	2	498546	NM_001109104	964
chr13	89490098	89490497	400	*	*	-0.686756150344832	Intron (NM_001109075/498278, intron 1 of 5)	13	89480058	89495949	15892	1	498278	NM_001109075	10040
chr8	24366325	24366724	400	*	*	-0.689300352721321	Distal Intergenic	8	24369916	24615479	245564	1	300455	NM_001135799	-3192
chr17	39854346	39854745	400	*	*	-0.901515968125413	Distal Intergenic	17	39814242	39824299	10058	2	24683	NM_012629	-30047
chr13	76680522	76680921	400	*	*	-0.939268674787713	Distal Intergenic	13	76980611	77075716	95106	1	360860	NM_001025126	-299690
chr11	32859848	32860247	400	*	*	-0.531291656979533	Promoter (1-2kb)	11	32769035	32858825	89791	2	50662	NM_017325	-1023
chr9	54312309	54312708	400	*	*	-0.658031487115482	Intron (NM_032612/25124, intron 6 of 24)	9	54287540	54327958	40419	2	25124	NM_032612	15250
chr13	82841367	82841766	400	*	*	-1.01906854196226	Distal Intergenic	13	82737161	82757681	20521	2	25650	NM_013113	-83686
chr3	45899823	45900222	400	*	*	-0.704992002753282	Intron (NM_001002854/311055, intron 18 of 25)	3	45925116	45955455	30340	2	362137	NM_001014179	55233
chr19	37990202	37990601	400	*	*	-0.644438530948711	Promoter (<=1kb)	19	37990374	38033590	43217	1	291978	NM_001106181	0
chr16	59089849	59090248	400	*	*	-1.00300150955281	Distal Intergenic	16	59197367	59245987	48621	1	58834	NM_001127446	-107119
chr14	61136446	61136845	400	*	*	-0.647289865199403	Promoter (<=1kb)	14	61136746	61174880	38135	1	289693	NM_001191597	0
chr1	177249537	177249936	400	*	*	-0.597714113814845	Promoter (<=1kb)	1	177249302	177405143	155842	1	57341	NM_020656	235
chr13	111968400	111968799	400	*	*	-0.837184103239607	Intron (NM_017080/25116, intron 4 of 5)	13	111946626	111972603	25978	2	25116	NM_017080	3804
chr1	32101256	32101655	400	*	*	-0.611887479946764	Intron (NM_001013144/308069, intron 17 of 23)	1	32086755	32140137	53383	2	308069	NM_001013144	38482
chr3	6335175	6335574	400	*	*	-0.694485209404434	Distal Intergenic	3	6430591	6578876	148286	1	85490	NM_134452	-95017
chr18	59608838	59609237	400	*	*	-0.967736240608146	Distal Intergenic	18	59748766	59755257	6492	1	25547	NM_013029	-139529
chr14	36606671	36607070	400	*	*	-0.57883101178305	Distal Intergenic	14	36550353	36554574	4222	2	305302	NM_001002830	-52097
chr7	65174578	65174977	400	*	*	-0.755248148638204	Intron (NM_032070/84017, intron 3 of 4)	7	65159944	65275408	115465	2	84017	NM_032070	100431
chr2	60718506	60718905	400	*	*	-0.867941301877794	Distal Intergenic	2	60546090	60683451	137362	2	294804	NM_001011947	-35055
chr5	156280336	156280735	400	*	*	-0.66327530824489	Intron (NM_053596/94204, intron 4 of 18)	5	156215469	156316993	101525	1	94204	NM_053596	64867
chr13	89476721	89477120	400	*	*	-0.617687395806944	Promoter (2-3kb)	13	89480058	89495949	15892	1	498278	NM_001109075	-2938
chr6	29393942	29394341	400	*	*	-0.980065731273172	Intron (NM_001106713/298867, intron 2 of 13)	6	29179335	29483460	304126	2	298867	NM_001106713	89119
chr8	61167448	61167847	400	*	*	-0.584509174625884	Distal Intergenic	8	61080103	61157611	77509	1	315689	NM_001108150	87345
chr12	6779200	6779599	400	*	*	-0.601029305749993	Distal Intergenic	12	6671936	6703704	31769	2	498133	NM_001134603	-75496
chr4	115703637	115704036	400	*	*	-0.664574410251884	Distal Intergenic	4	115713004	115901873	188870	1	312492	NM_001107869	-8968
chr8	23767512	23767911	400	*	*	-0.886036125829942	Distal Intergenic	8	23450111	23482939	32829	2	363032	NM_001108756	-284573
chr14	86394975	86395374	400	*	*	-0.639538675902299	Promoter (<=1kb)	14	86390338	86395135	4798	2	305502	NM_001107238	0
chrX	10175346	10175745	400	*	*	-0.708093789703832	Distal Intergenic	21	10197547	10218583	21037	2	302516	NM_001100967	42838
chr4	100302918	100303317	400	*	*	-0.690894374036567	Promoter (<=1kb)	4	100297478	100303047	5570	2	171347	NM_134351	0
chr9	16697000	16697399	400	*	*	-0.599922023390444	Intron (NM_001106889/301242, intron 1 of 26)	9	16662634	16729888	67255	1	301242	NM_001106889	34366
chr13	72754695	72755094	400	*	*	-0.751874774383063	Distal Intergenic	13	72742210	72744302	2093	2	498256	NM_001025137	-10393
chr6	36118057	36118456	400	*	*	-0.910364145094898	Distal Intergenic	6	36106926	36112069	5144	1	500629	NM_001109276	11131
chr13	90812475	90812874	400	*	*	-0.577635250477188	Promoter (1-2kb)	13	90807199	90814119	6921	2	304983	NM_001013127	1245
chr14	104190663	104191062	400	*	*	-0.674379849808491	Promoter (<=1kb)	14	104191517	104290206	98690	1	305539	NM_001047094	-455
chr7	121038156	121038555	400	*	*	-0.633339934924224	Distal Intergenic	7	121011678	121029754	18077	2	81005	NM_030841	-8402
chr19	38189320	38189719	400	*	*	-0.570606313973611	Promoter (<=1kb)	19	38180859	38189523	8665	2	246187	NM_139328	0
chr11	32121872	32122271	400	*	*	-0.604150056470211	Distal Intergenic	11	32081606	32087918	6313	2	192241	NM_138883	-33954
chr13	83504389	83504788	400	*	*	-0.532430858735857	Promoter (<=1kb)	13	83478966	83504448	25483	2	360869	NM_001109667	0
chr9	82393344	82393743	400	*	*	-0.531893665337889	Promoter (<=1kb)	9	82382800	82393382	10583	2	363254	NM_001014218	0
chr2	78067848	78068247	400	*	*	-0.699466804776124	Intron (NM_001107657/310178, intron 38 of 39)	2	78103455	78257096	153642	1	619558	NM_001034912	-35208
chr20	29122922	29123321	400	*	*	-0.666231598149334	Intron (NM_001106398/294560, intron 1 of 7)	20	29038906	29199224	160319	2	294560	NM_001106398	75903
chr14	84820294	84820693	400	*	*	-0.720171285930594	Promoter (<=1kb)	14	84701559	84820415	118857	2	305482	NM_001012038	0
chr7	142905493	142905892	400	*	*	-0.930545483699122	Distal Intergenic	7	142912309	142920215	7907	1	79240	NM_024388	-6417
chr13	83680831	83681230	400	*	*	-0.505745683233717	Promoter (<=1kb)	13	83681076	83700491	19416	1	100359982	NM_001077643	0
chr13	35858394	35858793	400	*	*	-0.573494947398491	Promoter (<=1kb)	13	35678240	35858390	180151	2	246116	NM_001100479	-4
chr9	113504452	113504851	400	*	*	-0.603291816279737	Promoter (<=1kb)	9	113370072	113504606	134535	2	246324	NM_145094	0
chr13	71330835	71331234	400	*	*	-0.575500989580304	Promoter (<=1kb)	13	71331052	71340207	9156	1	24957	NM_017073	0
chr1	7959539	7959938	400	*	*	-0.888577587003686	Intron (NM_001134425/292486, intron 3 of 5)	1	7816841	8038609	221769	2	292486	NM_001134425	78671
chr3	9161607	9162006	400	*	*	-0.693465042170797	Distal Intergenic	3	9237944	9262628	24685	2	362107	NM_001108578	100622
chr1	225994810	225995209	400	*	*	-0.713981804362334	Intron (NM_031344/83512, intron 10 of 11)	1	226030940	226033228	2289	1	25319	NM_012848	-35731
chr1	241899695	241900094	400	*	*	-0.79981570961303	Distal Intergenic	1	241945816	242083484	137669	2	115769	NM_053773	183390
chr4	83673321	83673720	400	*	*	-0.861164769264284	Intron (NM_001134621/500131, intron 6 of 11)	4	83466495	83836351	369857	1	500131	NM_001134621	206826
chr13	52513498	52513897	400	*	*	-0.700738639157117	Distal Intergenic	13	52553843	52575054	21212	1	29276	NM_017148	-39946
chr13	113723575	113723974	400	*	*	-0.610452086049917	Distal Intergenic	13	113692131	113711259	19129	1	305081	NM_001107202	31444
chr18	56392638	56393037	400	*	*	-0.656356752701419	Intron (NM_031525/24629, intron 11 of 22)	18	56364677	56406381	41705	1	24629	NM_031525	27961
chr15	39944250	39944649	400	*	*	-0.640640538659288	Promoter (<=1kb)	15	39945095	39949393	4299	1	498528	NM_001191936	-446
chr20	3536188	3536587	400	*	*	-0.833802015717291	Promoter (1-2kb)	20	3532202	3535176	2975	2	100310783	NR_029398	-1012
chr17	19558956	19559355	400	*	*	-0.794325958972077	Intron (NM_057188/117533, intron 5 of 8)	17	19543274	19580929	37656	2	117533	NM_057188	21574
chr7	25549819	25550218	400	*	*	-0.549318941306251	Distal Intergenic	7	25919867	26012344	92478	1	314681	NM_175598	-369649
chr20	8695517	8695916	400	*	*	-0.58654694332736	Promoter (<=1kb)	20	8696448	8892570	196123	1	361816	NM_001012175	-532
chr5	148257377	148257776	400	*	*	-0.61842705103854	Promoter (<=1kb)	5	148257593	148311645	54053	1	366474	NM_001302967	0
chr1	241907666	241908065	400	*	*	-0.535561484002263	Distal Intergenic	1	241945816	242083484	137669	2	115769	NM_053773	175419
chr14	84526885	84527284	400	*	*	-0.593120495438547	Distal Intergenic	14	84496470	84499244	2775	1	60584	NM_022196	30415
chr6	2044492	2044891	400	*	*	-0.510196226166002	Distal Intergenic	6	1922500	1942972	20473	2	313838	NM_001048044	-101520
chr12	41514072	41514471	400	*	*	-0.625907242247163	Intron (NM_139332/246215, intron 2 of 29)	12	41507784	41566847	59064	1	246215	NM_139332	6288
chr18	15985761	15986160	400	*	*	-0.573043390131705	Distal Intergenic	18	15995005	16009639	14635	2	291737	NM_001017446	23479
chr12	23624224	23624623	400	*	*	-0.626915615599386	Distal Intergenic	12	23587222	23592774	5553	2	288588	NM_001105921	-31450
chr7	12193181	12193580	400	*	*	-0.606854934812435	Distal Intergenic	7	12179046	12186248	7203	1	362834	NM_001108735	14135
chr7	118123890	118124289	400	*	*	-0.554289970514045	Distal Intergenic	7	118101633	118108864	7232	2	59108	NM_021588	-15026
chr13	52982340	52982739	400	*	*	-0.558838858545094	Intron (NM_001105990/289397, intron 1 of 35)	13	52976522	53022955	46434	1	289397	NM_001105990	5818
chr9	38194111	38194510	400	*	*	-0.752668073161725	Distal Intergenic	9	38297253	38351024	53772	1	363212	NM_001108792	-102743
chr18	46726742	46727141	400	*	*	-0.849429038474382	Distal Intergenic	18	47294292	47295541	1250	1	291470	NM_001106136	-567151
chr14	83219354	83219753	400	*	*	-0.636705079731626	Promoter (<=1kb)	14	83089000	83219464	130465	2	305464	NM_001107229	0
chr2	187396835	187397234	400	*	*	-0.847683013120744	Exon (NM_022285/64057, exon 6 of 7)	2	187396347	187401777	5431	2	64057	NM_022285	4543
chr6	38415893	38416292	400	*	*	-0.557045937157713	Distal Intergenic	6	38422892	38453762	30871	2	84474	NM_053414	37470
chr2	200278935	200279334	400	*	*	-0.942578783876148	Intron (NM_024358/29492, intron 12 of 33)	2	200328498	200331938	3441	1	690547	NM_001109600	-49164
chr3	58165005	58165404	400	*	*	-0.569343187561835	Promoter (<=1kb)	3	58164931	58169521	4591	1	296500	NM_001100531	74
chr10	39562361	39562760	400	*	*	-0.635933872515105	Distal Intergenic	10	39602089	39604070	1982	2	116630	NM_053852	41310
chr10	1245201	1245600	400	*	*	-0.654517569517514	Distal Intergenic	10	1309724	1461123	151400	2	360464	NM_001270415	215523
chr1	266950860	266951259	400	*	*	-0.760048373124225	Promoter (1-2kb)	1	266953139	267020450	67312	1	309459	NM_001107605	-1880
chr14	114126666	114127065	400	*	*	-0.504711654432703	Promoter (<=1kb)	14	114126966	114174459	47494	1	83765	NM_031831	0
chr8	79296235	79296634	400	*	*	-0.603301499030707	Distal Intergenic	8	79323408	79408841	85434	1	25489	NM_012986	-26774
chr4	152579222	152579621	400	*	*	-0.535494217871186	Promoter (<=1kb)	4	152452848	152578403	125556	2	116477	NM_053794	-819
chr4	144176711	144177110	400	*	*	-0.91968605259775	Distal Intergenic	4	144192989	144252554	59566	1	494021	NM_001008562	-15879
chr19	43220323	43220722	400	*	*	-0.679317354471734	Promoter (<=1kb)	19	43220451	43246196	25746	1	690693	NM_001005895	0
chr7	11014948	11015347	400	*	*	-0.770162804058056	Promoter (2-3kb)	7	11012843	11018143	5301	2	29466	NM_019220	2796
chr19	10303172	10303571	400	*	*	-0.702074332017737	Distal Intergenic	19	10320604	10339183	18580	1	307644	NM_001103352	-17033
chr7	68329978	68330377	400	*	*	-0.568249626666175	Distal Intergenic	7	68446351	68549763	103413	2	29735	NM_017302	219386
chr19	43853385	43853784	400	*	*	-0.58932003328396	Distal Intergenic	19	43826992	43848937	21946	2	307858	NM_001008893	-4448
chr14	73439984	73440383	400	*	*	-0.832190989572791	Distal Intergenic	14	73889337	73963208	73872	1	117049	NM_053978	-448954
chr14	107836281	107836680	400	*	*	-0.562184065137486	Distal Intergenic	14	107785029	107798116	13088	1	289833	NM_001013876	51252
chr9	44926080	44926479	400	*	*	-0.809954505168631	Intron (NM_001191887/363220, intron 9 of 21)	9	44714137	44761049	46913	2	316344	NM_001108213	-165031
chr19	55300262	55300661	400	*	*	-0.648947493062942	Promoter (<=1kb)	19	55300531	55305541	5011	1	292069	NM_001037094	0
chr19	41606675	41607074	400	*	*	-0.932261630876768	Distal Intergenic	19	41631715	41640367	8653	1	307838	NM_001107427	-24641
chr19	39459760	39460159	400	*	*	-0.547059845582676	Distal Intergenic	19	39543248	39614624	71377	1	291999	NM_001106184	-83089
chr8	112639926	112640325	400	*	*	-0.834503035440919	Exon (NM_001108181/315973, exon 12 of 20)	8	112594758	112676275	81518	1	315973	NM_001108181	45168
chr13	104873173	104873572	400	*	*	-0.567227638350293	Distal Intergenic	13	105041053	105140780	99728	2	81809	NM_031131	267208
chr14	89173412	89173811	400	*	*	-0.860518344951328	Distal Intergenic	14	89194092	89208825	14734	2	498411	NM_001109092	35014
chr19	57541093	57541492	400	*	*	-0.640352646291629	Distal Intergenic	19	57556694	57592722	36029	1	307938	NM_001135715	-15202
chr7	121302539	121302938	400	*	*	-0.574787238534599	Promoter (<=1kb)	7	121297361	121302739	5379	2	300079	NM_198753	0
chr1	189703565	189703964	400	*	*	-1.00785309518597	Intron (NM_001009688/309041, intron 2 of 3)	1	189627972	189666440	38469	2	309035	NM_001024886	-37125
chr7	99853289	99853688	400	*	*	-0.635752316395318	Intron (NM_001024876/299957, intron 4 of 6)	7	99953162	99954084	923	2	690120	NR_131067	100396
chr7	12419420	12419819	400	*	*	-0.635454236001998	Promoter (2-3kb)	7	12415853	12422551	6699	2	314623	NM_001191577	2732
chr13	79990360	79990759	400	*	*	-0.784110639073407	Intron (NM_138538/171574, intron 17 of 20)	13	79856479	79899479	43001	2	360864	NM_001014130	-90881
chr13	50822471	50822870	400	*	*	-0.627177758048573	Distal Intergenic	13	50874886	50885503	10618	1	64507	NM_080698	-52016
chr11	72537973	72538372	400	*	*	-0.708868076322569	Distal Intergenic	11	72578925	72613924	35000	2	117099	NM_053995	75552
chr1	229025888	229026287	400	*	*	-0.587695537368655	Distal Intergenic	1	229039889	229055127	15239	1	309227	NM_001126278	-13602
chr5	105759570	105759969	400	*	*	-0.750444505251513	Distal Intergenic	5	105336287	105579959	243673	2	84550	NM_031743	-179611
chr7	94992510	94992909	400	*	*	-0.837512058876442	Distal Intergenic	7	95054877	95274073	219197	1	314981	NM_001130548	-61968
chr20	29768549	29768948	400	*	*	-0.787700443560585	Distal Intergenic	20	29735866	29738408	2543	2	84468	NM_053408	-30141
chr12	36872968	36873367	400	*	*	-0.61550589840634	Promoter (<=1kb)	12	36871999	37033701	161703	1	360801	NM_001108334	969
chr14	82356498	82356897	400	*	*	-0.522058664764444	Promoter (<=1kb)	14	82356916	82366368	9453	1	681062	NM_001130988	-19
chr20	46666808	46667207	400	*	*	-0.558070996707744	Promoter (<=1kb)	20	46610982	46666780	55799	2	294519	NM_001017448	-28
chr14	99978055	99978454	400	*	*	-0.811895233728331	Intron (NM_031507/24329, intron 1 of 27)	14	99919485	100098794	179310	1	24329	NM_031507	58570
chr17	18879110	18879509	400	*	*	-0.795836948111273	Distal Intergenic	17	18671037	18682876	11840	2	690139	NM_001191100	-196234
chr16	59845761	59846160	400	*	*	-0.749650643060265	Distal Intergenic	16	59666794	59721246	54453	2	306506	NM_001107315	-124515
chr6	43046645	43047044	400	*	*	-0.728219771591885	Intron (NM_017356/50871, intron 1 of 4)	6	43001948	43109082	107135	1	50871	NM_017356	44697
chr13	53584700	53585099	400	*	*	-0.550729756619374	Distal Intergenic	13	53531080	53534393	3314	1	305083	NM_001012030	53620
chr14	79464640	79465039	400	*	*	-0.612364297820909	Promoter (<=1kb)	14	79458963	79464770	5808	2	79563	NM_024487	0
chr7	61940233	61940632	400	*	*	-0.89856570031941	Distal Intergenic	7	61786309	61798729	12421	2	314862	NM_001108100	-141504
chr7	77312337	77312736	400	*	*	-0.613840655722676	Distal Intergenic	7	77345646	77372398	26753	2	58961	NM_001301702	59662
chr10	63803016	63803415	400	*	*	-0.628548488173457	Promoter (<=1kb)	10	63803309	63819614	16306	1	65261	NM_023092	0
chr12	30033307	30033706	400	*	*	-0.555887486416172	Promoter (<=1kb)	12	30024080	30033357	9278	2	688993	NM_001128194	0
chr12	25720318	25720717	400	*	*	-0.835605852723279	Distal Intergenic	12	25595800	25638806	43007	2	304410	NM_001100561	-81512
chr12	9988442	9988841	400	*	*	-0.594253820655924	Promoter (1-2kb)	12	9986237	9990284	4048	2	304268	NM_001002829	1443
chr7	25587051	25587450	400	*	*	-0.878016246431144	Distal Intergenic	7	25919867	26012344	92478	1	314681	NM_175598	-332417
chr11	73090032	73090431	400	*	*	-0.658374663168737	Intron (NM_001034006/619382, intron 1 of 22)	11	73078982	73191133	112152	1	619382	NM_001034006	11050
chr20	42467022	42467421	400	*	*	-0.808416652162919	Distal Intergenic	20	42966140	42971838	5699	1	25603	NM_001271090	-498719
chr14	102821468	102821867	400	*	*	-0.8148006391363	Distal Intergenic	14	103182178	103321129	138952	2	686117	NM_001134702	499262
chr15	105706827	105707226	400	*	*	-0.634539675117023	Intron (NM_001111064/680445, intron 2 of 9)	15	105640097	105797933	157837	1	680445	NM_001111064	66730
chr3	100771927	100772326	400	*	*	-0.587855047897587	Promoter (<=1kb)	3	100770975	100819214	48240	1	24225	NM_001270635	952
chr8	24040614	24041013	400	*	*	-0.977169061757715	Distal Intergenic	8	24369916	24615479	245564	1	300455	NM_001135799	-328903
chr12	22608019	22608418	400	*	*	-0.651847111960493	Distal Intergenic	12	22641104	22651482	10379	1	24617	NM_012620	-32686
chr3	13600407	13600806	400	*	*	-0.827494053813202	Intron (NM_001011964/296648, intron 6 of 11)	3	13484980	13700759	215780	1	296648	NM_001011964	115427
chr18	50373996	50374395	400	*	*	-0.948168136203175	Distal Intergenic	18	49829650	49937522	107873	2	307296	NM_001107378	-436474
chr12	36991113	36991512	400	*	*	-0.571566594907354	Intron (NM_001108334/360801, intron 17 of 46)	12	37038733	37047628	8896	2	689711	NM_001109547	56116
chr9	84349797	84350196	400	*	*	-0.721980988463873	Intron (NM_001004252/301544, intron 15 of 16)	9	84324456	84383638	59183	2	301544	NM_001004252	33442
chr4	177387642	177388041	400	*	*	-0.8952567569626	Distal Intergenic	4	177402904	177447028	44125	1	312828	NM_001107894	-14863
chr13	78722509	78722908	400	*	*	-0.528752468168205	Distal Intergenic	13	78806107	78820375	14269	1	304917	NM_001012027	-83199
chr3	146582523	146582922	400	*	*	-0.638366980703293	Promoter (<=1kb)	3	146582708	146629504	46797	1	25739	NM_013188	0
chr13	68964801	68965200	400	*	*	-0.685135352386546	Intron (NM_022242/63912, intron 1 of 13)	13	68949665	69101599	151935	1	63912	NM_022242	15136
chr4	56708563	56708962	400	*	*	-0.559853382468406	Promoter (2-3kb)	4	56711086	56738779	27694	1	362332	NM_001191862	-2124
chr15	60959439	60959838	400	*	*	-0.775312912235438	Distal Intergenic	15	60722160	60752106	29947	2	498549	NM_012773	-207333
chr1	116196726	116197125	400	*	*	-0.750347222188726	Distal Intergenic	1	115973343	116141894	168552	1	365266	NM_001141935	223383
chr9	16679045	16679444	400	*	*	-0.87390501797414	Intron (NM_001106889/301242, intron 1 of 26)	9	16662634	16729888	67255	1	301242	NM_001106889	16411
chr3	139362805	139363204	400	*	*	-0.854133173584347	Intron (NM_053505/85267, intron 1 of 16)	3	139333942	139835727	501786	1	85267	NM_053505	28863
chr19	32544493	32544892	400	*	*	-0.903532348458595	Distal Intergenic	19	32344078	32380027	35950	1	498933	NM_001025764	200415
chr8	87367617	87368016	400	*	*	-0.661281493133192	Intron (NM_145682/246776, intron 1 of 5)	8	87268179	87419370	151192	2	246776	NM_145682	51354
chr5	144147497	144147896	400	*	*	-0.665245702360635	Intron (NM_183056/360230, intron 10 of 10)	5	144160108	144161412	1305	1	362597	NM_001108679	-12212
chr7	135593149	135593548	400	*	*	-0.85814552518365	Distal Intergenic	7	135803723	135831006	27284	1	300177	NM_001106791	-210175
chr1	261247494	261247893	400	*	*	-0.749376111286145	Intron (NM_001013153/309373, intron 1 of 2)	1	261229347	261280536	51190	1	309373	NM_001013153	18147
chr7	121056069	121056468	400	*	*	-0.761386197311427	Promoter (1-2kb)	7	121050296	121058029	7734	2	315136	NM_001012119	1561
chr8	111254620	111255019	400	*	*	-0.637490489417085	Distal Intergenic	8	111210811	111226212	15402	1	65157	NM_031717	43809
chr7	77867736	77868135	400	*	*	-0.788476278739879	Distal Intergenic	7	77899322	77931029	31708	1	282581	NM_001130536	-31187
chr2	254575975	254576374	400	*	*	-0.977988904711444	Distal Intergenic	2	252605307	252691886	86580	2	293508	NM_001077645	-1884089
chr13	77795689	77796088	400	*	*	-0.824507416714386	Intron (NM_001162897/100302372, intron 1 of 2)	13	77784807	77822332	37526	1	100302372	NM_001162898	10882
chr4	80495231	80495630	400	*	*	-0.612067773355649	Distal Intergenic	4	80391785	80395477	3693	2	60570	NM_023952	-99754
chr3	11853573	11853972	400	*	*	-0.56383779366773	Intron (NM_013038/25558, intron 6 of 18)	3	11823784	11885417	61634	2	25558	NM_013038	31445
chr13	82736713	82737112	400	*	*	-0.883202125098428	3' UTR	13	82737161	82757681	20521	2	25650	NM_013113	20569
chr9	67130032	67130431	400	*	*	-0.549648672588961	Promoter (<=1kb)	9	67130259	67179693	49435	1	316435	NM_199401	0
chr1	6086888	6087287	400	*	*	-0.736755449139985	Distal Intergenic	1	5448958	5571511	122554	1	114005	NM_001276762	637930
chr4	132618189	132618588	400	*	*	-0.746452713528389	Distal Intergenic	4	132689623	132740823	51201	2	312603	NM_001107879	122235
chr17	30774921	30775320	400	*	*	-0.976694880581205	Distal Intergenic	17	30735671	30737550	1880	1	364704	NR_024023	39250
chrX	10963707	10964106	400	*	*	-0.646124133879525	Promoter (<=1kb)	21	10964035	11080894	116860	1	317343	NM_001191727	0
chr12	1195382	1195781	400	*	*	-0.544826288559204	Promoter (<=1kb)	12	1023611	1195579	171969	2	498130	NM_001109060	0
chr3	118345129	118345528	400	*	*	-0.704792518573349	Intron (NM_022182/29348, intron 1 of 2)	3	118317761	118366872	49112	1	29348	NM_022182	27368
chr13	44677251	44677650	400	*	*	-0.927615475764978	Distal Intergenic	13	44719335	44719401	67	1	102466618	NR_106676	-41685
chr3	142993241	142993640	400	*	*	-0.539957292307343	Promoter (<=1kb)	3	142993658	142996581	2924	1	296219	NM_001106521	-18
chr1	219481234	219481633	400	*	*	-0.529212058303286	Promoter (<=1kb)	1	219481575	219483243	1669	1	361698	NM_001013195	0
chr7	75213349	75213748	400	*	*	-0.898909209154696	Distal Intergenic	7	75279448	75300406	20959	2	299982	NM_001013948	86658
chr10	75882814	75883213	400	*	*	-0.598651623554649	Distal Intergenic	10	75620470	75621258	789	1	689962	NM_001277485	262344
chr5	62278447	62278846	400	*	*	-0.602902062702663	3' UTR	5	62213011	62260089	47079	2	313234	NM_001107933	-18358
chr6	38474742	38475141	400	*	*	-0.440279437474927	Distal Intergenic	6	38422892	38453762	30871	2	84474	NM_053414	-20980
chr14	84165967	84166366	400	*	*	-0.702407078364033	Intron (NM_153316/266687, intron 1 of 1)	14	84163971	84170835	6865	2	266687	NM_153316	4469
chr1	174205395	174205794	400	*	*	-0.731772457236923	Intron (NM_001107547/308944, intron 2 of 19)	1	174132798	174135816	3019	1	293418	NM_001106290	72597
chr7	91538527	91538926	400	*	*	-0.722509374250975	Promoter (<=1kb)	7	91511755	91538673	26919	2	314949	NM_001025701	0
chr20	12181093	12181492	400	*	*	-0.67490992370947	Distal Intergenic	20	12225202	12332858	107657	1	85251	NM_053489	-43710
chr13	110525761	110526160	400	*	*	-0.635642468761063	Distal Intergenic	13	110511546	110524750	13205	1	114482	NM_053691	14215
chr11	62177951	62178350	400	*	*	-0.675466683988781	Intron (NM_001105880/288105, intron 4 of 10)	11	61996027	61996122	96	2	100314178	NR_032745	-181829
chr14	69764774	69765173	400	*	*	-0.552770612326495	Distal Intergenic	14	69970034	70086018	115985	1	289671	NM_001305171	-204861
chr2	211218122	211218521	400	*	*	-0.652045106213571	Distal Intergenic	2	211184851	211207458	22608	2	83465	NM_001191110	-10664
chr15	52911727	52912126	400	*	*	-0.883941946763598	Distal Intergenic	15	52767442	52778691	11250	1	290356	NM_001017376	144285
chr19	43913231	43913630	400	*	*	-0.69507537074279	Promoter (2-3kb)	19	43906344	43911020	4677	2	24291	NM_012536	-2211
chr7	35471951	35472350	400	*	*	-0.600535599539673	Promoter (<=1kb)	7	35472102	35543759	71658	1	314751	NM_001108084	0
chr7	137185919	137186318	400	*	*	-0.879120744886549	Exon (NM_001108108/315272, exon 2 of 19)	7	137142170	137335208	193039	1	315272	NM_001108108	43749
chr1	231299804	231300203	400	*	*	-0.805945154396606	Distal Intergenic	1	231394606	231530786	136181	2	25565	NM_019141	230583
chr14	113968426	113968825	400	*	*	-0.646451117613904	Promoter (<=1kb)	14	113966164	113968440	2277	2	100912032	NM_031113	0
chr14	60069730	60070129	400	*	*	-0.55628651183241	Promoter (<=1kb)	14	60057493	60069870	12378	2	501923	NM_001134639	0
chr12	1411854	1412253	400	*	*	-0.597481594369471	Distal Intergenic	12	1460581	1471344	10764	1	288414	NM_001009629	-48328
chr13	103264473	103264872	400	*	*	-0.604254772960871	Distal Intergenic	13	103268088	103292847	24760	1	64473	NM_171990	-3216
chr15	34255741	34256140	400	*	*	-0.607830401469708	Promoter (<=1kb)	15	34256071	34258947	2877	1	29630	NM_017264	0
chr11	87203906	87204305	400	*	*	-0.606107537901915	Promoter (<=1kb)	11	87204248	87207265	3018	1	29743	NM_017307	0
chr6	26648662	26649061	400	*	*	-0.626332839527728	Intron (NM_001013243/366568, intron 7 of 7)	6	26642830	26649883	7054	1	366568	NM_001013243	5832
chr9	98208164	98208563	400	*	*	-0.644017979723121	Intron (NM_001014269/367314, intron 2 of 7)	9	98190829	98257736	66908	1	367314	NM_001014269	17335
chr1	44018549	44018948	400	*	*	-0.589715687201041	Promoter (<=1kb)	1	44019059	44120616	101558	1	245926	NM_139094	-111
chr1	254871776	254872175	400	*	*	-0.949780148761361	Distal Intergenic	1	254974789	255086226	111438	1	681178	NM_001129882	-102614
chr11	78746436	78746835	400	*	*	-0.842757372562393	Intron (NM_001108320/360731, intron 4 of 5)	11	78733046	78861745	128700	2	360731	NM_001108320	114910
chr13	68702544	68702943	400	*	*	-0.62377911053327	Distal Intergenic	13	68714161	68721453	7293	1	289089	NM_001047085	-11218
chr1	256714511	256714910	400	*	*	-0.780638143913536	Intron (NM_001354115/309499, intron 1 of 52)	1	256585899	256734727	148829	2	309499	NM_001354115	19817
chr14	113644745	113645144	400	*	*	-0.599193780153341	Promoter (<=1kb)	14	113618956	113644779	25824	2	289859	NM_001024866	0
chr12	24203837	24204236	400	*	*	-0.692250125768669	Intron (NM_001100475/192154, intron 1 of 30)	12	24180937	24315373	134437	1	192154	NM_001100475	22900
chr13	50936156	50936555	400	*	*	-0.521142684144012	Distal Intergenic	13	50947020	50994643	47624	1	289032	NM_001270848	-10465
chr7	11723683	11724082	400	*	*	-0.61656247352228	Promoter (<=1kb)	7	11712187	11724843	12657	2	362828	NM_001014200	761
chr2	62278219	62278618	400	*	*	-0.61300269322304	Intron (NM_001012077/310155, intron 7 of 14)	2	62236590	62300822	64233	1	310155	NM_001012077	41629
chr2	25159849	25160248	400	*	*	-0.696545764283497	Distal Intergenic	2	25141471	25153334	11864	2	29625	NM_139183	-6515
chr18	24945181	24945580	400	*	*	-0.615814808425857	Distal Intergenic	18	24961250	25025487	64238	1	171492	NM_138503	-15670
chr3	109793379	109793778	400	*	*	-0.689907193316159	Distal Intergenic	3	109862120	109873466	11347	1	445442	NM_001013062	-68342
chr14	92535926	92536325	400	*	*	-0.728903012503071	Distal Intergenic	14	92342998	92495894	152897	2	305497	NM_001107236	-40032
chr3	5722068	5722467	400	*	*	-0.573921204279668	Intron (NM_013158/25699, intron 9 of 11)	3	5709236	5731895	22660	1	25699	NM_013158	12832
chr9	66396837	66397236	400	*	*	-0.69482498502513	Distal Intergenic	9	66453428	66483614	30187	2	301442	NM_001009672	86378
chr1	235067804	235068203	400	*	*	-0.614890384449527	Distal Intergenic	1	235166718	235347937	181220	1	309242	NM_001013151	-98515
chr14	92434613	92435012	400	*	*	-0.702796593516183	Intron (NM_001107236/305497, intron 6 of 10)	14	92342998	92495894	152897	2	305497	NM_001107236	60882
chr10	16213148	16213547	400	*	*	-0.697352339986836	Distal Intergenic	10	16259728	16266066	6339	1	287173	NM_001013854	-46181
chr14	83828141	83828540	400	*	*	-0.80039052586276	Distal Intergenic	14	83755142	83776863	21722	2	289734	NM_001013049	-51278
chr19	33928171	33928570	400	*	*	-0.776730322372446	Promoter (<=1kb)	19	33928356	33991703	63348	1	24326	NM_012550	0
chr3	14844239	14844638	400	*	*	-0.752066926745261	Distal Intergenic	3	14889263	15060286	171024	1	192126	NM_138710	-44625
chr17	8404121	8404520	400	*	*	-0.528635234538888	Intron (NM_053802/116487, intron 14 of 18)	17	8400123	8429338	29216	2	116487	NM_053802	24818
chr4	129618554	129618953	400	*	*	-0.591572116552316	Distal Intergenic	4	129574363	129598240	23878	1	66028	NM_023972	44191
chr13	92725808	92726207	400	*	*	-0.891571227920134	Distal Intergenic	13	92504374	92505351	978	1	405219	NM_001000909	221434
chr19	59500704	59501103	400	*	*	-0.583802830021008	Distal Intergenic	19	59863421	59873411	9991	2	266601	NM_152935	372308
chr3	9538302	9538701	400	*	*	-0.612915070848388	Distal Intergenic	3	9629841	9636058	6218	2	311852	NM_001100979	97357
chr12	17971102	17971501	400	*	*	-0.585204245335903	Promoter (1-2kb)	12	17913771	17972733	58963	2	304334	NM_001012238	1232
chr19	37725518	37725917	400	*	*	-0.613415231323768	Promoter (<=1kb)	19	37682734	37725623	42890	2	307801	NM_001107421	0
chr9	17340049	17340448	400	*	*	-0.569659577419498	Promoter (<=1kb)	9	17340341	17355680	15340	1	83785	NM_001110333	0
chr2	251283064	251283463	400	*	*	-0.80420754751793	Distal Intergenic	2	251453644	251484760	31117	1	292160	NM_001106203	-170181
chr5	144274919	144275318	400	*	*	-0.557019704439877	Promoter (<=1kb)	5	144250419	144274981	24563	2	681287	NM_001109438	0
chr9	17102294	17102693	400	*	*	-0.594429959272542	Intron (NM_001108203/316233, intron 3 of 11)	9	17111176	17114177	3002	2	501101	NM_001024360	11484
chr5	106954765	106955164	400	*	*	-0.803022855496966	Distal Intergenic	5	106922563	106923132	570	2	298205	NM_001106667	-31633
chr2	199136410	199136809	400	*	*	-0.81252902214943	Distal Intergenic	2	199162745	199184941	22197	1	50563	NM_019280	-25936
chr9	18819626	18820025	400	*	*	-0.777947909193885	Distal Intergenic	9	18643570	18773092	129523	1	367218	NM_001278484	176056
chr13	101377856	101378255	400	*	*	-0.915400083546048	Distal Intergenic	13	101381510	101385764	4255	1	289337	NM_001145828	-3255
chr19	55197075	55197474	400	*	*	-0.561592405677314	Distal Intergenic	19	55206455	55241509	35055	1	292067	NM_201416	-8981
chr13	52594025	52594424	400	*	*	-0.511117975481995	Distal Intergenic	13	52588917	52592002	3086	1	363989	NM_001012206	5108
chr19	24831309	24831708	400	*	*	-0.612590277757056	Promoter (<=1kb)	19	24803524	24831500	27977	2	29355	NM_017175	0
chr9	41349056	41349455	400	*	*	-0.672881590043354	Promoter (<=1kb)	9	41348447	41381092	32646	1	301337	NM_001106899	609
chr15	47799651	47800050	400	*	*	-0.662742241431718	Promoter (<=1kb)	15	47488333	47800034	311702	2	29447	NM_053307	0
chr12	1116480	1116879	400	*	*	-0.718449242037131	Intron (NM_001109060/498130, intron 1 of 13)	12	1023611	1195579	171969	2	498130	NM_001109060	78700
chr7	123259629	123260028	400	*	*	-0.556076524164178	Promoter (<=1kb)	7	123259892	123280613	20722	1	25019	NM_139080	0
chr13	110528367	110528766	400	*	*	-0.745084523950296	Distal Intergenic	13	110511546	110524750	13205	1	114482	NM_053691	16821
chr19	54845883	54846282	400	*	*	-0.636222841846215	Distal Intergenic	19	54766595	54840586	73992	1	292064	NM_001106191	79288
chr4	133930128	133930527	400	*	*	-0.91354553646457	Exon (NM_001271251/312607, exon 5 of 13)	4	133717139	133951264	234126	2	312607	NM_001271251	20737
chr14	104319131	104319530	400	*	*	-0.677965374202849	Distal Intergenic	14	104340800	104375648	34849	2	289820	NM_001009268	56118
chr5	136886738	136887137	400	*	*	-0.710124927484302	Intron (NM_031697/64445, intron 2 of 11)	5	136766208	136965191	198984	2	64445	NM_031697	78054
chr5	59025481	59025880	400	*	*	-0.584601955495192	Promoter (<=1kb)	5	59016621	59025631	9011	2	500450	NM_001024345	0
chr2	25844426	25844825	400	*	*	-0.821721206133128	Intron (NM_001108542/361882, intron 9 of 35)	2	25738514	26011429	272916	2	361882	NM_001108542	166604
chr4	181623511	181623910	400	*	*	-0.885520767971686	Distal Intergenic	4	181663425	181674181	10757	2	24695	NM_012636	50271
chrX	11373606	11374005	400	*	*	-0.825994507526509	Distal Intergenic	21	11137889	11164854	26966	2	302526	NM_001007091	-208752
chr11	33683079	33683478	400	*	*	-0.892060689494569	Distal Intergenic	11	33747462	33760100	12639	2	360700	NM_001108314	76622
chr6	3806546	3806945	400	*	*	-0.571231100449087	Distal Intergenic	6	3743083	3794501	51419	2	313851	NM_001012108	-12045
chr13	76820579	76820978	400	*	*	-0.833285105606007	Distal Intergenic	13	76980611	77075716	95106	1	360860	NM_001025126	-159633
chr13	55507210	55507609	400	*	*	-0.682332073151227	Intron (NM_001108346/360850, intron 6 of 8)	13	55488585	55561726	73142	2	360850	NM_001108346	54117
chr1	174937260	174937659	400	*	*	-0.580839818126005	Distal Intergenic	1	174862725	174924100	61376	1	293410	NM_001106288	74535
chr13	80107542	80107941	400	*	*	-0.722393560803315	Intron (NM_138538/171574, intron 15 of 20)	13	80125487	80125596	110	1	100314245	NR_031914	-17546
chr5	101187344	101187743	400	*	*	-0.937968829445945	Distal Intergenic	5	101020448	101138427	117980	2	298185	NM_001191757	-48917
chr2	187954892	187955291	400	*	*	-0.755517421247431	Intron (NM_001106442/295235, intron 3 of 5)	2	187951316	187960067	8752	1	295235	NM_001106442	3576
chr13	41738599	41738998	400	*	*	-0.533182027075065	Promoter (<=1kb)	13	41695520	41738622	43103	2	81732	NM_031068	0
chr19	56965410	56965809	400	*	*	-0.750893125422256	Distal Intergenic	19	56982949	56983807	859	2	286962	NR_037621	17998
chr17	80708760	80709159	400	*	*	-0.654330809011878	Intron (NM_053332/80848, intron 29 of 67)	17	80584921	80807181	222261	2	80848	NM_053332	98022
chr13	95943747	95944146	400	*	*	-0.499828541784312	Promoter (<=1kb)	13	95913426	95943761	30336	2	289276	NM_001105975	0
chr2	31780272	31780671	400	*	*	-0.690275186586874	Intron (NM_013005/25513, intron 1 of 14)	2	31746365	31816385	70021	2	25513	NM_013005	35714
chr9	38158180	38158579	400	*	*	-0.742965323992985	Distal Intergenic	9	38297253	38351024	53772	1	363212	NM_001108792	-138674
chr3	176458325	176458724	400	*	*	-0.606527065879356	Intron (NM_001106550/296469, intron 1 of 4)	3	176444547	176465162	20616	2	296469	NM_001106550	6438
chr20	19950165	19950564	400	*	*	-0.68078792244353	Promoter (1-2kb)	20	19948767	20480625	531859	1	361833	NM_031805	1398
chr20	10483460	10483859	400	*	*	-0.603283658465459	Distal Intergenic	20	10438489	10442181	3693	1	24273	NM_001289737	44971
chr11	84008022	84008421	400	*	*	-0.645980744564868	Promoter (<=1kb)	11	83992076	84008946	16871	2	303812	NM_001134535	525
chr15	51754354	51754753	400	*	*	-0.571291558421814	Promoter (2-3kb)	15	51756978	51759434	2457	1	25148	NM_017086	-2225
chr18	30966583	30966982	400	*	*	-0.761503383127141	Intron (NM_001037140/553129, intron 2 of 2)	18	30954552	30971113	16562	1	116782	NM_053943	12031
chr1	241594100	241594499	400	*	*	-0.643475951470693	Promoter (<=1kb)	1	241594565	241796504	201940	1	83589	NM_031779	-66
chr14	85772681	85773080	400	*	*	-0.68862407341372	Promoter (<=1kb)	14	85763396	85772762	9367	2	498404	NM_001017502	0
chr3	39124783	39125182	400	*	*	-0.958348574089273	Distal Intergenic	3	38742072	38768011	25940	1	499798	NM_001024310	382711
chr1	193040465	193040864	400	*	*	-0.553400257132408	Distal Intergenic	1	193076430	193146394	69965	1	308971	NM_001107549	-35566
chr7	11257773	11258172	400	*	*	-0.676375397186638	Promoter (<=1kb)	7	11253180	11257977	4798	2	24816	NM_017054	0
chr2	94930761	94931160	400	*	*	-0.662635603081536	Distal Intergenic	2	95008477	95039076	30600	1	294900	NM_001106421	-77317
chr7	31614218	31614617	400	*	*	-0.885627857559033	Intron (NM_001271371/314721, intron 24 of 30)	7	31699872	31784192	84321	2	78963	NM_023979	169575
chr6	2302959	2303358	400	*	*	-0.685182078742962	Distal Intergenic	6	2310988	2316722	5735	2	25426	NM_012940	13364
chr19	55372401	55372800	400	*	*	-0.559505235997838	Distal Intergenic	19	55305494	55367353	61860	2	361430	NM_001077200	-5048
chr19	59578396	59578795	400	*	*	-0.773546222141469	Distal Intergenic	19	59863421	59873411	9991	2	266601	NM_152935	294616
chr2	125091953	125092352	400	*	*	-0.800358956713027	Distal Intergenic	2	125291366	125321900	30535	2	294988	NM_001191606	229548
chr7	77733835	77734234	400	*	*	-0.656550067858105	Distal Intergenic	7	77763246	77836534	73289	1	140720	NM_144762	-29012
chr13	110799337	110799736	400	*	*	-0.6912251079401	Distal Intergenic	13	110822121	110864469	42349	2	684192	NM_001134985	64733
chr8	22826882	22827281	400	*	*	-0.626887784341386	Intron (NM_001108997/367039, intron 41 of 47)	8	22792000	22821223	29224	2	100361376	NM_001270413	-5659
chr4	152667319	152667718	400	*	*	-0.747046656707241	Intron (NM_021595/59115, intron 1 of 3)	4	152631201	152733630	102430	1	59115	NM_021595	36118
chr15	23411964	23412363	400	*	*	-0.614894629278759	Distal Intergenic	15	23553199	23560712	7514	1	289993	NM_001106028	-140836
chr13	77641864	77642263	400	*	*	-0.559934914979442	Exon (NM_013045/25567, exon 16 of 26)	13	77602249	77678385	76137	1	25567	NM_013045	39615
chr4	62438858	62439257	400	*	*	-0.517035170786181	Promoter (<=1kb)	4	62398797	62438958	40162	2	312225	NM_001127298	0
chr9	78968771	78969170	400	*	*	-0.52650665318147	Promoter (<=1kb)	9	78900113	78969013	68901	2	25661	NM_019143	0
chr14	104647249	104647648	400	*	*	-0.818526871513984	Distal Intergenic	14	104582884	104612417	29534	2	305540	NM_198763	-34832
chr5	79230435	79230834	400	*	*	-0.750917054905747	Distal Intergenic	5	79184088	79222687	38600	2	362530	NM_001108668	-7748
chr9	46509961	46510360	400	*	*	-0.576148759592071	Distal Intergenic	9	46657922	46782545	124624	1	301363	NM_001106904	-147562
chr8	111267265	111267664	400	*	*	-0.628181046981555	Distal Intergenic	8	111210811	111226212	15402	1	65157	NM_031717	56454
chr4	29442170	29442569	400	*	*	-0.532542265597651	Distal Intergenic	4	29529854	29564781	34928	1	84352	NM_053356	-87285
chr1	79988365	79988764	400	*	*	-0.611168854981266	Distal Intergenic	1	79959591	79979206	19616	1	292684	NM_001024748	28774
chr19	54652143	54652542	400	*	*	-0.711231343907425	Promoter (<=1kb)	19	54651911	54652381	471	2	307917	NM_001107438	0
chr3	159765732	159766131	400	*	*	-0.595766940779723	Intron (NM_001037974/296345, intron 1 of 4)	3	159712325	159775643	63319	2	296345	NM_001037974	9512
chr13	98649627	98650026	400	*	*	-0.584876844391865	Intron (NM_019312/54260, intron 2 of 7)	13	98615287	98708150	92864	1	54260	NM_019312	34340
chr4	149877646	149878045	400	*	*	-0.583825805356604	Promoter (<=1kb)	4	149877889	149882825	4937	1	362425	NM_001134908	0
chr6	99612829	99613228	400	*	*	-0.698588458079566	Distal Intergenic	6	99444072	99464143	20072	1	299153	NM_001013944	168757
chr20	4370644	4371043	400	*	*	-0.615132264149435	Promoter (<=1kb)	20	4370969	4378272	7304	1	406165	NM_212458	0
chr19	32293999	32294398	400	*	*	-0.516906902331528	Promoter (<=1kb)	19	32294381	32325927	31547	1	291939	NM_001106174	0
chr2	204993521	204993920	400	*	*	-0.811764586099276	Distal Intergenic	2	204886202	204939523	53322	1	310738	NM_001277055	107319
chr9	45227730	45228129	400	*	*	-0.843847317782703	Distal Intergenic	9	44840031	45206427	366397	2	363220	NM_001191887	-21303
chr4	157439545	157439944	400	*	*	-0.567169834690432	Promoter (<=1kb)	4	157435371	157439507	4137	2	83801	NM_031975	-38
chr18	56316324	56316723	400	*	*	-0.861224204656923	Intron (NM_053996/117100, intron 4 of 13)	18	56306297	56325179	18883	2	117100	NM_053996	8456
chr5	159227249	159227648	400	*	*	-0.65323761983697	Distal Intergenic	5	159241413	159256699	15287	2	298595	NM_001191766	29051
chr2	204511952	204512351	400	*	*	-0.695659801527613	Promoter (<=1kb)	2	204512361	204568643	56283	1	29209	NM_017131	-10
chr17	24147434	24147833	400	*	*	-0.645872598643677	Distal Intergenic	17	24165260	24182425	17166	2	291034	NM_001305178	34592
chr5	151212862	151213261	400	*	*	-0.552164094687995	Promoter (1-2kb)	5	151211342	151277167	65826	1	362617	NM_001134956	1520
chr6	132414995	132415394	400	*	*	-0.716708926765953	Intron (NM_001025741/362783, intron 4 of 24)	6	132367342	132450488	83147	1	362783	NM_001025741	47653
chr12	12777566	12777965	400	*	*	-0.78679387160272	Exon (NM_013223/27137, exon 2 of 15)	12	12749026	12782078	33053	2	27137	NM_013223	4113
chr20	8137202	8137601	400	*	*	-0.739419925695281	Distal Intergenic	20	8109691	8120182	10492	1	294301	NM_001113777	27511
chr3	11483706	11484105	400	*	*	-0.883878696255937	Distal Intergenic	3	11442396	11452529	10134	2	246771	NM_145677	-31177
chr2	28048901	28049300	400	*	*	-0.526008342367115	5' UTR	2	27983925	28003260	19336	2	294673	NM_001011946	-45641
chr14	99780781	99781180	400	*	*	-0.628319139671898	Promoter (<=1kb)	14	99774589	99780964	6376	2	689134	NM_001135020	0
chr19	37795072	37795471	400	*	*	-0.518217448736953	Promoter (<=1kb)	19	37734662	37795297	60636	2	361396	NM_001135875	0
chr13	94887815	94888214	400	*	*	-0.535212679517734	Promoter (<=1kb)	13	94888174	95076568	188395	1	305002	NM_177929	0
chr8	53937078	53937477	400	*	*	-0.733645132628234	Intron (NM_031521/24586, intron 1 of 18)	8	53770686	53816453	45768	2	300696	NM_001004246	-120625
chr19	55297611	55298010	400	*	*	-0.554883610259789	Promoter (2-3kb)	19	55290563	55300403	9841	2	365022	NM_001002279	2393
chr2	251532023	251532422	400	*	*	-0.506858584656344	Promoter (<=1kb)	2	251529354	251532312	2959	2	83476	NM_031327	0
chr18	29561672	29562071	400	*	*	-0.642643369544025	Promoter (<=1kb)	18	29560364	29561959	1596	2	60350	NM_021744	0
chr13	80081005	80081404	400	*	*	-0.863414176182691	Intron (NM_138538/171574, intron 15 of 20)	13	80125487	80125596	110	1	100314245	NR_031914	-44083
chr5	116747586	116747985	400	*	*	-0.627653836442016	Intron (NM_012988/25492, intron 9 of 9)	5	117038630	117340308	301679	1	140581	NM_080398	-290645
chr4	85434163	85434562	400	*	*	-0.608888423760734	Distal Intergenic	4	85381907	85386203	4297	2	368066	NM_001109022	-47960
chr7	77678656	77679055	400	*	*	-0.594308590238588	Promoter (<=1kb)	7	77678968	77716408	37441	1	299971	NM_001011992	0
chr2	225692048	225692447	400	*	*	-0.565983659392941	Intron (NM_001107721/310836, intron 11 of 49)	2	225645568	225783287	137720	1	310836	NM_001107721	46480
chr20	29644282	29644681	400	*	*	-0.579901714002567	Intron (NM_001007632/294512, intron 9 of 10)	20	29655226	29677926	22701	1	361840	NM_001108533	-10545
chr20	28420339	28420738	400	*	*	-0.688901595406588	Distal Intergenic	20	28181194	28214990	33797	2	365581	NM_001191899	-205349
chr19	561458	561857	400	*	*	-0.627980222526691	Promoter (<=1kb)	19	561731	564928	3198	1	83521	NM_053338	0
chr10	5343579	5343978	400	*	*	-0.58596121247319	Promoter (<=1kb)	10	5333378	5343949	10572	2	287042	NM_001009619	0
chr8	71088013	71088412	400	*	*	-0.635192009689622	Distal Intergenic	8	71125414	71132629	7216	1	367645	NM_001044253	-37002
chr20	11168028	11168427	400	*	*	-0.640116553619708	Promoter (<=1kb)	20	11168298	11228633	60336	1	309678	NM_001173528	0
chr13	104864506	104864905	400	*	*	-0.679654560209282	Distal Intergenic	13	105041053	105140780	99728	2	81809	NM_031131	275875
chr20	28354331	28354730	400	*	*	-0.555840724431637	Distal Intergenic	20	28181194	28214990	33797	2	365581	NM_001191899	-139341
chr5	61020643	61021042	400	*	*	-0.580248741824053	Distal Intergenic	5	60944458	60955928	11471	2	313241	NM_001024785	-64715
chr1	220278165	220278564	400	*	*	-0.574868311080586	Distal Intergenic	1	220261008	220265772	4765	2	266734	NM_153626	-12393
chr6	109030389	109030788	400	*	*	-0.639619611836442	Distal Intergenic	6	109044830	109051254	6425	1	84005	NM_032058	-14042
chr18	20373040	20373439	400	*	*	-0.908949012285131	Distal Intergenic	18	19272134	19275273	3140	2	102547344	NM_001287621	-1097767
chr13	97910477	97910876	400	*	*	-0.648145334015085	Distal Intergenic	13	97941720	97963474	21755	1	305021	NM_001013985	-30844
chr13	89654116	89654515	400	*	*	-0.539550520188444	Promoter (<=1kb)	13	89650094	89654229	4136	2	289219	NM_001105968	0
chr11	11221087	11221486	400	*	*	-0.957418510510719	Intron (NM_032106/84409, intron 4 of 30)	11	11062866	11585534	522669	2	84409	NM_032106	364048
chr2	203483987	203484386	400	*	*	-0.627369510719633	Intron (NM_019243/29602, intron 1 of 8)	2	203423143	203494391	71249	2	29602	NM_019243	10005
chr13	88307904	88308303	400	*	*	-0.524904973117424	Promoter (<=1kb)	13	88291248	88307988	16741	2	29540	NM_017235	0
chr19	52032709	52033108	400	*	*	-0.505247178226227	Promoter (<=1kb)	19	52032950	52048773	15824	1	85239	NM_053477	0
chr13	89724665	89725064	400	*	*	-0.651595975151223	Promoter (<=1kb)	13	89722370	89724827	2458	2	289222	NM_001305647	0
chr13	90600868	90601267	400	*	*	-0.700515481288084	Promoter (1-2kb)	13	90592676	90602365	9690	2	686019	NM_001159594	1098
chr5	166777646	166778045	400	*	*	-0.805522961326466	Distal Intergenic	5	166701463	166726794	25332	2	691431	NM_001127574	-50852
chr2	264212492	264212891	400	*	*	-0.689304309247074	Distal Intergenic	2	264267029	264293016	25988	2	24962	NM_017074	80125
chr8	48473339	48473738	400	*	*	-0.706081405034476	Promoter (<=1kb)	8	48472824	48481003	8180	1	78967	NM_023983	515
chr4	62171911	62172310	400	*	*	-0.937969394625055	Distal Intergenic	4	62221011	62290229	69219	1	25687	NM_013146	-48701
chr13	36709985	36710384	400	*	*	-0.502188666636549	Distal Intergenic	13	36378187	36379722	1536	1	288979	NM_001105949	331798
chr13	103179788	103180187	400	*	*	-0.707402286858444	Intron (NM_001040154/289350, intron 8 of 40)	13	103192581	103192639	59	1	100314092	NR_032143	-12394
chr8	12724070	12724469	400	*	*	-0.718252173573872	Distal Intergenic	8	12823155	12872705	49551	1	315427	NM_001108125	-98686
chr13	49997423	49997822	400	*	*	-0.532135291780924	Distal Intergenic	13	49933155	49940961	7807	1	304799	NM_001107175	64268
chr10	43079175	43079574	400	*	*	-0.79689853132156	Intron (NM_130742/170501, intron 1 of 11)	10	43067316	43208992	141677	1	170501	NM_130742	11859
chr19	40453086	40453485	400	*	*	-0.934569215958877	Distal Intergenic	19	40890544	40904364	13821	1	498951	NM_001025766	-437059
chr13	44681802	44682201	400	*	*	-0.921114560352176	Distal Intergenic	13	44719335	44719401	67	1	102466618	NR_106676	-37134
chr13	97740766	97741165	400	*	*	-0.755098984926512	Intron (NM_001025762/498295, intron 1 of 9)	13	97702060	97723814	21755	1	305021	NM_001013985	38706
chr16	81637015	81637414	400	*	*	-0.576722823322901	Distal Intergenic	16	81616604	81632018	15415	1	290880	NM_001013054	20411
chr1	222230533	222230932	400	*	*	-0.549662477348811	Promoter (<=1kb)	1	222229835	222231945	2111	1	259225	NM_172045	698
chr20	2186013	2186412	400	*	*	-0.722669878003466	Intron (NM_001009176/294210, intron 5 of 6)	20	2182946	2191640	8695	2	294210	NM_001009176	5228
chr14	84335110	84335509	400	*	*	-0.515335130824685	Promoter (1-2kb)	14	84330223	84334063	3841	2	289745	NM_001006960	-1047
chr7	18635340	18635739	400	*	*	-0.555856381101073	Promoter (1-2kb)	7	18627814	18634043	6230	2	362850	NM_199115	-1297
chr10	75505299	75505698	400	*	*	-0.540177332227273	Intron (NM_001013971/303419, intron 3 of 10)	10	75529009	75536767	7759	1	360594	NM_001108289	-23311
chr19	55367393	55367792	400	*	*	-0.553503875888153	Promoter (<=1kb)	19	55305494	55367353	61860	2	361430	NM_001077200	-40
chr14	64686557	64686956	400	*	*	-0.683652241293744	Distal Intergenic	14	64391187	64476796	85610	2	289687	NM_001106010	-209761
chr12	43739308	43739707	400	*	*	-0.514525320300659	Distal Intergenic	12	43920564	43940798	20235	2	498188	NM_001109066	201091
chr2	154110166	154110565	400	*	*	-0.727469381059532	Distal Intergenic	2	154030401	154033265	2865	2	102546391	NR_131134	-76901
chr19	55423035	55423434	400	*	*	-0.497381785244815	Promoter (<=1kb)	19	55391913	55423052	31140	2	292073	NM_001047851	0
chr7	138982872	138983271	400	*	*	-0.795160776245063	Distal Intergenic	7	139167303	139195030	27728	2	300189	NM_001004243	211759
chr5	58853198	58853597	400	*	*	-0.54362292153527	Distal Intergenic	5	58937615	58943358	5744	1	29460	NM_031578	-84018
chr15	19793842	19794241	400	*	*	-0.666392396163065	Distal Intergenic	15	19721292	19733586	12295	2	498486	NM_001134756	-60256
chr9	111453015	111453414	400	*	*	-0.653659578848728	Distal Intergenic	9	111327333	111347428	20096	1	501195	NM_001109086	125682
chr12	23811960	23812359	400	*	*	-0.726390406934274	Intron (NM_019376/56010, intron 1 of 2)	12	23789638	23817884	28247	1	56010	NM_019376	22322
chr12	40895264	40895663	400	*	*	-0.565428894484175	Promoter (<=1kb)	12	40895515	40955999	60485	1	25622	NM_001177593	0
chr19	40544758	40545157	400	*	*	-0.797929716073753	Distal Intergenic	19	40890544	40904364	13821	1	498951	NM_001025766	-345387
chr17	13361236	13361635	400	*	*	-0.882906882095828	Distal Intergenic	17	13391474	13393219	1746	2	291005	NM_001077640	31584
chr6	7192626	7193025	400	*	*	-0.677837299303731	Distal Intergenic	6	7045152	7058314	13163	2	56823	NM_020076	-134312
chr4	27175005	27175404	400	*	*	-0.518791125071084	Promoter (<=1kb)	4	27175564	27194016	18453	1	25427	NM_012941	-160
chr13	96551704	96552103	400	*	*	-0.577450274305885	Distal Intergenic	13	96303825	96414404	110580	1	289280	NM_001105977	247879
chr14	36897443	36897842	400	*	*	-0.892497824059649	Distal Intergenic	14	36687134	36755360	68227	1	289584	NM_001191596	210309
chr19	24051490	24051889	400	*	*	-0.879632027719929	Intron (NM_001191093/364983, intron 1 of 6)	19	24044210	24264508	220299	1	364983	NM_001191093	7280
chr13	77784723	77785122	400	*	*	-0.595328603031267	Promoter (<=1kb)	13	77784807	77822332	37526	1	100302372	NM_001162897	0
chr4	56547358	56547757	400	*	*	-0.50624551302426	Distal Intergenic	4	56556545	56567348	10804	1	500060	NM_001024323	-8788
chr18	56303580	56303979	400	*	*	-0.54583025737274	Distal Intergenic	18	56306297	56325179	18883	2	117100	NM_053996	21200
chr3	109791222	109791621	400	*	*	-0.88861723168059	Distal Intergenic	3	109862120	109873466	11347	1	445442	NM_001013062	-70499
chr7	118456830	118457229	400	*	*	-0.598798363350164	Distal Intergenic	7	118488498	118493647	5150	1	315101	NM_001142757	-31269
chr12	13157502	13157901	400	*	*	-0.559121288255079	Promoter (<=1kb)	12	13113073	13157652	44580	2	304289	NM_001107120	0
chr9	88078397	88078796	400	*	*	-0.568720377444599	Intron (NM_012969/25467, intron 1 of 1)	9	88033668	88086488	52821	2	25467	NM_012969	7692
chr14	83775020	83775419	400	*	*	-0.671714325252563	Promoter (1-2kb)	14	83755142	83776863	21722	2	289734	NM_001013049	1444
chr17	6607836	6608235	400	*	*	-0.800161011365726	Distal Intergenic	17	6667564	6676654	9091	1	117282	NM_057141	-59329
chr7	117140013	117140412	400	*	*	-0.535789903810199	Promoter (<=1kb)	7	117129237	117140168	10932	2	84401	NM_001191880	0
chr3	126277206	126277605	400	*	*	-0.784110547283994	Distal Intergenic	3	126336185	126344701	8517	1	29373	NM_017178	-58580
chr4	131913847	131914246	400	*	*	-0.545063931783516	Distal Intergenic	4	132068581	132111092	42512	2	297481	NM_001106612	196846
chr13	86719415	86719814	400	*	*	-0.646564908319568	Distal Intergenic	13	86386834	86671458	284625	2	304947	NM_001134862	-47957
chr9	87673778	87674177	400	*	*	-0.683065607639442	Distal Intergenic	9	88033668	88086488	52821	2	25467	NM_012969	412311
chr12	48598420	48598819	400	*	*	-0.586408715855963	Promoter (<=1kb)	12	48598647	48605704	7058	1	304581	NM_001107155	0
chr2	236509652	236510051	400	*	*	-0.798642547661028	Distal Intergenic	2	236458276	236480502	22227	2	310849	NM_001014043	-29150
chr3	160197411	160197810	400	*	*	-0.805964543333123	Distal Intergenic	3	160207969	160219316	11348	1	29576	NM_031590	-10159
chr6	147172623	147173022	400	*	*	-0.674321920456985	Promoter (<=1kb)	6	147094295	147172813	78519	2	362800	NM_001108726	0
chr9	43624217	43624616	400	*	*	-0.744244826532334	Distal Intergenic	9	43830630	43854396	23767	1	85257	NM_053495	-206014
chr19	59472448	59472847	400	*	*	-0.810197539163065	Distal Intergenic	19	59863421	59873411	9991	2	266601	NM_152935	400564
chr11	57330673	57331072	400	*	*	-0.654889607509139	Distal Intergenic	11	57207656	57260001	52346	1	363781	NM_001134481	123017
chr13	95856084	95856483	400	*	*	-0.638578636774623	Distal Intergenic	13	95887708	95908003	20296	1	689766	NM_001109549	-31225
chr1	243555109	243555508	400	*	*	-0.771885910439038	Intron (NM_053706/114498, intron 4 of 4)	1	243589607	243602926	13320	1	293976	NM_001106358	-34099
chr9	95929027	95929426	400	*	*	-0.832711573583862	Distal Intergenic	9	95783651	95787092	3442	2	103693239	NM_001306054	-141935
chr13	73056727	73057126	400	*	*	-0.521973933388591	Promoter (<=1kb)	13	72918552	73056785	138234	2	289424	NM_001105992	0
chr11	83540143	83540542	400	*	*	-0.543892808411559	Intron (NM_001105868/287989, intron 1 of 16)	11	83527962	83546674	18713	2	287989	NM_001105868	6132
chr20	6288065	6288464	400	*	*	-0.589644929273721	Promoter (<=1kb)	20	6288285	6298218	9934	1	361814	NM_001047907	0
chr19	38421981	38422380	400	*	*	-0.492846282654856	Promoter (<=1kb)	19	38422210	38437103	14894	1	24314	NM_017000	0
chr12	39033657	39034056	400	*	*	-0.63157840015297	Intron (NM_001100679/304495, intron 4 of 28)	12	39022000	39161954	139955	1	304495	NM_001100679	11657
chr4	181875096	181875495	400	*	*	-0.6575868968492	Promoter (<=1kb)	4	181874861	182043593	168733	1	312863	NM_001014061	235
chr4	160682631	160683030	400	*	*	-0.553950212025083	Distal Intergenic	4	160530726	160605107	74382	2	312728	NM_001107890	-77524
chr13	51171049	51171448	400	*	*	-0.50289515771783	Intron (NM_080409/140592, intron 1 of 28)	13	51134831	51183262	48432	2	140592	NM_080409	11814
chr13	102662915	102663314	400	*	*	-0.950735420485333	Distal Intergenic	13	102637969	102643376	5408	2	364069	NM_001077674	-19539
chr6	103133937	103134336	400	*	*	-0.686065875878316	Distal Intergenic	6	103308032	103313074	5043	2	29344	NM_017172	178738
chr10	67153527	67153926	400	*	*	-0.580022524180751	Distal Intergenic	10	67079796	67079881	86	1	100314252	NR_031952	73731
chr6	7421344	7421743	400	*	*	-0.479599510003507	Promoter (<=1kb)	6	7417421	7421456	4036	2	298765	NM_001036626	0
chr20	42088552	42088951	400	*	*	-0.962728314287244	Distal Intergenic	20	41266566	41383432	116867	1	79209	NM_024368	821986
chr5	26050186	26050585	400	*	*	-0.742673249785189	Distal Intergenic	5	25666138	25721056	54919	2	313067	NM_001107916	-329130
chr12	46364782	46365181	400	*	*	-0.62783305979661	Intron (NM_001029911/83620, intron 27 of 46)	12	46316401	46326776	10376	1	83803	NM_031976	48381
chr13	90902095	90902494	400	*	*	-0.713646001713566	Distal Intergenic	13	90909551	90932958	23408	1	304984	NM_001024882	-7057
chr5	100148340	100148739	400	*	*	-0.633806377478171	Distal Intergenic	5	100439080	100647298	208219	2	29227	NM_031566	498559
chr1	243575142	243575541	400	*	*	-0.693997843071701	Intron (NM_053706/114498, intron 4 of 4)	1	243589607	243602926	13320	1	293976	NM_001106358	-14066
chr1	32174653	32175052	400	*	*	-0.897513271272606	Distal Intergenic	1	32199869	32218632	18764	1	664630	NM_001039722	-24817
chr4	123612635	123613034	400	*	*	-0.872335637287181	Intron (NM_138535/171571, intron 6 of 23)	4	123586231	123636039	49809	1	171571	NM_138535	26404
chr18	56161596	56161995	400	*	*	-0.553676876332373	Distal Intergenic	18	56180089	56186068	5980	1	307404	NM_001047881	-18094
chr14	83056535	83056934	400	*	*	-0.665576796527777	Intron (NM_013052/25576, intron 1 of 1)	14	83053041	83062424	9384	2	25576	NM_013052	5490
chr12	23150876	23151275	400	*	*	-0.63748443277061	Distal Intergenic	12	22834866	22980603	145738	1	685612	NM_001271268	316010
chr7	121480135	121480534	400	*	*	-0.499098730481375	Promoter (<=1kb)	7	121480723	121482781	2059	1	79255	NM_024403	-189
chr12	39420015	39420414	400	*	*	-0.624996960194579	Promoter (<=1kb)	12	39420161	39507412	87252	1	373066	NM_199120	0
chr14	17123276	17123675	400	*	*	-0.561847021334031	Promoter (<=1kb)	14	17123531	17141832	18302	1	53372	NM_017361	0
chr5	156064514	156064913	400	*	*	-0.781634741009579	Intron (NM_001100713/313644, intron 15 of 25)	5	156026899	156074350	47452	1	313644	NM_001100713	37615
chr4	7122617	7123016	400	*	*	-0.531185022793705	Promoter (<=1kb)	4	7122916	7135604	12689	1	311959	NM_001109666	0
chr3	8272033	8272432	400	*	*	-0.794292213408881	Distal Intergenic	3	8338481	8348746	10266	2	366012	NM_001014257	76314
chr13	76942936	76943335	400	*	*	-0.525300016585122	Distal Intergenic	13	76980611	77075716	95106	1	360860	NM_001025126	-37276
chr19	55268882	55269281	400	*	*	-0.509258673433711	Promoter (<=1kb)	19	55258910	55268933	10024	2	81726	NM_031062	0
chr19	9622442	9622841	400	*	*	-0.506413620176993	Promoter (<=1kb)	19	9622636	9636947	14312	1	291840	NM_001003705	0
chr4	161684757	161685156	400	*	*	-0.583427980762479	Promoter (<=1kb)	4	161679674	161684994	5321	2	297627	NR_027366	0
chr4	56493611	56494010	400	*	*	-0.571147759340784	Promoter (<=1kb)	4	56478384	56493923	15540	2	362329	NM_001108619	0
chr1	265940003	265940402	400	*	*	-0.57298077545851	Intron (NM_001191634/309451, intron 3 of 39)	1	265904687	266033107	128421	1	309451	NM_001191634	35316
chr4	100325568	100325967	400	*	*	-0.784414255701575	Distal Intergenic	4	100297478	100303047	5570	2	171347	NM_134351	-22521
chr9	83153114	83153513	400	*	*	-0.818467256818085	Intron (NM_001162411/316539, intron 5 of 17)	9	83111223	83253458	142236	2	316539	NM_001162411	99945
chr7	131075577	131075976	400	*	*	-0.763228346897844	Distal Intergenic	7	130769039	130827030	57992	2	60567	NM_031666	-248547
chr13	108794882	108795281	400	*	*	-0.836884285830443	Intron (NM_001107200/305064, intron 1 of 17)	13	108696336	108841482	145147	2	305064	NM_001107200	46201
chr16	1446172	1446571	400	*	*	-0.906210550167	Distal Intergenic	16	1749191	1954633	205443	1	361103	NM_001108393	-302620
chr1	2419534	2419933	400	*	*	-0.651894200862486	Intron (NM_001108458/361450, intron 5 of 7)	1	2333823	2627475	293653	2	361450	NM_001108458	207542
chr4	144382610	144383009	400	*	*	-0.667985124230443	Promoter (<=1kb)	4	144382945	144398919	15975	1	29161	NM_019155	0
chr7	11644585	11644984	400	*	*	-0.559109944791689	Distal Intergenic	7	11646283	11648312	2030	2	299626	NM_001008321	3328
chr4	7793603	7794002	400	*	*	-0.657265931381072	Distal Intergenic	4	7818643	7822858	4216	2	100909675	NR_110709	28856
chr13	26294959	26295358	400	*	*	-0.751552461599908	Intron (NM_021657/59265, intron 3 of 16)	13	26172215	26394505	222291	1	59265	NM_021657	122744
chr11	16095377	16095776	400	*	*	-0.563563349424188	Promoter (1-2kb)	11	16097346	16097433	88	1	100314025	NR_031870	-1570
chr13	99136455	99136854	400	*	*	-0.492451704053486	Promoter (<=1kb)	13	99136921	99153187	16267	1	289315	NM_001024970	-67
chr18	40123507	40123906	400	*	*	-0.543378283410549	Intron (NM_001106147/291597, intron 1 of 9)	18	40082442	40134504	52063	2	291597	NM_001106147	10598
chr2	53873944	53874343	400	*	*	-0.799353993304847	Intron (NM_001127580/690163, intron 3 of 16)	2	53859738	54007733	147996	1	690163	NM_001127580	14206
chr14	90508121	90508520	400	*	*	-0.656846811579818	Distal Intergenic	14	91201730	91348219	146490	1	501231	NM_001109312	-693210
chr1	132561021	132561420	400	*	*	-0.874219462837682	Distal Intergenic	1	133329061	133503153	174093	2	308742	NM_001191625	941733
chr12	43786569	43786968	400	*	*	-0.609834303239431	Distal Intergenic	12	43920564	43940798	20235	2	498188	NM_001109066	153830
chr4	124856017	124856416	400	*	*	-0.611617127928831	Promoter (1-2kb)	4	124660262	124858250	197989	2	312566	NM_001107877	1834
chr12	48615727	48616126	400	*	*	-0.530561233372779	Distal Intergenic	12	48621454	48627297	5844	2	288740	NM_001105936	11171
chr9	15923420	15923819	400	*	*	-0.854070870372117	Distal Intergenic	9	16003058	16080152	77095	1	363188	NM_001178071	-79239
chr7	142911867	142912266	400	*	*	-0.731297192703278	Promoter (<=1kb)	7	142912309	142920215	7907	1	79240	NM_024388	-43
chr1	24190836	24191235	400	*	*	-0.589165799649679	Promoter (<=1kb)	1	24185451	24190891	5441	2	29517	NM_019232	0
chr3	11473245	11473644	400	*	*	-0.711249926081226	Distal Intergenic	3	11442396	11452529	10134	2	246771	NM_145677	-20716
chrX	11898169	11898568	400	*	*	-0.625098449796921	Distal Intergenic	21	11648989	11691098	42110	1	317346	NM_001191586	249180
chr17	19619150	19619549	400	*	*	-0.556380700691086	Distal Intergenic	17	19543274	19580929	37656	2	117533	NM_057188	-38221
chr14	79998935	79999334	400	*	*	-0.702566513237514	Distal Intergenic	14	79923132	79987915	64784	2	140935	NM_080900	-11020
chr14	84529472	84529871	400	*	*	-0.701000574898808	Distal Intergenic	14	84496470	84499244	2775	1	60584	NM_022196	33002
chr9	67903108	67903507	400	*	*	-0.824923947463748	Distal Intergenic	9	67763897	67785586	21690	1	64545	NM_022610	139211
chr13	75422230	75422629	400	*	*	-0.861466133632747	Distal Intergenic	13	75175254	75216941	41688	1	89868	NM_053571	246976
chr10	15433385	15433784	400	*	*	-0.70595468100868	Distal Intergenic	10	15451850	15459897	8048	2	64461	NM_171996	26113
chr12	23843842	23844241	400	*	*	-0.727781312542102	Promoter (2-3kb)	12	23839390	23841051	1662	2	24471	NM_031970	-2791
chr19	24224132	24224531	400	*	*	-0.757841400703502	Intron (NM_001191093/364983, intron 6 of 6)	19	24329023	24429869	100847	1	304645	NM_001134539	-104492
chr5	101166459	101166858	400	*	*	-0.755315392903333	Distal Intergenic	5	101020448	101138427	117980	2	298185	NM_001191757	-28032
chr13	100374243	100374642	400	*	*	-0.847553866719283	Intron (NM_001012150/360891, intron 1 of 12)	13	100300042	100405339	105298	2	360891	NM_001012150	30697
chr7	36811625	36812024	400	*	*	-0.664228638507426	Distal Intergenic	7	36643916	36660141	16226	2	94267	NM_053598	-151484
chr7	119623618	119624017	400	*	*	-0.535967504371043	Promoter (<=1kb)	7	119616323	119623072	6750	2	25274	NM_012808	-546
chr20	29199081	29199480	400	*	*	-0.548034543894168	Promoter (<=1kb)	20	29038906	29199224	160319	2	294560	NM_001106398	0
chr14	83404719	83405118	400	*	*	-0.627171626536786	Promoter (<=1kb)	14	83347641	83404933	57293	2	305467	NM_001191682	0
chr7	97807402	97807801	400	*	*	-0.546534653988538	Intron (NM_001134842/299949, intron 6 of 21)	7	97778260	97839666	61407	1	299949	NM_001134842	29142
chr18	56364504	56364903	400	*	*	-0.585731432318864	Promoter (<=1kb)	18	56364677	56406381	41705	1	24629	NM_031525	0
chr4	7253371	7253770	400	*	*	-0.606679585475724	Distal Intergenic	4	7257752	7260318	2567	1	362301	NM_198781	-3982
chr2	25469037	25469436	400	*	*	-0.716467774961413	Distal Intergenic	2	25222324	25235275	12952	2	116677	NM_053897	-233762
chr19	24487302	24487701	400	*	*	-0.518071065381141	Promoter (<=1kb)	19	24467964	24487396	19433	2	688581	NM_001109506	0
chr4	120867726	120868125	400	*	*	-0.541629347111312	Distal Intergenic	4	120843499	120854534	11036	1	85494	NM_053534	24227
chr2	230873142	230873541	400	*	*	-0.792550494636771	Distal Intergenic	2	230901126	231130336	229211	1	24246	NM_012519	-27585
chr13	41882553	41882952	400	*	*	-0.473885158619146	Promoter (<=1kb)	13	41883137	41922339	39203	1	288993	NM_001105950	-185
chr14	80361335	80361734	400	*	*	-0.659660877295701	Promoter (<=1kb)	14	80361522	80379408	17887	1	305443	NM_001130061	0
chr3	150821138	150821537	400	*	*	-0.881864981407552	Intron (NM_181637/353304, intron 8 of 11)	3	150801289	150802935	1647	1	362245	NM_199500	19849
chr18	56010963	56011362	400	*	*	-0.702652428800331	Distal Intergenic	18	55955389	55992883	37495	2	29633	NM_024361	-18080
chr12	24019087	24019486	400	*	*	-0.649056975104643	Intron (NM_031576/29441, intron 1 of 15)	12	23998411	24046814	48404	2	29441	NM_031576	27328
chr1	163376822	163377221	400	*	*	-0.868182127307534	Distal Intergenic	1	163398891	163433594	34704	1	113911	NM_130737	-21670
chr2	61958916	61959315	400	*	*	-0.937905991065859	Distal Intergenic	2	61889053	61949706	60654	2	25339	NM_012868	-9210
chr7	79471070	79471469	400	*	*	-0.706881050756474	Promoter (<=1kb)	7	79471277	79964405	493129	1	314930	NM_001130501	0
chr9	119333133	119333532	400	*	*	-0.486276563417661	Promoter (<=1kb)	9	119325282	119332967	7686	2	501203	NM_001135017	-166
chr9	42588634	42589033	400	*	*	-0.640554186581597	Distal Intergenic	9	42620006	42659184	39179	1	316325	NM_001108210	-30973
chr13	97807029	97807428	400	*	*	-0.632266830634851	Promoter (<=1kb)	13	97330121	97807813	477693	2	498295	NM_001025762	385
chr13	79801432	79801831	400	*	*	-0.518777418387507	Promoter (<=1kb)	13	79737839	79801116	63278	2	360863	NM_199403	-316
chr12	31323721	31324120	400	*	*	-0.519880961632342	Promoter (<=1kb)	12	31320621	31323755	3135	2	84509	NM_053439	0
chr4	97879890	97880289	400	*	*	-0.77349632933654	Distal Intergenic	4	97782512	97784814	2303	2	25112	NM_024127	-95076
chr18	24539247	24539646	400	*	*	-0.520545351880204	Promoter (1-2kb)	18	24540659	24563576	22918	1	307526	NM_001107399	-1013
chr9	98220818	98221217	400	*	*	-0.677606354784852	Intron (NM_001014269/367314, intron 2 of 7)	9	98190829	98257736	66908	1	367314	NM_001014269	29989
chr2	178560022	178560421	400	*	*	-0.822693183515035	Distal Intergenic	2	178402996	178520066	117071	2	295144	NM_201417	-39956
chr7	99902670	99903069	400	*	*	-0.81465536789756	Distal Intergenic	7	99953162	99954084	923	2	690120	NR_131067	51015
chr20	3451618	3452017	400	*	*	-0.689506296436509	Distal Intergenic	20	3438798	3440002	1205	2	294235	NM_212505	-11616
chr2	25662576	25662975	400	*	*	-0.653188655307639	Distal Intergenic	2	25738514	26011429	272916	2	361882	NM_001108542	348454
chr2	181331219	181331618	400	*	*	-0.615604496713839	Promoter (<=1kb)	2	181331447	181363210	31764	1	310544	NM_001135716	0
chr12	1197510	1197909	400	*	*	-0.575115414096937	Promoter (1-2kb)	12	1023611	1195579	171969	2	498130	NM_001109060	-1931
chr7	12170913	12171312	400	*	*	-0.563599833410514	Promoter (<=1kb)	7	12171185	12175837	4653	1	690848	NM_001126097	0
chrX	15461812	15462211	400	*	*	-0.623299851491279	Promoter (<=1kb)	21	15453184	15461713	8530	2	100158233	NM_001127642	-99
chr2	25616026	25616425	400	*	*	-0.871128104486196	Distal Intergenic	2	25222324	25235275	12952	2	116677	NM_053897	-380751
chr7	107689548	107689947	400	*	*	-0.766342279154892	Distal Intergenic	7	107695227	107723756	28530	1	65154	NM_031716	-5280
chr3	37242326	37242725	400	*	*	-0.67962690044284	Distal Intergenic	3	37146955	37147944	990	1	295589	NM_001013915	95371
chr1	113151453	113151852	400	*	*	-0.6635844576217	Intron (NM_017065/24922, intron 2 of 7)	1	113034266	113265364	231099	1	24922	NM_017065	117187
chr8	99966670	99967069	400	*	*	-0.707816582952514	Distal Intergenic	8	99977334	100059735	82402	1	300901	NM_001142915	-10265
chr4	62242328	62242727	400	*	*	-0.731228551993665	Intron (NM_013146/25687, intron 1 of 11)	4	62221011	62290229	69219	1	25687	NM_013146	21317
[truncated: 4,011 more rows]
