# Supplementary material for: Nono deficiency impedes the proliferation and adhesion of H9c2 cardiomyocytes through Pi3k/Akt signaling pathway
Source: Sci Rep. 2023 May 2;13:7134. doi: 10.1038/s41598-023-32572-x (PMC10154399; doi:10.1038/s41598-023-32572-x)
Supplement: Supplementary file 8 — Supplementary Information 8. [file 41598_2023_32572_MOESM8_ESM.csv]

ID	Description	GeneRatio	BgRatio	pvalue	p.adjust	qvalue	geneID	Count
GO:0060537	muscle tissue development	173/3309	487/18112	3.90E-20	2.54E-16	1.71E-16	Lemd3/Sgce/Foxc2/Bcl2/Hspa8/Ccn4/Csrp1/Tnnt2/Cyp26b1/Ybx3/Ednra/Btg2/Hlx/Dysf/Smad7/Frs2/Adamts9/Scx/Cflar/Cav3/Nln/Fgfr2/Osr1/Cacna1s/Gja5/Zfpm1/Tgfb2/Hdac9/Speg/Gata6/Foxp1/Rbpj/Atf3/Plec/Ccnt2/Cited2/Meis1/Mylk2/Kcnk2/Dlg1/Tgfbr2/Tnn/Flnb/Lrp6/Itgb1/Plagl1/Sik1/Myocd/Grem1/Atg7/Hnrnpu/Fhl2/Acta1/Mapk1/Mir143/Fgf2/Prkg1/Fos/Nr4a1/Pdgfrb/Neurl1/Col14a1/Rbm24/Marcks/Bdnf/Vegfa/Jph2/Casq1/Adprhl1/…	173
GO:0061448	connective tissue development	121/3309	308/18112	2.59E-18	8.44E-15	5.68E-15	Foxc2/Mycn/Ccn4/Glg1/Gdf7/Pkdcc/Thbs1/Prrx1/Fgf18/Smad7/Creb3l2/Selenom/Scx/Nfib/Gli2/Cflar/Gnas/Xbp1/Anxa6/Runx1/Loxl2/Osr1/Bgn/Bbs2/Tgfb2/Evc/Col5a1/Col1a1/Bmp6/Tgfbr2/Rflna/Six2/Ccn2/Lrp6/Enpp1/Creb5/Cd44/Oxct1/Grem1/Ppard/Serpinh1/Zfp516/Mir143/Fgf2/Mdk/Hmga2/Acta2/Chst11/Bmpr1b/Cd34/Pdgfrb/Bdh1/Tgfbi/Runx2/Pthlh/Slc25a25/Ccn1/Ptpn11/Bmp2/Itgb8/Por/Rxfp1/Adamts12/Mef2d/Srf/Sulf1/Timp1/Sox6/Co…	121
GO:0060485	mesenchyme development	117/3309	299/18112	1.35E-17	2.93E-14	1.97E-14	Tcof1/Foxc2/Bcl2/Rgcc/Fendrr/Htt/Gbx2/Wnt4/Ednra/Thbs1/Smad7/Spred2/Scx/Rock2/Nrp2/Anxa6/Loxl2/Fgfr2/Osr1/Tgfb2/Rbpj/Ppp3r1/Phldb1/Col1a1/Adipor1/Otud5/Cited2/Nrp1/Loxl3/Tgfbr2/Tead1/Six2/Lrp6/Epb41l5/Fermt2/Myocd/Grem1/Robo2/Acta1/Mapk1/Mdk/Hmga2/Acta2/Fn1/Ptk7/Pdgfrb/Rtn4/Nedd4/Rbm24/Dab2ip/Vegfa/Akna/Bmp2/Zfp36l1/Epha4/Jag1/Tgfb1i1/Sema4f/Myc/Spred1/Ddx17/Smo/Chrd/Il17rd/Sema3a/Vasn/Hes1/Snai1…	117
GO:0001503	ossification	150/3309	438/18112	5.14E-16	8.38E-13	5.64E-13	Foxc2/Bcl2/Crim1/Cthrc1/Ccn4/Pbx1/Sparc/Mtss1/Wnt4/Pkdcc/Kl/Cebpb/Sgms2/Junb/Fgf18/Smad7/Scx/Gli2/Gnas/Smurf1/Wwox/Runx1/Fgfr2/Osr1/Cacna1s/Tgfb2/Ptk2/Rbpj/Cdk6/Fignl1/Col1a1/Fat4/Acvr2b/Bmp6/Cebpd/Tnn/Rflna/Six2/Ccn2/Lrp6/Enpp1/Fermt2/Grem1/Ddr2/Sun1/Smad6/Pla2g4a/Fhl2/Mapk1/Fgf2/Mdk/Fn1/Bmpr1b/Prl/Slc24a3/Ano6/Fam20c/Vegfa/Runx2/Pthlh/Col1a2/Ccn1/Ptpn11/Bmp2/Tmem119/Atf4/Bcor/Suco/Mir23a/Egr2/A…	150
GO:0071559	response to transforming growth factor beta	107/3309	276/18112	7.06E-16	9.20E-13	6.19E-13	Lemd3/Zfp36l2/Fbn1/Glg1/Serpine1/Emilin1/Pxn/Wnt4/Itgb5/Thbs1/Xcl1/Smad7/Spred2/Scx/Rock2/Cflar/Smurf1/Cav3/Xbp1/Wwox/Runx1/Fgfr2/Rasl11b/Tgfb2/Ptk2/Col1a1/Ppm1a/Cited2/Tgfbr2/Pmepa1/Igf1r/Htra1/Epb41l5/Itgb1/Enpp1/Fermt2/Myocd/Ddr2/Smad6/Htra3/Mir143/Fos/Chst11/Fn1/Dlx1/Actr3/Apaf1/Col1a2/Bmp2/Itgb8/Zfp36l1/Zmiz1/Lims1/Itga8/Tgfb1i1/Cav1/Creb1/Spred1/RGD1311739/Lrrc32/Hspa1b/Pde3a/Cyp11a1/Sox6/Z…	107
GO:0071560	cellular response to transforming growth factor beta stimulus	104/3309	268/18112	1.67E-15	1.81E-12	1.22E-12	Lemd3/Zfp36l2/Fbn1/Glg1/Serpine1/Emilin1/Pxn/Wnt4/Itgb5/Thbs1/Xcl1/Smad7/Spred2/Scx/Rock2/Cflar/Smurf1/Cav3/Xbp1/Wwox/Runx1/Fgfr2/Rasl11b/Tgfb2/Ptk2/Col1a1/Ppm1a/Cited2/Tgfbr2/Pmepa1/Igf1r/Htra1/Epb41l5/Enpp1/Fermt2/Myocd/Ddr2/Smad6/Htra3/Mir143/Fos/Chst11/Fn1/Dlx1/Actr3/Apaf1/Col1a2/Bmp2/Itgb8/Zfp36l1/Zmiz1/Lims1/Itga8/Tgfb1i1/Cav1/Creb1/Spred1/RGD1311739/Lrrc32/Hspa1b/Pde3a/Cyp11a1/Sox6/Zbtb7a/…	104
GO:0048762	mesenchymal cell differentiation	94/3309	239/18112	1.44E-14	1.34E-11	9.04E-12	Tcof1/Foxc2/Bcl2/Rgcc/Gbx2/Wnt4/Ednra/Smad7/Spred2/Rock2/Nrp2/Anxa6/Loxl2/Fgfr2/Osr1/Tgfb2/Rbpj/Ppp3r1/Phldb1/Col1a1/Adipor1/Otud5/Cited2/Nrp1/Loxl3/Tgfbr2/Six2/Lrp6/Epb41l5/Fermt2/Myocd/Grem1/Mapk1/Mdk/Hmga2/Fn1/Rtn4/Dab2ip/Vegfa/Akna/Bmp2/Epha4/Jag1/Tgfb1i1/Sema4f/Spred1/Ddx17/Smo/Chrd/Il17rd/Sema3a/Vasn/Hes1/Snai1/Htr2b/Klhl12/Tcf7l2/Cyp26a1/Il6/Hif1a/Tbx1/Sema3c/Foxa2/Kbtbd8/Sox9/Bmp4/Gdnf/Sm…	94
GO:0090287	regulation of cellular response to growth factor stimulus	108/3309	297/18112	8.16E-14	6.65E-11	4.48E-11	Lemd3/Tmem204/Grem2/Crim1/Fbn1/Glg1/Myof/Bmper/Emilin1/Wnt4/Thbs1/Fgf18/Smad7/Vsir/Spred2/Cflar/Smurf1/Cav3/Fst/Xbp1/Rasl11b/Gata6/Rbpj/Slit2/Ppm1a/Cited2/Pmepa1/Spry4/Htra1/Fstl1/Myocd/Grem1/Smad6/Htra3/Fgf2/Chst11/Shisa2/Dlx1/Nedd4/Myo1c/Dab2ip/Fam20c/Runx2/Ngf/Ccn1/Bmp2/Vwc2/Itga8/Adamts12/Tgfb1i1/Ulk1/Cav1/Cadm4/Dstyk/Spred1/Pelo/Sh3glb1/RGD1311739/Hspa1b/Notch2/Spry3/Sulf1/Fgf1/Epn2/Creb3l1/…	108
GO:0007517	muscle organ development	122/3309	356/18112	2.71E-13	1.73E-10	1.16E-10	Lemd3/Sgce/Foxc2/Bcl2/Hspa8/Tnnt2/Cyp26b1/Ybx3/Lif/Ednra/Btg2/Hlx/Dysf/Smad7/Scx/Cflar/Xbp1/Large1/Nln/Fgfr2/Ak3/Cacna1s/Zfpm1/Tgfb2/Hdac9/Foxp1/Rbpj/Atf3/Plec/Ccnt2/Cited2/Mylk2/Flnb/Chd2/Lrp6/Plagl1/Myocd/Asl/Acta1/Mir143/Fos/Nr4a1/Neurl1/Rbm24/Bdnf/Jph2/Casq1/Bmp2/Zfpm2/Flot1/Rxra/Egr2/Tpm1/Itga7/Cav1/Creb1/Hdac5/Mnx1/Myc/Ddx17/Cenpf/Tsc22d3/Mef2d/Nfatc3/Ckmt1/Smo/S1pr1/Ptcd2/Zfp689/Gpc1/Hmgcr…	122
GO:0002062	chondrocyte differentiation	57/3309	121/18112	3.41E-13	1.73E-10	1.16E-10	Ccn4/Glg1/Pkdcc/Fgf18/Smad7/Creb3l2/Scx/Nfib/Gli2/Anxa6/Runx1/Loxl2/Osr1/Bmp6/Tgfbr2/Rflna/Six2/Ccn2/Grem1/Serpinh1/Mdk/Hmga2/Chst11/Bmpr1b/Tgfbi/Runx2/Pthlh/Ptpn11/Bmp2/Por/Adamts12/Mef2d/Sulf1/Sox6/Col27a1/Arid5a/Sox5/Mapk14/Snx19/Gli3/Bmpr2/Prkca/Sox9/Bmp4/Tsku/Smad3/Thrb/Ext1/Poc1a/Chsy1/Zfp219/Col11a1/Runx3/Snai2/Lnpk/Ltbp3/Slc39a14	57
GO:0042692	muscle cell differentiation	142/3309	437/18112	3.49E-13	1.73E-10	1.16E-10	Tmem204/Bcl2/Cd9/Ccn4/Csrp1/Tnnt2/Cyp26b1/Myof/Adamts5/Tanc1/Uchl1/Cast/Wnt4/Atp2a2/Ednra/Dysf/Frs2/Cflar/Cav3/Xbp1/Cxcl12/Nln/Synpo2l/Fgfr2/Adm/Cacna1s/Hdac9/Speg/Gata6/Foxp1/Rbpj/Plec/Ccnt2/Itgb1/Flnc/Sik1/Myocd/Grem1/Atg7/Hnrnpu/Fhl2/Capn2/Acta1/Camk1/Wdr1/Mir143/Prkg1/Actn4/Pdgfrb/Col14a1/Rbm24/Bdnf/Vegfa/Piezo1/Casq2/Ptgfrn/Casq1/Cth/Adprhl1/Bmp2/Tmem119/Camk2d/Smyd3/Flot1/Rxra/Itga8/Tpm1/Cs…	142
GO:0051216	cartilage development	86/3309	221/18112	3.83E-13	1.73E-10	1.16E-10	Mycn/Ccn4/Glg1/Pkdcc/Thbs1/Prrx1/Fgf18/Smad7/Creb3l2/Scx/Nfib/Gli2/Gnas/Anxa6/Runx1/Loxl2/Osr1/Bgn/Bbs2/Tgfb2/Evc/Col1a1/Bmp6/Tgfbr2/Rflna/Six2/Ccn2/Lrp6/Enpp1/Cd44/Grem1/Serpinh1/Fgf2/Mdk/Hmga2/Chst11/Bmpr1b/Tgfbi/Runx2/Pthlh/Ccn1/Ptpn11/Bmp2/Itgb8/Por/Adamts12/Mef2d/Srf/Sulf1/Timp1/Sox6/Col27a1/Arid5a/Sox5/Mapk14/Snai1/Smad1/Snx19/Hif1a/Bmp1/Rara/Gli3/Bmpr2/Prkca/Hand1/Sox9/Bmp4/Tsku/Smad3/Thrb…	86
GO:1901653	cellular response to peptide	149/3309	466/18112	3.84E-13	1.73E-10	1.16E-10	Foxc2/Cacna1c/Bcar1/Fbn1/Serpine1/Zdhhc7/Pxn/Kl/Pgr/Ednra/Stat1/Sh2b2/Rock2/Rhoq/Cflar/Eprs/Xbp1/Hdac9/Ptk2/Klf6/Lpin2/Irs1/Rab31/Adipor1/Foxo3/Gpam/Prnp/Klf4/Usf1/Crhbp/Igf1r/Insig2/Enpp1/Foxo1/Ddr2/Asl/Adcy8/Cacna2d1/Mir143/Fos/Fn1/Dlc1/Nr4a1/Myo1c/Marcks/Pik3r1/Cyp1b1/Slc25a33/Sesn3/Ywhag/Ptpn11/Hnrnpk/Zfp36l1/Epha4/Sgk1/Por/Bcl2l2/Gpt2/Rxra/Aprt/Cav1/Creb1/Orm1/Klf15/Klf2/Map1b/Vldlr/Myc/Arhg…	149
GO:0001667	ameboidal-type cell migration	147/3309	458/18112	3.97E-13	1.73E-10	1.16E-10	Lemd3/Foxc2/Bcar1/Stard13/Rgcc/Serpine1/Sparc/Bmper/Gbx2/Pxn/Ednra/Gata2/Thbs1/Fgf18/Ptprm/Macir/Mixl1/Adamts9/Rock2/Nrp2/Map4k4/Anxa6/Dusp10/Patj/Scarb1/Cxcl12/Loxl2/Cdh13/Tgfb2/Prr5l/Hdac9/Ptk2/Tesk1/Foxp1/Plec/Slit2/Edn2/Angpt2/Adipor1/Iqgap1/Tns1/Klf4/Nrp1/Tgfbr2/Lrp6/Epb41l5/Itgb1/Amotl2/Fstl1/Wasf2/Mir107/Grem1/Ddr2/Ppard/Hspb1/Atoh8/Fgf2/Acta2/Fn1/Nr4a1/Glul/Rtn4/Fgf7/Dab2ip/Vegfa/Pkn1/Act…	147
GO:0072001	renal system development	129/3309	387/18112	5.54E-13	2.26E-10	1.52E-10	Sgce/Kif26b/Foxc2/Bcl2/Hspa8/Pbx1/Fbn1/Ap1b1/Cyp26b1/Bmper/Mmp17/Mtss1/Wnt4/Lif/Ednra/Stat1/Smad7/Irx1/Gli2/Cflar/Col4a1/Fgfr2/Osr1/Wfs1/Basp1/Traf3ip2/Tgfb2/Slit2/Angpt2/Fat4/Acvr2b/Rrm2b/Bmp6/Nrp1/Dlg1/Myo1e/Hspa4/Six2/Enpp1/Cd44/Myocd/Grem1/Asl/Robo2/Smad6/Aldh9a1/Fgf2/Acta2/Ptk7/Cd34/Pdgfrb/Bdnf/Vegfa/Apaf1/Kank2/Hnrnpk/Bmp2/Tmem67/Epha4/Mir125b2/Hs2st1/Itga8/Jag1/Ptpro/Ift27/Fadd/Klf15/Hdac5…	129
GO:0033002	muscle cell proliferation	98/3309	268/18112	7.84E-13	3.00E-10	2.02E-10	Foxc2/Mir504/Ccn4/Kalrn/Ednra/Stat1/Thbs1/Trib1/Frs2/Cflar/Xbp1/Fgfr2/Egfr/Cdh13/Tgfb2/Ptk2/Gata6/Foxp1/Rbpj/Cited2/Nol3/Meis1/Klf4/Kcnk2/Tgfbr2/Igf1r/Flt1/Enpp1/Myocd/Ddr2/Ppard/Cdkn1b/Mapk1/P2ry6/Fgf2/Prkg1/Pdgfrb/Irak4/Vegfa/Xrcc6/Pik3r1/Ptpn11/Bmp2/Camk2d/Npr3/Zfpm2/Hbegf/Rxra/Tpm1/Cav1/Igfbp5/Myc/Mef2d/Sulf1/Vgll4/S1pr1/Pdgfb/Nr4a3/Apc/Hmgcr/Mapk14/Smad1/Tcf7l2/Ndrg4/Cxadr/Gja1/Ddit3/Il6/Cyb…	98
GO:0007178	transmembrane receptor protein serine/threonine kinase signaling pathway	128/3309	387/18112	1.27E-12	4.61E-10	3.10E-10	Lemd3/Ntrk3/Grem2/Crim1/Fbn1/Glg1/Bmper/Sptbn1/Emilin1/Gdf7/Pxn/Itgb5/Thbs1/Smad7/Vsir/Spred2/Scx/Smurf1/Cav3/Fst/Xbp1/Rasl11b/Inha/Ntrk2/Tgfb2/Ptk2/Gata6/Rbpj/Acvr2b/Bmp6/Ppm1a/Cited2/Tgfbr2/Pmepa1/Htra1/Fstl1/Fermt2/Myocd/Grem1/Smad6/Atoh8/Htra3/Mir143/Fos/Chst11/Bmpr1b/Dlx1/Runx2/Col1a2/Ccn1/Bmp2/Itgb8/Zmiz1/Vwc2/Mir23a/Itga8/Tgfb1i1/Cav1/Creb1/Akap2/Spred1/Pelo/RGD1311739/Rbpms/Lrrc32/Hspa1b/…	128
GO:0001822	kidney development	124/3309	373/18112	1.93E-12	6.62E-10	4.45E-10	Sgce/Kif26b/Foxc2/Bcl2/Hspa8/Pbx1/Fbn1/Ap1b1/Cyp26b1/Bmper/Mmp17/Mtss1/Wnt4/Lif/Ednra/Smad7/Irx1/Gli2/Cflar/Fgfr2/Osr1/Wfs1/Basp1/Traf3ip2/Tgfb2/Slit2/Angpt2/Fat4/Acvr2b/Rrm2b/Bmp6/Nrp1/Dlg1/Myo1e/Hspa4/Six2/Enpp1/Cd44/Grem1/Asl/Robo2/Smad6/Aldh9a1/Fgf2/Acta2/Ptk7/Cd34/Pdgfrb/Bdnf/Vegfa/Apaf1/Kank2/Hnrnpk/Bmp2/Tmem67/Epha4/Mir125b2/Hs2st1/Itga8/Jag1/Ptpro/Ift27/Fadd/Klf15/Mme/Bicc1/Myc/Cenpf/Ckmt…	124
GO:0045444	fat cell differentiation	97/3309	268/18112	2.07E-12	6.73E-10	4.53E-10	Zfp36l2/Ccn4/Fbn1/Cebpb/Arl6/Gata2/Dysf/Sh2b2/Xbp1/Dusp10/Trib2/Ctbp1/Zfpm1/Bbs2/Wdfy2/Ptk2/Ncor2/Retreg1/Klf4/Cebpd/Tmem120b/Lrp6/Enpp1/Foxo1/Creb5/Fermt2/Ccnd1/Smad6/Ppard/Hnrnpu/C1qtnf3/Zfp516/Lamb3/Hmga2/Nr4a1/Mb/Vegfa/Bmp2/Zfp36l1/Zfpm2/Tfe3/Tmem120a/Egr2/Jag1/Lrrc8c/Tgfb1i1/Creb1/Osbpl11/Cby1/Zbtb7a/Runx1t1/Nudt7/Crebl2/Pdgfra/Nr4a3/Hes1/Fndc3b/Mapk14/Fbxo9/Bnip3/Insig1/Tcf7l2/Insr/Mecom/Rg…	97
GO:0030278	regulation of ossification	60/3309	137/18112	4.16E-12	1.29E-09	8.70E-10	Bcl2/Pbx1/Wnt4/Pkdcc/Kl/Sgms2/Smad7/Smurf1/Osr1/Tgfb2/Rbpj/Acvr2b/Bmp6/Rflna/Six2/Lrp6/Enpp1/Grem1/Ddr2/Smad6/Pla2g4a/Mapk1/Mdk/Bmpr1b/Prl/Ano6/Fam20c/Runx2/Ccn1/Ptpn11/Bmp2/Tmem119/Bcor/Egr2/S1pr1/Creb3l1/Mapk14/Csf1/Gfra4/Slc8a1/Gja1/Trpm4/Hif1a/Bmpr2/Tob2/Sox9/Bmp4/Cyp27b1/Smad3/Thrb/Ptger4/Chsy1/Tent5a/Tfap2a/Ltbp3/Sox11/Atp2b1/Atraid/Dhrs3/Acvr1	60
GO:0010563	negative regulation of phosphorus metabolic process	144/3309	460/18112	5.71E-12	1.62E-09	1.09E-09	Fkbp1b/Ntrk3/Niban1/Emilin1/Uchl1/Psen2/Trib1/Vps25/Smad7/Pik3ip1/Spred2/Rock2/Dusp1/Ppia/Cav3/Xbp1/Dusp10/Impact/Tgfb2/Gadd45g/Prr5l/Tesk1/Prkn/Plec/Slit2/Aida/Ppp1r15b/Iqgap1/Bod1/Zfyve28/Prnp/Pmepa1/Atxn1/Hspa4/Spry4/Lrp6/Enpp1/Nf2/Myocd/Grem1/Ddr2/Smad6/Hnrnpu/Samsn1/Hspb1/Cdkn1b/Ier3/Swap70/Prkg1/Mfhas1/Tiprl/Wnk1/Midn/Epm2a/Dab2ip/Pkn1/Ppp1r36/Bmp2/Gadd45b/Smyd3/Gadd45a/Ptpro/Cav1/Cadm4/Ppp…	144
GO:0045936	negative regulation of phosphate metabolic process	144/3309	460/18112	5.71E-12	1.62E-09	1.09E-09	Fkbp1b/Ntrk3/Niban1/Emilin1/Uchl1/Psen2/Trib1/Vps25/Smad7/Pik3ip1/Spred2/Rock2/Dusp1/Ppia/Cav3/Xbp1/Dusp10/Impact/Tgfb2/Gadd45g/Prr5l/Tesk1/Prkn/Plec/Slit2/Aida/Ppp1r15b/Iqgap1/Bod1/Zfyve28/Prnp/Pmepa1/Atxn1/Hspa4/Spry4/Lrp6/Enpp1/Nf2/Myocd/Grem1/Ddr2/Smad6/Hnrnpu/Samsn1/Hspb1/Cdkn1b/Ier3/Swap70/Prkg1/Mfhas1/Tiprl/Wnk1/Midn/Epm2a/Dab2ip/Pkn1/Ppp1r36/Bmp2/Gadd45b/Smyd3/Gadd45a/Ptpro/Cav1/Cadm4/Ppp…	144
GO:0042060	wound healing	142/3309	452/18112	6.00E-12	1.63E-09	1.10E-09	Foxc2/Cd9/Wfdc1/Habp2/Ccn4/Csrp1/Ptger3/Vwf/Myof/Serpine1/Sparc/Wnt4/Gata2/Dysf/Thbs1/Ppia/Dcbld2/Cflar/Gnas/Cav3/Xbp1/Anxa6/Adamts18/Fgfr2/Egfr/Tgfb2/Ptk2/Klf6/Col5a1/Plec/Col1a1/Ddr1/Tgfbr2/Ap3b1/Ppl/Itgb1/Cd44/Fermt2/F2rl1/Fcgr3a/Ddr2/Ppard/Pla2g4a/Bloc1s4/Hspb1/Fgf2/Prkg1/Acta2/Fn1/Ptk7/Cd34/Pdgfrb/Fmod/Serpinc1/Fzd6/Stxbp1/Fgf7/Ano6/Vegfa/Tbxa2r/Ccn1/Mcam/Myl12a/Ets1/Actb/Hbegf/Macf1/Tpm1/Ja…	142
GO:0071496	cellular response to external stimulus	137/3309	433/18112	8.06E-12	2.10E-09	1.41E-09	Bcl2/Tlr5/Nuak1/Afap1/Serpine1/Nuak2/Wnt4/Ednra/Ripor1/Scx/Xbp1/Gas2l1/Depdc5/Impact/Egfr/Map1lc3b/Usp33/Gabarapl2/Tnrc6a/Atf3/Plec/Wdr45/Col1a1/Bmp6/Dbi/Foxo3/Usf1/Hnrnpl/Igf1r/Stk24/Itgb1/Enpp1/Foxo1/Dnajc15/Mir107/Sik1/Myocd/Atg7/Txn2/Mapk1/Mir143/Fgf2/Kics2/Fos/Mtmr3/Glul/Tle5/Map3k2/Vegfa/Piezo1/Kank2/Sesn3/Ptpn11/Bmp2/Xpr1/Prkab1/Atf4/Map1lc3a/Gadd45a/Rxra/Ulk1/Cav1/Fadd/Gsdmd/Srebf2/Vldlr/…	137
GO:0071375	cellular response to peptide hormone stimulus	126/3309	390/18112	1.17E-11	2.87E-09	1.93E-09	Foxc2/Bcar1/Fbn1/Serpine1/Zdhhc7/Pxn/Kl/Pgr/Ednra/Stat1/Sh2b2/Rock2/Rhoq/Cflar/Eprs/Xbp1/Hdac9/Ptk2/Lpin2/Irs1/Rab31/Adipor1/Gpam/Usf1/Crhbp/Igf1r/Insig2/Enpp1/Foxo1/Ddr2/Asl/Adcy8/Mir143/Fos/Fn1/Dlc1/Nr4a1/Myo1c/Marcks/Pik3r1/Cyp1b1/Slc25a33/Sesn3/Ywhag/Ptpn11/Hnrnpk/Zfp36l1/Sgk1/Por/Gpt2/Rxra/Aprt/Cav1/Creb1/Orm1/Map1b/Vldlr/Myc/Socs3/Cyp11a1/Eif4ebp1/Pde3b/Acsl5/Pdgfb/Akap1/Nr4a3/Parp1/Apc/Ins…	126
GO:0044344	cellular response to fibroblast growth factor stimulus	55/3309	123/18112	1.19E-11	2.87E-09	1.93E-09	Zfp36l2/Serpine1/Wnt4/Kl/Thbs1/Fgf18/Frs2/Fgfr2/Col1a1/Fat4/Iqgap1/Ccn2/Spry4/Enpp1/Cd44/Fgf2/Nr4a1/Shisa2/Fgf7/Fam20c/Vegfa/Runx2/Egr3/Ptpn11/Zfp36l1/Ndst1/Kdm5b/Dstyk/Myc/Sos1/Spry3/Sulf1/Fgf1/Cyp11a1/Creb3l1/Chrd/Pdgfb/Frs3/Pdgfra/Gpc1/Fgf5/Tcf7l2/Tbx1/Kif16b/Ext1/Rab14/Vim/Fgfbp1/Snai2/Gclc/Churc1/Gata3/Fgfbp3/Cdc5l/Zfp36	55
GO:0071774	response to fibroblast growth factor	57/3309	131/18112	1.96E-11	4.56E-09	3.07E-09	Zfp36l2/Serpine1/Wnt4/Kl/Thbs1/Fgf18/Frs2/Fgfr2/Ier2/Kcnc1/Col1a1/Fat4/Iqgap1/Ccn2/Spry4/Enpp1/Cd44/Fgf2/Nr4a1/Shisa2/Fgf7/Fam20c/Vegfa/Runx2/Egr3/Ptpn11/Zfp36l1/Ndst1/Kdm5b/Dstyk/Myc/Sos1/Spry3/Sulf1/Fgf1/Cyp11a1/Creb3l1/Chrd/Pdgfb/Frs3/Pdgfra/Gpc1/Fgf5/Tcf7l2/Tbx1/Kif16b/Ext1/Rab14/Vim/Fgfbp1/Snai2/Gclc/Churc1/Gata3/Fgfbp3/Cdc5l/Zfp36	57
GO:0001558	regulation of cell growth	140/3309	452/18112	2.64E-11	5.93E-09	3.99E-09	Golga4/Ntrk3/Bcl2/Wfdc1/Epb41l3/Ccn4/Eif4g2/Dbnl/Disc1/N6amt1/Sertad2/Cdk5r1/Armc12/Smad7/Dcbld2/Smurf1/Cav3/Xbp1/Gas2l1/Cxcl12/Egfr/Cryaa/Tgfb2/Ptk2/Ist1/Foxp1/Prkn/Limk1/Slit2/Adipor1/Kdm2b/Syt2/Ddr1/Nrp1/Tead1/Cdc73/Enpp1/Igfbp4/Nf2/Cd44/Myocd/Grem1/Ppard/Cdkn1b/Efna5/Fn1/Creb3/Rtn4/Dcun1d3/Col14a1/Bdnf/Epm2a/Dab2ip/Vegfa/Actr3/Tnr/Ngf/Rrad/Nubp1/Eif2b2/Slc25a33/Cth/Hnrnpk/Ccn5/Sgk1/Hbegf/Macf…	140
GO:0051098	regulation of binding	128/3309	404/18112	3.54E-11	7.70E-09	5.18E-09	Grem2/Cthrc1/Ramp1/Disc1/Atp2a2/Lif/Dysf/Psen2/Gpsm1/Hip1r/Ripor1/Nfib/Lhx2/Crtac1/Add1/Acd/Nek2/Cald1/Map1lc3b/Zfpm1/Usp33/Tgfb2/Prkn/H1f0/Lrpap1/Klf4/Niban2/Hnrnpl/Hspa4/Epb41l5/Myocd/Camk1/Nvl/Hmga2/Tle5/Bdnf/Sumo1/Actr3/Ngf/Hnrnpk/Bmp2/Rap1gap/Epha4/Ran/Actb/Flot1/Pln/Cav1/Hdac5/S100a10/Nes/Myc/Cblb/Ckmt1/Smo/Arhgap28/Mapre3/Zbtb7a/Runx1t1/Zfp90/Abl1/Id1/Lfng/Hsp90ab1/Lrp1/Cdt1/Pdgfb/Parp1/He…	128
GO:0050673	epithelial cell proliferation	142/3309	465/18112	5.87E-11	1.20E-08	8.05E-09	Mki67/Wfdc1/Rgcc/Sparc/Bmper/Mtss1/Cebpb/Pgr/Ednra/Gata2/Stat1/Dysf/Foxe3/Thbs1/Fgf18/Ptprm/Gpbar1/Frs2/Nfib/Cflar/Thbs4/Fst/Xbp1/Dusp10/Scarb1/Cxcl12/Loxl2/Fgfr2/Egfr/Osr1/Vash2/Cdh13/Mir28/Tgfb2/Adk/Foxp1/Cdk6/Cxcr3/Bmp6/Itpr1/Dlg1/Flt1/Cdc73/Lrp6/Htra1/Igfbp4/Ccnd1/Ppard/Atoh8/Cdkn1b/Mapk1/Fgf2/Mdk/Hmga2/Prl/Nr4a1/Glul/Cd34/Csf2/Rtn4/Azin1/Fgf7/Pold4/Dab2ip/Vegfa/Egr3/Bmp2/Zfp36l1/Rap1gap/Bcl2…	142
GO:0051146	striated muscle cell differentiation	109/3309	330/18112	6.52E-11	1.29E-08	8.67E-09	Bcl2/Cd9/Ccn4/Csrp1/Tnnt2/Cyp26b1/Myof/Adamts5/Tanc1/Cast/Frs2/Cflar/Cav3/Xbp1/Cxcl12/Nln/Synpo2l/Cacna1s/Hdac9/Speg/Gata6/Foxp1/Rbpj/Plec/Itgb1/Flnc/Sik1/Myocd/Grem1/Atg7/Hnrnpu/Fhl2/Capn2/Acta1/Wdr1/Prkg1/Pdgfrb/Col14a1/Rbm24/Bdnf/Vegfa/Piezo1/Casq2/Ptgfrn/Casq1/Adprhl1/Bmp2/Tmem119/Camk2d/Smyd3/Flot1/Rxra/Tpm1/Csrp2/Hdac5/Myl9/Igfbp5/Kras/Cby1/Nfatc3/Smo/Srf/Krt8/Sox6/Maml1/Fzd7/Cacybp/Pdgfra/…	109
GO:0061035	regulation of cartilage development	38/3309	73/18112	6.99E-11	1.34E-08	9.03E-09	Ccn4/Glg1/Pkdcc/Fgf18/Smad7/Scx/Gli2/Loxl2/Tgfb2/Bmp6/Rflna/Six2/Ccn2/Grem1/Mdk/Runx2/Pthlh/Ccn1/Ptpn11/Bmp2/Por/Adamts12/Sox6/Sox5/Smad1/Bmp1/Rara/Gli3/Bmpr2/Sox9/Bmp4/Smad3/Thrb/Zfp219/Lep/Snai2/Lnpk/Ltbp3	38
