# Supplementary material for: Nono deficiency impedes the proliferation and adhesion of H9c2 cardiomyocytes through Pi3k/Akt signaling pathway
Source: Sci Rep. 2023 May 2;13:7134. doi: 10.1038/s41598-023-32572-x (PMC10154399; doi:10.1038/s41598-023-32572-x)
Supplement: Supplementary file 9 — Supplementary Information 9. [file 41598_2023_32572_MOESM9_ESM.csv]

ID	Description	GeneRatio	BgRatio	pvalue	p.adjust	qvalue	geneID	Count
rno04510	Focal adhesion	75/1625	202/9007	6.72037787389486e-11	2.2177246983853e-08	1.18137168941099e-08	117036/24224/25414/116669/360820/257645/445442/25537/290905/192362/29161/29220/24329/25614/29393/117558/304913/306204/25718/54251/57341/292406/24511/362332/296603/58919/292756/29154/116590/305078/63836/25661/24629/83785/25513/25567/84352/362800/501203/81822/364786/81008/25404/296313/313845/25314/64639/24628/25267/314641/89811/366508/25266/304813/295378/25150/24680/50685/25353/116554/114517/60664/…	75
rno04151	PI3K-Akt signaling pathway	110/1625	345/9007	1.65988037529156e-10	2.73880261923108e-08	1.45894748775627e-08	117036/24224/500261/116669/25576/361696/257645/445442/29369/362339/290905/192362/29220/58979/25022/24329/25054/25614/498949/114483/89805/25467/29393/59265/294515/171556/304913/25718/54251/292406/24511/500131/58919/117256/83571/116590/116683/305078/54250/25661/24683/79240/24629/24225/29348/83785/298205/29355/25513/25567/84352/310738/56010/362800/79255/29517/25271/364786/81008/81646/25439/294048/81…	110
rno04010	MAPK signaling pathway	95/1625	294/9007	1.40591950246359e-09	1.54651145270995e-07	8.23819497934807e-08	24239/24468/29369/114856/301363/63995/25022/24329/682930/25054/81809/291005/361679/89805/29748/116596/24666/81810/306204/25718/54251/362332/304786/56827/24653/25399/24471/116590/116683/54250/314322/79240/24629/24225/300177/293508/29348/171492/83785/310738/60350/79255/299626/25112/365355/170920/24577/313845/24525/361400/108348108/25625/501099/25317/24628/25267/287398/300980/313022/246756/89811/816…	95
rno05205	Proteoglycans in cancer	70/1625	207/9007	2.78338891063705e-08	2.29629585127556e-06	1.22322617914839e-06	25358/360820/84426/361696/257645/445442/314850/25537/29161/24245/24329/81809/25614/361388/29393/361598/25262/306204/25718/24511/362332/25406/296603/58919/116590/54250/25661/282581/293508/83785/25513/361833/84352/25622/24246/81822/25433/25404/365355/24577/313845/24525/25273/54319/100360552/58920/81649/366508/304813/29560/360482/100314000/29337/295378/24680/58868/24605/367072/60664/56718/24842/2460…	70
rno04360	Axon guidance	63/1625	181/9007	4.08059019786731e-08	2.69318953059243e-06	1.43464960640809e-06	29524/252833/84426/25537/24245/24772/25614/65172/360272/54293/29748/246331/360891/500287/24511/89823/84409/292756/116590/116683/310914/25513/25622/287989/316539/24246/501203/29745/296313/60630/65047/24525/361400/25273/311860/29751/366508/25416/296787/171287/360840/29337/140590/25150/24680/140908/50685/289392/24605/81664/367072/60664/361764/366492/246262/301346/171378/310753/360958/170922/81745/29…	63
rno05165	Human papillomavirus infection	103/1625	353/9007	1.1910326681433e-07	6.55067967478816e-06	3.4895167645602e-06	117036/500261/116669/360820/84426/361696/257645/25124/445442/362339/290905/24896/192362/29220/94170/140581/312451/24329/25614/679028/114483/29393/25252/304913/292406/24511/84482/500131/58919/117256/83571/116590/305078/25661/24629/282581/293508/83785/298205/25513/25567/84352/299971/362800/287423/364786/29146/81008/81646/266610/313845/312754/24525/29492/25625/64639/116636/116455/362165/305896/30310…	103
rno04350	TGF-beta signaling pathway	39/1625	96/9007	1.70707876247279e-07	8.047657023086e-06	4.28694967417978e-06	289264/83727/252833/361696/445442/81516/690516/24373/81809/25366/25644/81810/50566/367100/116590/310914/64507/29373/24577/117275/316742/25261/100360427/25585/25671/140590/25296/25631/83837/499508/499929/291023/64549/25587/303614/300084/294503/54244/79558	39
rno04020	Calcium signaling pathway	74/1625	238/9007	5.29784996758304e-07	2.10456328467299e-05	1.12109112772054e-05	29613/24239/24929/29693/24326/29369/24896/24245/294560/25022/24329/25342/682930/25054/65032/29413/29748/117087/25262/117558/54251/497197/56827/29241/171503/54260/54250/24629/246215/293508/29348/309242/83785/24816/310738/29209/686019/24246/64672/25439/304496/29659/25317/24628/25267/89811/288371/25050/29581/60662/29715/25266/83531/50663/29337/24655/24680/25453/29595/81666/307100/171378/24173/83529/…	74
rno05210	Colorectal cancer	36/1625	89/9007	5.73971804910817e-07	2.10456328467299e-05	1.12109112772054e-05	24224/361696/317673/312451/24329/81809/291005/81810/81685/58919/116590/314322/25513/299626/25112/24577/313845/24525/64639/24205/499505/366508/679869/116546/25631/24605/116554/60664/56718/25309/50658/24516/24842/492821/116502/171525	36
rno05230	Central carbon metabolism in cancer	30/1625	69/9007	8.06421205797849e-07	2.49266327785621e-05	1.3278301990494e-05	29613/24534/25022/24329/24959/50719/292657/116590/24629/25513/24577/24525/65152/60416/25267/366508/361596/24385/29560/116551/25058/24398/24605/25059/60664/56718/24842/50557/369018/24479	30
rno05213	Endometrial cancer	27/1625	59/9007	8.30887759285403e-07	2.49266327785621e-05	1.3278301990494e-05	312451/24329/291005/294515/81685/58919/116590/25513/299626/25112/307505/83502/24577/313845/24525/64639/24205/366508/679869/24605/60664/24842/170922/116502/81745/50557/171525	27
rno04137	Mitophagy - animal	30/1625	70/9007	1.17023751744686e-06	3.21815317297886e-05	1.71429531064584e-05	246244/50522/64862/64670/56816/294515/114490/363254/100912032/79255/362245/317376/360827/365355/24525/499973/84480/113894/29560/24888/307641/24605/25094/116554/50658/24516/24842/299827/288731/192255	30
rno05214	Glioma	31/1625	74/9007	1.41548112517736e-06	3.59314439468099e-05	1.9140514000374e-05	24245/24329/291005/114483/25718/58919/171503/116590/24629/25513/299626/24246/25112/313845/24525/24628/25267/25050/366508/25266/50663/29337/24680/24605/60664/56718/307100/24842/116502/50557/171525	31
rno04925	Aldosterone synthesis and secretion	37/1625	96/9007	1.63678365652985e-06	3.85813290467751e-05	2.05520955368786e-05	24239/25650/309207/362339/24896/25073/24245/682930/25262/500131/56827/29241/171503/79240/293508/304289/79255/24246/81646/304496/29680/362165/25050/54278/50663/24680/315305/24213/29340/25289/81666/307100/300438/25031/29598/29132/81638	37
rno04115	p53 signaling pathway	30/1625	73/9007	3.36397113476648e-06	7.40073649648624e-05	3.9423381017965e-05	24224/24617/445442/317673/291005/114483/299976/170824/58919/360860/78963/315427/299626/25112/300126/64625/83628/24888/362485/25309/54237/24842/246097/492821/363088/64033/304923/50557/25405/502988	30
rno05206	MicroRNAs in cancer	84/1625	293/9007	3.8549992654725e-06	7.95093598503702e-05	4.23542682456518e-05	24224/25358/100314245/445442/24329/25648/100314152/81809/100314224/297480/114483/25467/100313984/444984/304913/100314292/25406/100314022/58919/292756/83571/116590/116683/100314035/84017/100313995/24629/25603/83785/25513/25426/25567/117282/100314025/314930/60434/100314157/100314228/24851/100314195/84580/24577/313845/24525/29492/100314198/54319/311860/24628/25267/24205/100314213/366508/25266/246142…	84
rno04068	FoxO signaling pathway	46/1625	134/9007	4.18421703106208e-06	8.12230364853226e-05	4.32671358629948e-05	24329/81809/291005/64670/25467/294515/81810/58936/25718/84482/58919/83571/116590/25513/83803/299626/29517/25112/306330/313845/24525/29733/303836/171043/81649/84480/29546/366508/24954/29376/24498/25631/83722/24605/116554/60664/50658/25520/78975/363088/64033/81745/361042/50557/54244/58822	46
rno04012	ErbB signaling pathway	33/1625	85/9007	4.91355862006335e-06	9.00819080344948e-05	4.79862157631918e-05	361696/24245/24329/25614/361388/292756/83571/116590/25513/24246/25433/24577/313845/24525/171136/64639/116636/311860/287398/366508/304883/29337/24680/24605/432361/116554/60664/56718/50658/24516/59323/29432/316369	33
rno04066	HIF-1 signaling pathway	40/1625	114/9007	9.61491663565701e-06	0.000166995920514043	8.89579544684056e-05	24224/24617/361696/24534/24245/24329/89805/25718/54251/83571/116590/83785/25513/24246/65152/116510/54702/116636/60416/24383/366508/24954/24498/29560/116465/29337/116551/24680/25058/25059/60664/56718/297604/500526/300084/64678/299618/54244/24333/369018	40
rno05218	Melanoma	29/1625	73/9007	1.08006636098473e-05	0.000171545041179135	9.138125000611e-05	29369/24329/291005/114483/25718/58919/116590/54250/24629/29348/25513/299626/25112/83502/24525/64639/25317/24628/25267/366508/60662/25266/24605/25094/60664/24842/116502/50557/171525	29
rno04022	cGMP-PKG signaling pathway	54/1625	171/9007	1.09165026204904e-05	0.000171545041179135	9.138125000611e-05	24239/29693/25650/24326/362339/25537/682930/29413/29748/25467/308899/25262/117558/89823/500131/29241/116590/54286/79255/64672/81646/296313/81518/361400/50678/501099/64639/362165/29516/24613/29715/24954/84583/29376/83531/24174/50663/24213/29340/81664/25289/81666/307100/171378/24173/353256/83529/25594/25031/25245/29598/25176/29132/81638	54
